# Supplementary material for: Lysine demethylase 7a regulates murine anterior-posterior development by modulating the transcription of Hox gene cluster
Source: Commun Biol. 2020 Nov 30;3:725. doi: 10.1038/s42003-020-01456-5 (PMC7704666; doi:10.1038/s42003-020-01456-5)
Supplement: Supplementary file 4 — Supplementary Data 1 [file 42003_2020_1456_MOESM4_ESM.xlsx]

## Sheet: sortedByPadj_E9.5
Gene_ID	Gene_Name	baseMean	log2FoldChange	lfcSE	stat	pvalue	padj		TPM_256_WT_E9.5	TPM_257_WT_E9.5	TPM_276_WT_E9.5	TPM_261_KO_E9.5	TPM_262_KO_E9.5	TPM_274_KO_E9.5
ENSMUSG00000019230.14	Lhx9	108.046	-2.3967	0.248335	-9.65105	4.86541e-22	8.83364e-18		4.49609	5.5116	6.22329	0.815464	0.683921	1.20757
ENSMUSG00000097767.8	Miat	1051.67	-0.880566	0.0939295	-9.37475	6.93424e-21	6.29491e-17		19.6996	16.1948	19.627	8.32397	8.8319	7.39167
ENSMUSG00000057666.18	Gapdh	7970.3	-0.711993	0.0774002	-9.19885	3.61801e-20	2.18962e-16		275.943	285.985	257.895	94.7056	78.4957	82.623
ENSMUSG00000042599.8	Kdm7a	782.506	-0.866928	0.0958595	-9.04374	1.51407e-19	6.87234e-16		13.4525	11.3822	11.8639	6.08693	6.57294	6.70497
ENSMUSG00000042499.13	Hoxd11	171.209	-1.42489	0.182334	-7.81471	5.50888e-15	2.00039e-11		20.0628	17.7743	24.6749	7.15042	5.34815	7.32082
ENSMUSG00000045515.3	Pou3f3	312.583	-0.972668	0.132348	-7.34933	1.99204e-13	6.02793e-10		5.05414	5.18665	5.67324	2.94838	2.57541	2.59999
ENSMUSG00000062380.4	Tubb3	315.25	-0.958966	0.134278	-7.14166	9.22126e-13	2.39173e-09		24.2875	23.3083	27.1065	12.3897	12.8334	12.7696
ENSMUSG00000031326.2	Cdx4	686.077	0.785647	0.116174	6.76266	1.35478e-11	3.07466e-08		28.0481	22.1688	27.4621	51.4288	39.9087	40.2903
ENSMUSG00000001270.9	Ckb	1660.29	-0.565637	0.0858191	-6.59104	4.36749e-11	8.81068e-08		140.908	142.427	132.363	96.6821	99.6911	88.7189
ENSMUSG00000020908.14	Myh3	132.908	-1.50046	0.232468	-6.45448	1.08591e-10	1.97157e-07		4.18248	4.11049	2.82982	1.26179	0.987438	1.4967
ENSMUSG00000023043.7	Krt18	2416.16	0.573287	0.0934	6.13798	8.35792e-10	1.37951e-06		145.872	150.397	131.45	215.489	227.349	188.755
ENSMUSG00000022054.11	Nefm	184.611	-0.957812	0.165347	-5.79274	6.92465e-09	1.0477e-05		7.78793	7.13217	8.04322	4.2291	3.73401	3.35974
ENSMUSG00000043496.7	Tril	631.84	-0.71651	0.125015	-5.73141	9.95982e-09	1.391e-05		17.9691	14.6802	22.3374	10.9527	10.2493	10.2421
ENSMUSG00000019874.11	Fabp7	112.246	-1.12138	0.206067	-5.44184	5.27321e-08	6.41597e-05		24.1206	23.4049	23.5229	9.3615	9.61071	12.186
ENSMUSG00000038624.13	Nepn	522.589	0.674115	0.123897	5.44092	5.3007e-08	6.41597e-05		26.8953	18.9135	21.7369	39.8513	34.2697	34.8532
ENSMUSG00000001819.4	Hoxd13	149.026	-1.00666	0.185951	-5.41355	6.17856e-08	7.01112e-05		8.25036	7.33312	9.33762	4.6304	3.6011	4.05192
ENSMUSG00000085696.8	Hoxaas3	493.804	0.628047	0.119293	5.26476	1.40374e-07	0.000149919		48.1377	46.7223	44.198	77.3819	72.0078	73.2562
ENSMUSG00000032368.14	Zic1	664.53	-0.569355	0.110613	-5.14726	2.64316e-07	0.000266607		11.2344	12.2013	16.5919	8.99067	7.30841	10.9113
ENSMUSG00000001656.3	Hoxc11	65.5954	-1.44	0.285019	-5.05231	4.36508e-07	0.000417118		3.91333	3.20326	5.92485	1.52327	1.78758	1.50063
ENSMUSG00000050368.4	Hoxd10	242.871	-0.846191	0.168948	-5.00859	5.48307e-07	0.000497753		13.6328	15.2539	20.5284	7.73013	7.16758	11.7372
ENSMUSG00000049382.10	Krt8	3197.6	0.536819	0.107476	4.9948	5.88975e-07	0.000509211		155.904	173.247	168.734	253.985	284.159	191.502
ENSMUSG00000003153.10	Slc2a3	12763.3	0.56443	0.113948	4.95339	7.29326e-07	0.000601893		177.754	205.981	181.192	315.836	306.16	213.782
ENSMUSG00000063972.13	Nr6a1	3224.88	0.388135	0.0793091	4.89396	9.88293e-07	0.00078015		56.7809	54.7915	54.27	75.7298	73.2164	64.3087
ENSMUSG00000029646.3	Cdx2	486.927	0.639497	0.134903	4.74042	2.13279e-06	0.00161345		18.6537	13.7876	19.6534	31.7613	25.9967	23.8075
ENSMUSG00000025255.18	Zfhx4	859.395	-0.455869	0.0965001	-4.72403	2.31218e-06	0.00161643		6.80437	6.5752	8.41451	6.10234	4.33341	5.35125
ENSMUSG00000034648.9	Lrrn1	607.591	-0.519271	0.109926	-4.7238	2.31478e-06	0.00161643		19.8251	18.9983	18.8321	12.2706	13.5131	14.3022
ENSMUSG00000048015.4	Neurod4	133.537	-1.10637	0.234779	-4.7124	2.44821e-06	0.00164628		4.98159	6.83309	4.44349	1.8663	2.64325	3.08345
ENSMUSG00000010760.5	Phlda2	270.341	0.838104	0.178811	4.6871	2.77098e-06	0.00179678		21.4115	26.5731	26.3112	54.5914	47.8941	31.3617
ENSMUSG00000078190.7	Dnm3os	129.576	-1.35021	0.289456	-4.66465	3.09147e-06	0.00193547		1.74796	3.34379	1.45556	0.849274	0.644427	1.29542
ENSMUSG00000050966.9	Lin28a	8547.51	0.297251	0.0639932	4.64505	3.40001e-06	0.00205769		235.52	208.843	235.456	288.149	277.163	258.999
ENSMUSG00000038210.10	Hoxa11	139.037	-0.89914	0.195479	-4.59968	4.23147e-06	0.00247828		10.0029	7.50204	10.8023	6.32991	5.1455	4.68231
ENSMUSG00000000753.15	Serpinf1	622.382	-0.474859	0.105769	-4.48959	7.13588e-06	0.00404872		67.0346	57.0995	68.5957	56.5834	38.4314	37.529
ENSMUSG00000001823.5	Hoxd12	14.0756	-3.27844	0.731448	-4.48213	7.39028e-06	0.004066		0.628555	0.652497	1.53012	0	0.15726	0.105967
ENSMUSG00000032744.4	Heyl	108.913	-0.938432	0.212546	-4.41519	1.00921e-05	0.0053892		3.45092	3.34065	4.70436	1.93	2.07807	1.74005
ENSMUSG00000031285.14	Dcx	83.1405	-1.07902	0.249011	-4.33322	1.46944e-05	0.00762259		1.53185	1.31048	1.2029	0.49946	0.581754	0.769012
ENSMUSG00000081494.1	Gm14130	84.839	1.1841	0.274141	4.3193	1.56524e-05	0.00789402		0.885537	1.52463	1.05129	2.18415	2.54728	1.49201
ENSMUSG00000052951.5	C130021I20Rik	167.427	-0.759918	0.176317	-4.30995	1.63291e-05	0.00801272		6.88442	7.18353	7.99497	4.4993	4.19081	5.00121
ENSMUSG00000045667.14	Smtnl2	781.081	0.428413	0.0996558	4.29893	1.71627e-05	0.00820016		25.2094	20.156	24.2842	33.0464	29.2118	27.6368
ENSMUSG00000027358.6	Bmp2	260.701	0.626643	0.147929	4.23611	2.27421e-05	0.0105873		6.02123	5.99656	4.95954	9.33004	8.92658	7.8559
ENSMUSG00000021850.14	ccdc198	92.915	0.946	0.225727	4.1909	2.77845e-05	0.0126114		4.59471	3.06566	3.50562	5.33852	4.96877	7.95295
ENSMUSG00000053702.16	Nebl	1697.52	0.378211	0.0907134	4.16929	3.05548e-05	0.0135306		43.3321	40.5397	45.4142	55.9883	54.767	58.0367
ENSMUSG00000030494.13	Rhpn2	425.908	0.596203	0.14345	4.15617	3.23622e-05	0.0139444		12.2128	13.2843	9.72517	20.0964	18.8763	14.2411
ENSMUSG00000052504.7	Epha3	139.828	-0.822624	0.198149	-4.15153	3.30253e-05	0.0139444		3.52834	5.3733	4.40866	2.47131	2.08072	2.44951
ENSMUSG00000047747.10	Rnf150	146.18	-0.770034	0.188466	-4.08579	4.39266e-05	0.0181257		2.40715	1.74369	2.32889	1.49108	1.1985	1.18052
ENSMUSG00000048826.7	Dact2	340.25	0.582772	0.143257	4.06802	4.74139e-05	0.0191299		10.1002	7.00474	8.61871	14.4156	13.46	10.2671
ENSMUSG00000032118.16	Fez1	345.369	-0.537081	0.13253	-4.05252	5.06683e-05	0.0198732		28.8307	22.2199	29.8503	20.4795	20.0666	20.3879
ENSMUSG00000062432.4	Cyp26c1	55.8301	-1.44738	0.357469	-4.04896	5.14453e-05	0.0198732		6.0843	2.32343	3.39419	0.792457	1.45062	0.63127
ENSMUSG00000028546.17	Elavl4	146.191	-0.805565	0.199789	-4.03207	5.52869e-05	0.0209123		5.06095	4.67465	5.22229	3.23326	2.12055	3.63982
ENSMUSG00000020052.9	Ascl1	52.6351	-1.17245	0.292348	-4.01045	6.06033e-05	0.0224554		3.12854	2.62345	2.95085	1.5085	1.2322	1.10004
ENSMUSG00000000861.15	Bcl11a	36.3181	-1.40629	0.352656	-3.98772	6.67124e-05	0.0227893		0.969713	1.01447	1.30709	0.461285	0.333529	0.450092
ENSMUSG00000026728.9	Vim	8788.1	-0.262052	0.0654966	-4.00101	6.30733e-05	0.0227893		313.327	303.974	416.644	274.868	276.32	262.1
ENSMUSG00000036030.9	Prtg	8301.91	0.318228	0.0798493	3.98536	6.73791e-05	0.0227893		93.0814	76.3122	90.3889	116.087	108.223	95.7542
ENSMUSG00000044186.10	Nkx2-6	71.4946	-1.00892	0.253245	-3.98395	6.77803e-05	0.0227893		8.99437	7.69105	8.14073	4.25394	4.4619	3.27099
ENSMUSG00000048528.7	Nkx1-2	377.299	0.549659	0.137501	3.99749	6.40185e-05	0.0227893		12.455	8.90782	10.1779	17.8958	14.1417	15.2154
ENSMUSG00000036972.14	Zic4	83.9534	-0.92716	0.233197	-3.97587	7.0122e-05	0.0231479		4.6507	3.68518	3.6634	1.61239	2.17599	1.73417
ENSMUSG00000003410.8	Elavl3	83.5197	-1.01998	0.256866	-3.97088	7.16086e-05	0.0232165		1.76537	1.77706	2.66743	1.15916	0.808074	0.920548
ENSMUSG00000020469.8	Myl7	5281.2	0.367537	0.0927319	3.96344	7.38777e-05	0.023532		703.998	785.101	722.053	873.014	859.507	1002.47
ENSMUSG00000041957.15	Pkp2	636.66	0.396605	0.101534	3.90613	9.3785e-05	0.0293579		21.9892	22.9274	23.8553	30.6449	29.5673	30.1158
ENSMUSG00000063919.11	Srrm4	89.5787	-0.895	0.230673	-3.87996	0.000104473	0.0321495		1.7636	1.73405	2.34174	1.10575	0.884647	0.934233
ENSMUSG00000060424.14	Pantr1	61.4039	-1.04081	0.26945	-3.86273	0.000112126	0.0337536		13.3521	11.1384	12.9309	8.86637	10.0647	5.67065
ENSMUSG00000109936.1	Gm45889	1603	0.429511	0.111273	3.85996	0.000113404	0.0337536		79.9753	52.1642	64.9912	98.1873	80.7612	83.0855
ENSMUSG00000048540.8	Nhlh2	41.4235	-1.28653	0.334084	-3.85092	0.000117677	0.0344604		1.83785	1.89712	2.09929	0.700932	0.49059	1.02008
ENSMUSG00000000247.11	Lhx2	63.0446	-1.24088	0.32281	-3.84399	0.000121051	0.0348859		3.93579	2.78709	4.86732	1.23471	1.04396	2.42853
ENSMUSG00000004891.16	Nes	4140.23	-0.325343	0.0848033	-3.83645	0.000124827	0.0354118		78.2741	67.1081	81.9653	56.7445	55.1447	64.7796
ENSMUSG00000069170.14	Adgrv1	336.632	-0.508663	0.133654	-3.80581	0.000141339	0.0394792		5.72525	6.67429	7.97193	3.85961	6.24993	5.08086
ENSMUSG00000036422.10	Pcdh8	134.437	-0.852042	0.224145	-3.8013	0.000143938	0.0395961		4.46275	3.66486	5.58376	2.81941	3.4315	1.83678
ENSMUSG00000032394.6	Igdcc3	3576.19	-0.353998	0.0933428	-3.79245	0.00014917	0.0398284		138.19	114.49	160.987	115.215	108.596	101.054
ENSMUSG00000050334.12	C130071C03Rik	20.657	-1.8147	0.478408	-3.79322	0.000148709	0.0398284		0.90308	0.795062	0.972638	0.303987	0.200148	0.25112
ENSMUSG00000056854.4	Pou3f4	58.7974	-1.05256	0.278659	-3.77722	0.000158591	0.0416927		2.8458	2.23873	2.78373	1.0138	1.37338	1.16736
ENSMUSG00000066477.13	Gm16551	25.6575	-1.65034	0.437309	-3.77385	0.000160745	0.0416927		1.46924	1.39787	0.910424	0.761306	0.35843	0.433185
ENSMUSG00000027967.8	Neurog2	149.823	-0.726724	0.194056	-3.74492	0.000180451	0.0461445		8.35179	6.31263	9.67552	4.6271	5.23473	4.76655
ENSMUSG00000095139.2	Pou3f2	449.442	-0.467363	0.125138	-3.73478	0.000187882	0.0473776		8.20853	9.75676	8.95279	6.6866	6.66315	5.89534
ENSMUSG00000070348.5	Ccnd1	3378.19	-0.307589	0.0826933	-3.71964	0.000199508	0.0496202		138.695	124.266	153.711	120.433	111.098	110.027
ENSMUSG00000056457.6	Prl2c3	94.6901	4.693	1.26785	3.70155	0.00021429	0.0525764		0.817689	0.828459	0	28.5623	28.9178	1.31841
ENSMUSG00000000184.12	Ccnd2	10718	-0.267543	0.0724363	-3.69349	0.000221197	0.0535474		197.077	179.72	226.199	171.187	163.676	164.43
ENSMUSG00000030257.16	Srgap3	511.481	-0.467053	0.127329	-3.66809	0.00024437	0.0583787		8.43888	6.05855	9.5179	6.19214	5.65631	4.71403
ENSMUSG00000097545.7	Mir124a-1hg	20.4044	-1.78089	0.48616	-3.66318	0.000249107	0.0587374		0.683285	0.755744	0.931504	0.2225	0.268692	0
ENSMUSG00000021728.8	Emb	1923.87	0.399147	0.109454	3.64672	0.000265611	0.061826		75.5341	87	68.8784	108.563	99.3105	85.0519
ENSMUSG00000062737.13	Prl3d2	9.41326	4.75341	1.30799	3.63413	0.000278925	0.0641034		0.111568	0	0	3.39092	4.19824	0
ENSMUSG00000057000.12	Nxf3	50.5007	1.12293	0.313262	3.58463	0.000337557	0.0766085		0.951848	1.2462	0.718496	1.94441	1.85579	2.52779
ENSMUSG00000068735.14	Trp53i11	665.171	-0.498086	0.139088	-3.58108	0.000342182	0.0766995		15.7094	12.6095	33.4997	13.0431	19.2107	17.729
ENSMUSG00000019987.9	Arg1	1725.75	0.326918	0.0921761	3.54666	0.000390141	0.0843261		121.739	121.534	119.654	151.047	142.06	161.366
ENSMUSG00000026380.10	Tfcp2l1	105.189	0.864158	0.243523	3.54856	0.000387338	0.0843261		0.745999	0.97474	0.821464	2.03668	1.60797	1.07692
ENSMUSG00000092074.2	Dynlt1a	685.075	0.345526	0.0974035	3.54737	0.000389097	0.0843261		11.0431	10.3549	13.1321	13.0257	15.1054	12.4331
ENSMUSG00000054452.10	Aes	679.892	-0.371448	0.104903	-3.54088	0.000398798	0.0851833		35.6653	34.4888	34.4982	26.5247	27.1653	29.4109
ENSMUSG00000112441.1	Gm48898	35.248	-1.26999	0.359841	-3.52932	0.00041663	0.0879573		1.72007	1.85179	1.87564	0.661693	0.92293	0.64033
ENSMUSG00000020108.4	Ddit4	525.08	-0.415806	0.118177	-3.51849	0.000434014	0.090115		33.3004	29.9049	36.7977	22.8167	24.7265	26.6822
ENSMUSG00000035799.6	Twist1	1373.79	-0.281346	0.0800325	-3.5154	0.000439089	0.090115		94.1522	91.6278	95.1933	78.7159	73.9323	74.7979
ENSMUSG00000074415.14	3110039I08Rik	250.487	-0.612501	0.174313	-3.5138	0.00044174	0.090115		11.8186	10.1924	7.59365	5.42955	6.69868	6.98999
ENSMUSG00000023902.18	Zscan10	99.4545	0.785125	0.22444	3.49815	0.000468493	0.0945106		3.37386	3.01501	2.18127	5.89997	5.71569	4.01158
ENSMUSG00000041309.17	Nkx6-2	36.2705	-1.34156	0.384434	-3.48969	0.00048358	0.0964822		4.4399	2.40736	4.65019	0.925951	1.67722	1.70444
ENSMUSG00000048904.5	Neurog1	40.5236	-1.20833	0.346713	-3.48512	0.000491924	0.09708		2.87471	2.78076	4.16945	1.82127	1.12193	1.32234
ENSMUSG00000029813.8	1600015I10Rik	8.64749	4.61188	1.32498	3.48071	0.000500085	0.0976296		0	0	0	1.2645	0.757162	0
ENSMUSG00000020782.18	Llgl2	569.957	0.383325	0.110357	3.47351	0.000513689	0.0992185		17.7936	16.3215	16.783	27.2211	23.3039	19.7013
ENSMUSG00000080316.11	Spaca6	505.555	-0.441416	0.127336	-3.46653	0.000527214	0.100759		34.9393	28.0302	32.7516	15.2097	16.8123	23.8935
ENSMUSG00000029718.14	Pcolce	787.476	-0.350229	0.101206	-3.46055	0.00053907	0.101168		59.9123	60.0135	65.1588	46.9439	54.5265	44.6396
ENSMUSG00000035187.10	Nkx6-1	116.627	-0.790508	0.228485	-3.45978	0.000540619	0.101168		4.30192	3.72406	6.57231	3.12323	2.66612	2.44921
ENSMUSG00000049641.14	Vgll2	25.0176	-1.51547	0.438368	-3.45708	0.000546071	0.101168		2.81306	2.89057	2.38629	0.719614	0.718491	1.1177
ENSMUSG00000010476.14	Ebf3	324.439	-0.473493	0.13756	-3.44209	0.000577239	0.105167		7.82856	7.88564	9.78551	6.75137	6.05391	6.32871
ENSMUSG00000026657.16	Frmd4a	1237.01	-0.312658	0.0908586	-3.44115	0.000579241	0.105167		28.7488	24.4885	31.8054	24.4093	24.6207	24.4806
ENSMUSG00000069833.12	Ahnak	3974.9	0.355349	0.103349	3.43834	0.00058529	0.105213		18.4495	17.4318	17.541	22.2112	25.5869	19.3193
ENSMUSG00000000120.6	Ngfr	360.627	-0.471959	0.138658	-3.40376	0.000664654	0.118308		11.4754	11.1235	15.4252	8.9883	9.60159	8.21883
ENSMUSG00000000938.11	Hoxa10	488.479	-0.427228	0.125875	-3.39407	0.00068863	0.121386		35.7636	25.7892	33.1783	25.7402	18.9623	23.9084
ENSMUSG00000046402.10	Rbp1	709.784	0.370695	0.109551	3.38375	0.00071502	0.124826		27.0434	32.0568	29.8372	35.1912	39.1139	34.0034
ENSMUSG00000097180.5	2700038G22Rik	447.121	-0.397225	0.117699	-3.37493	0.000738347	0.127671		37.8576	28.37	37.2386	21.9976	24.1527	24.6077
ENSMUSG00000034336.3	Ina	37.7987	-1.14867	0.340701	-3.3715	0.000747602	0.128052		1.61045	1.69364	1.56855	0.857269	0.800126	0.758319
ENSMUSG00000032601.13	Prkar2a	1184.98	-0.335907	0.0998025	-3.36572	0.000763443	0.129543		32.0969	25.8568	35.8127	24.621	22.7647	24.7051
ENSMUSG00000017723.11	Wfdc2	231.883	0.531045	0.158454	3.35141	0.000804023	0.131972		38.6755	34.2498	32.278	48.8439	58.4935	37.1841
ENSMUSG00000042258.13	Isl1	446.394	-0.398644	0.118983	-3.35044	0.000806836	0.131972		21.7012	18.3114	18.1545	16.3624	15.055	14.0115
ENSMUSG00000042821.7	Snai1	359.428	-0.459207	0.136848	-3.35561	0.000791916	0.131972		29.5046	20.8283	27.234	20.0939	18.0481	18.557
ENSMUSG00000044033.16	Ccdc141	1266.47	0.318737	0.0949966	3.35525	0.000792944	0.131972		18.2877	18.722	20.345	23.9902	23.087	25.738
ENSMUSG00000045591.6	Olig3	116.358	-0.717137	0.214927	-3.33666	0.000847919	0.136324		6.29166	6.44348	7.64921	3.62693	5.1247	3.53631
ENSMUSG00000058297.16	Spock2	232.293	-0.540239	0.161957	-3.33569	0.00085088	0.136324		6.30369	4.10526	5.50133	4.10113	3.39453	3.27832
ENSMUSG00000059022.14	Kcp	348.591	-0.479928	0.143948	-3.33403	0.000855968	0.136324		10.9401	13.7145	14.4901	8.68177	11.6132	8.0223
ENSMUSG00000025491.14	Ifitm1	963.577	0.294277	0.0884109	3.32851	0.000873106	0.137172		123.187	127.549	133.133	157.535	156.739	156.05
ENSMUSG00000061353.11	Cxcl12	2758.96	-0.23693	0.0712043	-3.32746	0.000876401	0.137172		72.0259	61.2319	75.2549	60.4533	61.7043	56.0815
ENSMUSG00000018470.8	Kcnab3	38.113	-1.2706	0.383029	-3.31725	0.000909076	0.140236		2.14774	2.0836	2.53683	0.894722	0.35304	1.20771
ENSMUSG00000025478.15	Dpysl4	285.314	-0.519503	0.156752	-3.31417	0.000919147	0.140236		9.4261	8.23301	12.0863	8.63759	7.14351	6.99806
ENSMUSG00000067586.4	S1pr3	1089.68	-0.291823	0.0879908	-3.31652	0.000911466	0.140236		26.3189	25.2531	29.5331	22.53	21.8184	21.1686
ENSMUSG00000014603.3	Alx3	135.733	-0.619612	0.187341	-3.3074	0.000941657	0.141295		10.0325	7.75968	9.68398	5.61778	6.25973	6.27427
ENSMUSG00000031179.14	3830417A13Rik	26.2581	1.49399	0.451424	3.3095	0.000934625	0.141295		1.13613	1.01688	0.725895	2.68839	3.2275	1.63765
ENSMUSG00000032060.10	Cryab	607.751	0.40797	0.123655	3.29926	0.000969396	0.144265		47.1854	42.0902	39.1836	61.5049	44.3379	51.0714
ENSMUSG00000113948.1	Rpl17-ps3	3727.1	-0.386248	0.117609	-3.28418	0.00102279	0.150974		323.254	329.409	315.858	303.503	179.515	240.257
ENSMUSG00000032303.7	Chrna3	60.9646	-0.947419	0.289358	-3.2742	0.0010596	0.155146		2.1823	2.17792	1.7068	1.45888	0.712035	0.977083
ENSMUSG00000024176.10	Sox8	41.0122	-1.1516	0.352334	-3.26848	0.00108127	0.157052		3.6105	2.58795	1.75564	1.0363	1.27544	1.14596
ENSMUSG00000026674.9	Ddr2	648.701	-0.359728	0.110306	-3.2612	0.00110943	0.158605		12.5079	12.9527	14.9431	9.29462	9.39246	11.022
ENSMUSG00000034903.18	Cobll1	490.414	0.428204	0.131217	3.26334	0.00110108	0.158605		10.4099	11.265	8.68695	13.8518	14.1969	11.1922
ENSMUSG00000024619.8	Cdx1	166.728	0.577408	0.177693	3.24948	0.00115617	0.163996		7.94103	7.99352	7.45213	10.9905	13.2725	9.68247
ENSMUSG00000025927.13	Tfap2b	376.786	-0.428872	0.132287	-3.24199	0.00118698	0.167061		8.48816	9.97753	8.42876	6.55508	5.05227	6.70377
ENSMUSG00000018698.15	Lhx1	128.228	0.703051	0.217354	3.23459	0.00121819	0.168835		3.32898	1.81396	3.1009	5.22891	4.6376	3.37201
ENSMUSG00000054850.4	Smim10l2a	150.393	0.593445	0.183434	3.2352	0.00121559	0.168835		5.76368	4.83719	5.47319	8.93254	6.86725	7.48804
ENSMUSG00000020911.14	Krt19	805.677	0.335868	0.1043	3.22019	0.00128104	0.173571		44.0686	47.6627	48.4959	55.7947	65.5347	54.2087
ENSMUSG00000040596.15	Pogk	1318.34	-0.285253	0.0884717	-3.22423	0.0012631	0.173571		12.901	12.465	13.6557	11.7457	16.4195	9.55253
ENSMUSG00000113027.1	Gm7040	7.53799	4.4223	1.37253	3.22201	0.00127295	0.173571		0	0	0	0	4.5415	0
ENSMUSG00000038765.13	Lmx1b	253.048	-0.531515	0.165437	-3.2128	0.00131449	0.176785		5.83688	6.66983	8.36568	4.14738	3.43364	4.71478
ENSMUSG00000057615.5	Ldoc1	60.0946	0.884397	0.275686	3.20799	0.00133667	0.178445		3.27503	2.27852	2.97635	5.30657	5.71966	4.62716
ENSMUSG00000079466.2	Prdm12	22.4209	-1.44544	0.451792	-3.19934	0.00137743	0.182544		1.40414	1.51955	1.45869	0.641208	0.379878	0.676612
ENSMUSG00000006800.14	Sulf2	3366.18	-0.26773	0.0839854	-3.18782	0.00143351	0.184587		108.882	99.0494	127.51	100.065	95.817	90.2827
ENSMUSG00000038591.3	Colec10	147.611	0.58532	0.183577	3.18842	0.00143054	0.184587		2.67812	3.11199	2.4862	4.4933	3.85893	4.05771
ENSMUSG00000040752.16	Myh6	11301.1	0.259173	0.0811461	3.1939	0.00140363	0.184587		235.429	235.476	250.422	318.986	263.63	267.115
ENSMUSG00000055322.15	Tns1	1023.62	-0.341768	0.107174	-3.18892	0.00142805	0.184587		13.699	12.841	17.8213	14.6442	15.9472	10.8821
ENSMUSG00000041817.14	Fam169a	1052.85	0.317498	0.0997277	3.18365	0.00145429	0.185945		24.9979	23.0137	23.8303	29.7852	27.3959	32.573
ENSMUSG00000019312.10	Grb7	431.369	0.382535	0.120529	3.1738	0.00150455	0.191025		16.6882	14.6376	15.1358	21.999	20.3051	18.3041
ENSMUSG00000063415.12	Cyp26b1	243.693	-0.585482	0.185335	-3.15905	0.00158285	0.199571		8.68197	4.50336	6.25788	4.33882	4.29179	4.0797
ENSMUSG00000045382.6	Cxcr4	326.884	-0.408615	0.129834	-3.1472	0.00164843	0.205147		23.8648	22.095	24.8192	17.1167	18.5029	19.4492
ENSMUSG00000058897.17	Col25a1	64.9425	-0.859472	0.27311	-3.14698	0.00164967	0.205147		0.830385	1.13125	0.854951	0.68184	0.189217	0.420514
ENSMUSG00000022371.16	Col14a1	174.81	-0.539801	0.171973	-3.13887	0.00169602	0.20806		5.17279	5.82477	5.49882	3.72087	2.92256	3.75115
ENSMUSG00000030246.11	Ldhb	678.141	-0.354313	0.112817	-3.1406	0.00168602	0.20806		79.1872	76.264	78.612	62.8283	53.9728	68.8708
ENSMUSG00000022484.7	Hoxc10	631.183	-0.409716	0.131029	-3.12691	0.00176655	0.21101		45.5809	35.0016	48.6802	38.3371	27.4089	32.677
ENSMUSG00000024805.16	Pcgf5	433.383	0.363902	0.116292	3.1292	0.00175285	0.21101		7.00224	9.01695	10.4598	12.0651	14.4155	14.1742
ENSMUSG00000025608.9	Podxl	7819.3	0.337051	0.107728	3.12873	0.00175563	0.21101		132.733	136.94	132.476	182.765	192.586	132.223
ENSMUSG00000068740.13	Celsr2	702.106	-0.354434	0.113312	-3.12796	0.00176023	0.21101		12.6155	9.86724	15.183	10.2756	10.1872	8.04764
ENSMUSG00000026586.16	Prrx1	1542.26	-0.267042	0.0857448	-3.11438	0.00184333	0.218742		23.1006	22.3301	21.9933	27.393	17.3302	17.782
ENSMUSG00000029369.17	Afm	9.94435	-2.36254	0.759744	-3.10966	0.00187303	0.220823		0.880452	0.451096	0.764506	0.040309	0.128	0.193418
ENSMUSG00000039982.7	Dtx4	1185.66	-0.282443	0.0910428	-3.10231	0.00192016	0.224919		23.7585	20.2991	25.7118	19.7571	18.4993	19.1999
ENSMUSG00000022454.17	Nell2	209.943	-0.530496	0.171311	-3.09669	0.00195697	0.227762		11.2256	8.6952	12.9615	7.3085	7.93669	7.66622
ENSMUSG00000021068.16	Nin	1218.98	-0.295299	0.0954593	-3.09345	0.00197841	0.22879		20.9158	17.969	20.032	16.2568	17.8213	14.921
ENSMUSG00000031342.17	Gpm6b	146.618	-0.571153	0.184917	-3.0887	0.00201032	0.231009		5.29728	5.20082	5.2636	3.16962	3.09027	3.36088
ENSMUSG00000045136.6	Tubb2b	5815.39	-0.224165	0.0726654	-3.0849	0.00203621	0.231059		252.317	260.72	265.133	211.936	224.097	223.925
ENSMUSG00000086427.8	Hoxa11os	69.9311	-0.850047	0.275505	-3.08541	0.00203272	0.231059		14.7175	8.20584	12.8831	5.53024	4.27598	8.03823
ENSMUSG00000031827.13	Cotl1	1347.29	-0.331185	0.107797	-3.07231	0.00212406	0.239531		95.9268	102.619	99.985	95.3257	75.9254	66.7599
ENSMUSG00000006651.8	Aplp1	98.2126	-0.664308	0.216906	-3.06266	0.00219382	0.245871		6.92599	6.05066	6.38485	3.90081	4.47302	4.77716
ENSMUSG00000022053.13	Ebf2	168.68	-0.559444	0.18284	-3.05975	0.00221524	0.246401		5.99252	3.74558	5.83309	2.98374	2.90406	3.2851
ENSMUSG00000033740.17	St18	22.6748	-1.35925	0.444441	-3.05834	0.0022257	0.246401		1.27912	0.975459	0.469212	0.145981	0.217454	0.253126
ENSMUSG00000014846.12	Tppp3	141.36	-0.587038	0.192469	-3.05004	0.00228813	0.251778		10.1189	15.0392	16.2502	10.0469	8.26704	11.2187
ENSMUSG00000026442.14	Nfasc	63.5733	-0.799979	0.262578	-3.04663	0.00231422	0.252172		1.09597	0.975628	0.981875	0.5366	0.566105	0.494417
ENSMUSG00000042812.5	Foxf1	583.722	0.374115	0.122824	3.04595	0.0023195	0.252172		22.2933	17.4758	25.8929	31.4658	28.4504	25.848
ENSMUSG00000005089.15	Slc1a2	116.151	-0.665433	0.2196	-3.03021	0.00244384	0.261837		1.77038	1.71618	1.22505	0.968416	0.838433	0.772234
ENSMUSG00000015222.17	Map2	218.391	-0.456437	0.150652	-3.02974	0.00244762	0.261837		3.85184	6.57302	6.28252	6.27269	3.29554	5.76657
ENSMUSG00000020037.15	Rfx4	277.526	-0.495898	0.163704	-3.02924	0.00245166	0.261837		11.138	7.83047	12.9582	8.55516	7.22893	7.00135
ENSMUSG00000001497.18	Pax9	83.7278	-0.692531	0.229196	-3.02157	0.0025147	0.267		2.20019	1.48436	2.16426	1.19594	1.1652	1.26404
ENSMUSG00000101970.6	1810026B05Rik	562.471	0.333553	0.110484	3.01901	0.002536	0.267696		12.6331	13.5008	14.2947	14.4315	13.8327	21.8268
ENSMUSG00000016494.9	Cd34	1080.54	-0.291246	0.0967756	-3.0095	0.00261681	0.274629		48.6031	54.2431	59.1495	45.236	42.2576	47.1861
ENSMUSG00000029844.9	Hoxa1	681.258	0.301367	0.100221	3.00703	0.0026381	0.275129		31.3869	30.1345	33.1946	39.719	42.0886	36.8837
ENSMUSG00000046550.8	Spin2c	380.905	0.370591	0.123306	3.00545	0.00265188	0.275129		29.649	28.6499	31.1391	37.6047	38.6684	40.5329
ENSMUSG00000053024.14	Cntn2	66.7449	-0.788786	0.262921	-3.00009	0.00269898	0.278424		1.55878	1.13131	1.34216	0.743205	0.778745	0.816856
ENSMUSG00000014813.9	Stc1	90.907	-0.690355	0.231531	-2.9817	0.00286655	0.292388		3.08296	2.68734	2.77651	1.62376	1.72097	2.03933
ENSMUSG00000027869.14	Hsd3b6	62.548	0.996488	0.33405	2.98305	0.00285389	0.292388		2.75293	2.34455	2.20776	5.48385	5.87127	2.62703
ENSMUSG00000071064.13	Zfp827	333.092	-0.476604	0.160141	-2.97615	0.00291889	0.296063		8.59273	6.83733	6.92096	6.21966	5.62519	6.60022
ENSMUSG00000025789.9	St8sia2	234.243	-0.456145	0.153694	-2.96787	0.00299871	0.300799		6.20395	4.26028	5.34354	4.22529	3.78847	3.68567
ENSMUSG00000027508.15	Pag1	273.615	-0.39835	0.134219	-2.96792	0.00299823	0.300799		3.92668	3.64707	4.41604	2.96868	2.89124	3.02895
ENSMUSG00000030170.14	Wnt5b	315.909	0.442795	0.149492	2.962	0.00305652	0.303247		12.2926	8.72229	13.6597	16.8864	14.6382	11.9758
ENSMUSG00000043456.16	Zfp536	33.8993	-1.13517	0.383102	-2.96311	0.00304547	0.303247		1.40909	0.837705	1.61018	0.747536	0.482147	0.54059
ENSMUSG00000034910.5	Pygo1	431.846	-0.333954	0.113172	-2.95086	0.00316891	0.312689		6.31816	5.78141	6.2365	5.09456	4.59668	4.68783
ENSMUSG00000067786.16	Nnat	3945.37	-0.280008	0.0949844	-2.94794	0.00319903	0.313955		114.999	151.518	133.888	119.559	109.332	80.6099
ENSMUSG00000020186.7	Csrp2	2185.66	0.228351	0.0775252	2.94551	0.00322422	0.314725		300.335	314.26	290.406	347.321	355.655	334.536
ENSMUSG00000048138.9	Dmrt2	310.961	-0.410197	0.139753	-2.93516	0.00333373	0.321953		14.2999	15.8267	13.8067	10.443	11.4134	11.6113
ENSMUSG00000062980.15	Cped1	179.289	-0.481245	0.163916	-2.93593	0.00332547	0.321953		7.34822	6.06112	5.99967	4.33298	4.77164	3.89527
ENSMUSG00000006488.17	Prl7a1	27.0683	5.29691	1.80973	2.92691	0.00342351	0.328874		0.074486	0.609691	0	13.3836	12.7018	0.139527
ENSMUSG00000036862.15	Dchs1	1613.34	-0.297797	0.101903	-2.92235	0.00347401	0.331969		20.1275	15.5864	20.8308	16.6907	15.2707	14.1389
ENSMUSG00000024534.15	Sncaip	333.295	-0.399544	0.136878	-2.91899	0.00351166	0.33381		10.4685	10.4645	12.9516	8.88299	9.34906	9.99799
ENSMUSG00000049775.16	Tmsb4x	4911.29	-0.257323	0.0882497	-2.91584	0.00354727	0.335439		562.174	613.893	720.731	612.026	506.545	475.782
ENSMUSG00000034936.2	Arl4d	310.897	0.436255	0.150239	2.90375	0.00368723	0.346867		23.6597	16.8997	19.6166	28.3245	29.6712	21.61
ENSMUSG00000036832.5	Lpar3	160.141	0.492558	0.170138	2.89505	0.00379096	0.352684		5.92258	5.11777	5.44845	7.87565	7.60462	7.34112
ENSMUSG00000037440.8	Vnn1	212.452	0.473232	0.163506	2.89428	0.00380024	0.352684		9.09292	8.62801	10.0157	12.6415	12.8856	11.1775
ENSMUSG00000060572.17	Mfap2	914.086	-0.257893	0.0891506	-2.89278	0.00381854	0.352684		106.536	100.92	105.09	89.101	91.9142	83.8519
ENSMUSG00000081094.4	Rpl19-ps11	836.654	0.286248	0.0989759	2.8921	0.00382677	0.352684		56.9401	57.4158	59.7235	67.1552	68.3557	63.9175
ENSMUSG00000027868.11	Tbx15	7.09446	-2.64429	0.916884	-2.884	0.00392661	0.360058		0.404339	0.358763	0.47176	0	0.05506	0.07279
ENSMUSG00000100252.6	Mir124-2hg	234.988	-0.483073	0.16761	-2.88212	0.00395011	0.360393		2.41618	2.15789	2.14926	5.07557	1.87378	4.8992
ENSMUSG00000018217.12	Pmp22	1440.93	0.323287	0.112436	2.87529	0.0040366	0.366442		90.4739	104.64	87.2019	81.6689	128.747	65.9782
ENSMUSG00000018474.17	Chd3	2454.55	-0.278705	0.097658	-2.85389	0.00431879	0.388178		83.5943	65.8858	100.619	65.7952	68.2635	59.9672
ENSMUSG00000022997.9	Wnt1	79.9801	-0.721667	0.252762	-2.85513	0.00430197	0.388178		3.81043	4.05336	4.79879	2.00226	2.80163	2.80928
ENSMUSG00000105434.1	Gm43359	21.1008	1.46606	0.514165	2.85134	0.00435353	0.389373		0.508235	0.219157	0.745137	0.825184	1.86127	1.22105
ENSMUSG00000038235.4	F11r	1236.75	0.252037	0.0884586	2.84921	0.00438284	0.390072		80.5806	76.776	56.55	77.223	70.196	83.3237
ENSMUSG00000037907.16	Ankrd13b	757.091	-0.345507	0.121356	-2.84705	0.0044126	0.390806		27.5789	22.9489	33.426	22.0787	21.6395	21.8461
ENSMUSG00000024942.16	Capn1	223.739	0.433662	0.152495	2.84379	0.00445807	0.392916		8.43259	7.74025	8.41772	10.9779	12.4554	9.23572
ENSMUSG00000021567.15	Nkd2	454.635	-0.340706	0.12023	-2.83379	0.0045999	0.403458		15.433	14.8787	19.8811	13.8603	12.5567	13.0789
ENSMUSG00000022048.8	Dpysl2	937.877	-0.256746	0.0909544	-2.8228	0.00476066	0.409642		25.8778	20.9579	24.7678	21.0483	19.5735	19.1399
ENSMUSG00000023391.8	Dlx2	89.0838	-0.745523	0.26386	-2.82545	0.00472143	0.409642		4.65323	5.3596	3.86232	2.10388	2.70082	3.62237
ENSMUSG00000053062.16	Jam2	182.195	-0.457669	0.161975	-2.82556	0.00471979	0.409642		5.52205	4.86371	5.38367	4.12974	3.7168	3.90884
ENSMUSG00000070990.2	Foxe1	13.6309	-1.75108	0.620133	-2.82371	0.00474712	0.409642		1.21587	0.569053	0.697999	0.294114	0.286049	0.095763
ENSMUSG00000041959.14	S100a10	534.299	0.392317	0.139733	2.80761	0.00499099	0.42543		98.815	99.9376	91.0957	125.146	125.594	102.871
ENSMUSG00000057170.6	Prl3d1	51.2024	5.25606	1.87206	2.80763	0.00499072	0.42543		0.562502	0.333181	0	20.5132	26.2633	0.307869
ENSMUSG00000039196.2	Orm1	11.1721	5.91623	2.10916	2.80502	0.00503133	0.426864		0	0	0	8.26244	1.37292	0
ENSMUSG00000031972.5	Acta1	1339.48	0.262497	0.0938333	2.79748	0.00515031	0.434926		79.6426	92.9696	89.6515	109.656	101.302	102.595
ENSMUSG00000038679.16	Trps1	638.429	-0.322523	0.115545	-2.79131	0.00524951	0.441251		9.2783	6.94925	7.37023	8.65149	6.60538	7.558
ENSMUSG00000020642.13	Rnf144a	1201.52	-0.247921	0.0890801	-2.78312	0.00538381	0.444311		29.6036	25.7183	29.039	26.5695	22.538	23.189
ENSMUSG00000023159.8	Psg29	22.3232	6.01278	2.15996	2.78374	0.00537359	0.444311		0	0.035449	0	1.82017	0.673694	0
ENSMUSG00000042834.14	Nrep	3639.97	-0.240339	0.0863309	-2.78393	0.00537053	0.444311		185.705	179.542	180.72	155.862	140.585	165.651
ENSMUSG00000050234.7	Gja4	129.44	-0.603629	0.216675	-2.78587	0.00533839	0.444311		10.0417	7.7463	10.0173	7.89973	5.52472	4.46957
ENSMUSG00000032291.8	Crabp1	3343.23	-0.244099	0.0878614	-2.77823	0.00546563	0.449022		523.446	580.267	563.299	434.445	548.119	460.675
ENSMUSG00000033837.5	Foxh1	128.422	0.542658	0.195635	2.77383	0.00554001	0.453083		8.17192	7.39388	7.47345	10.9917	12.2428	9.72906
ENSMUSG00000026107.11	Nabp1	419.339	0.349959	0.126242	2.77214	0.00556886	0.4534		13.5403	20.5449	16.9702	25.1655	18.9955	18.0479
ENSMUSG00000099250.1	Rn7s2	36.5238	1.05989	0.383783	2.7617	0.00575011	0.466067		14.5931	7.15986	10.8746	12.9915	19.3617	26.0334
ENSMUSG00000054640.15	Slc8a1	3225.69	0.272203	0.0986833	2.75834	0.0058095	0.468788		31.5257	33.3694	23.7528	31.7043	33.3467	33.6079
ENSMUSG00000012520.10	Phox2b	63.2027	-0.766426	0.278639	-2.75061	0.00594851	0.473689		3.21435	2.37397	3.07718	1.87497	1.63742	1.76644
ENSMUSG00000029413.14	Naaa	473.634	0.313559	0.113977	2.75106	0.00594024	0.473689		23.9449	22.7347	22.6991	32.2294	27.0225	30.2408
ENSMUSG00000099021.1	Rn7s1	32.7739	1.08551	0.394308	2.75295	0.0059061	0.473689		11.1429	6.48146	8.33389	11.6792	16.9992	21.055
ENSMUSG00000026825.17	Dnm1	271.326	-0.415053	0.151667	-2.7366	0.00620778	0.492177		7.75847	5.85861	7.84587	4.64813	5.85575	6.09693
ENSMUSG00000009097.10	Tbx1	145.537	-0.517115	0.189386	-2.73048	0.00632412	0.493502		8.14467	5.80084	7.28749	6.37221	6.23011	4.49236
ENSMUSG00000033420.12	Antxr1	351.242	-0.380719	0.139457	-2.73001	0.00633323	0.493502		9.46535	7.15407	9.91132	8.3813	6.07073	7.40251
ENSMUSG00000039831.16	Arhgap29	2993.99	0.221084	0.0809129	2.73237	0.00628799	0.493502		92.9559	87.7311	86.3423	96.257	112.47	98.7385
ENSMUSG00000086903.4	Hotair	6.75423	-2.53689	0.9289	-2.73107	0.00631286	0.493502		0.650226	0.404535	0.686056	0.049532	0.19992	0
ENSMUSG00000035413.8	Tmem98	602.659	-0.277403	0.101974	-2.72032	0.00652178	0.506023		53.316	47.8152	54.4209	44.5457	42.7416	38.5193
ENSMUSG00000041881.13	Ndufa7	974.402	0.245455	0.0903536	2.7166	0.0065956	0.509573		258.154	271.979	266.409	268.099	256.19	268.316
ENSMUSG00000057098.14	Ebf1	93.9623	-0.607994	0.224407	-2.70933	0.00674182	0.518663		2.74271	2.49367	3.33289	2.16153	1.61845	1.83977
ENSMUSG00000052727.6	Map1b	4936.77	-0.282795	0.104497	-2.70625	0.00680478	0.521298		53.7138	36.3173	53.3989	42.2107	37.6213	36.161
ENSMUSG00000029019.8	Nppb	157.575	0.601995	0.222571	2.70474	0.00683579	0.521466		10.8179	17.7846	20.5851	22.1102	21.8372	29.4072
ENSMUSG00000031438.11	Rnf128	218.598	0.463376	0.171408	2.70335	0.00686441	0.521466		7.55739	7.91026	7.78408	12.6748	10.7936	7.88315
ENSMUSG00000029368.10	Alb	14.8674	-1.58211	0.586668	-2.69678	0.00700139	0.529655		1.34332	1.85345	1.55309	0.2931	0.270696	0.609884
ENSMUSG00000037892.13	Pcdh18	1440.02	-0.220641	0.0818752	-2.69484	0.00704214	0.530527		32.2968	28.4787	29.9194	27.1971	23.996	26.2785
ENSMUSG00000031488.14	Rab11fip1	736.504	0.282637	0.105035	2.69089	0.0071262	0.534642		15.4893	13.3257	10.8296	13.4769	13.4551	15.9076
ENSMUSG00000020061.17	Mybpc1	64.7565	-0.702137	0.261124	-2.6889	0.00716886	0.535629		5.0426	5.16432	5.24147	3.3112	3.18688	2.75863
ENSMUSG00000037335.13	Hand1	1242.5	0.356248	0.132702	2.68458	0.00726218	0.535984		54.7519	58.1639	58.6998	74.5472	91.224	54.6114
ENSMUSG00000068614.7	Actc1	15454.6	0.242212	0.0901997	2.68528	0.0072468	0.535984		979.937	1112.94	1113.51	1226.38	1176.37	1372.51
ENSMUSG00000106995.1	Gm33167	13.2413	-1.61892	0.602885	-2.68528	0.00724688	0.535984		0.77152	0.514712	0.860102	0.146303	0.227131	0.300698
ENSMUSG00000028645.11	Slc2a1	10720.2	0.243539	0.0908213	2.68152	0.00732878	0.53871		384.709	378.5	374.457	398.521	529.607	408.676
ENSMUSG00000051251.3	Nhlh1	32.9232	-0.973666	0.363557	-2.67816	0.00740272	0.54187		1.81529	1.55627	1.943	1.07907	0.843639	0.751791
ENSMUSG00000097379.2	Gm26873	113.607	0.539356	0.201589	2.67552	0.00746131	0.54187		2.60638	2.68028	3.13606	4.56174	3.79058	3.97044
ENSMUSG00000100826.6	Snhg14	346.36	0.447769	0.16733	2.67597	0.00745138	0.54187		10.4973	11.0447	6.22999	15.1665	13.1041	10.9093
ENSMUSG00000042842.11	Serpinb6b	78.7044	0.737496	0.275944	2.67263	0.00752596	0.544387		4.65865	2.63381	2.57336	4.82989	5.7537	4.14673
ENSMUSG00000045991.18	Onecut2	160.62	-0.505104	0.189503	-2.66541	0.00768948	0.554009		1.69591	1.24355	1.20126	1.07945	0.821494	0.952593
ENSMUSG00000031939.16	Taf1d	4021.07	0.212047	0.0797174	2.65999	0.00781433	0.560779		148.819	139.55	157.63	164.608	166.486	173.808
ENSMUSG00000030543.10	Mesp2	14.6935	-1.53102	0.576166	-2.65726	0.00787781	0.563108		0.785932	1.3553	1.40701	0.271743	0.497476	0.36738
ENSMUSG00000010505.16	Myt1	25.083	-1.09946	0.415914	-2.64347	0.008206	0.568657		0.759111	0.734682	0.937865	0.232665	0.158197	0.325687
ENSMUSG00000024987.5	Cyp26a1	328.86	0.345739	0.130347	2.65246	0.0079908	0.568657		17.1724	14.7801	18.1905	21.2489	19.5537	21.5729
ENSMUSG00000030507.6	Dbx1	60.8914	-0.716426	0.270414	-2.64936	0.00806435	0.568657		3.64217	4.03277	3.88774	2.51174	2.15148	1.97031
ENSMUSG00000032232.14	Cgnl1	3568.31	0.199004	0.075091	2.65017	0.00804513	0.568657		64.4943	49.0048	66.9753	65.3993	75.9908	56.1556
ENSMUSG00000038146.7	Notch3	1852.04	-0.245397	0.0927766	-2.64503	0.00816839	0.568657		29.2194	23.9575	32.2952	26.1754	23.8128	21.8678
ENSMUSG00000038612.16	Mcl1	3458.15	0.180772	0.0682873	2.64723	0.00811553	0.568657		97.9736	91.3608	95.73	112.361	100.385	103.386
ENSMUSG00000060206.11	Zfp462	3367.07	-0.213935	0.0808805	-2.64507	0.0081674	0.568657		37.4738	48.4026	59.8962	32.114	43.2667	40.7495
ENSMUSG00000104244.1	2900018N21Rik	56.4912	0.75096	0.284056	2.6437	0.00820046	0.568657		2.01388	1.95412	2.87956	3.93775	4.05985	3.1568
ENSMUSG00000017344.4	Vtn	167.77	-0.480754	0.182115	-2.63984	0.00829442	0.570505		14.0348	10.6434	13.4092	11.2821	7.30908	9.68759
ENSMUSG00000035561.5	Aldh1b1	109.37	-0.559066	0.211784	-2.6398	0.00829552	0.570505		5.21631	7.19084	5.41289	4.24741	3.4678	3.77423
ENSMUSG00000079067.5	Hmgn2-ps1	335.138	-0.455765	0.172893	-2.6361	0.00838641	0.57458		45.6868	25.1345	38.1089	23.8866	28.2941	27.2323
ENSMUSG00000061479.15	Snrpa	2036.57	-0.192347	0.0730984	-2.63134	0.00850487	0.580505		238.933	230.934	235.376	213.035	203.752	193.815
ENSMUSG00000023232.17	Serinc2	103.475	-0.561683	0.213596	-2.62965	0.00854733	0.581032		7.78731	7.46212	7.94603	5.05211	5.80519	5.4543
ENSMUSG00000034701.9	Neurod1	20.0647	-1.31456	0.500122	-2.62849	0.00857659	0.581032		1.08908	0.929643	1.69298	0.717384	0.630835	0.334133
ENSMUSG00000024238.15	Zeb1	1592.11	-0.207987	0.0792319	-2.62504	0.00866394	0.584768		26.1464	26.1364	34.5365	29.7536	27.8908	19.5137
ENSMUSG00000025743.14	Sdc3	981.104	-0.280047	0.106773	-2.62284	0.00872005	0.586375		24.3906	20.4781	29.5315	20.8127	19.8346	20.1761
ENSMUSG00000006386.15	Tek	867.714	0.284103	0.108502	2.61842	0.00883373	0.591828		21.2191	23.5098	24.0445	29.2601	32.5082	24.2329
ENSMUSG00000028137.9	Celf3	61.8381	-0.709656	0.271652	-2.61237	0.0089917	0.600196		4.21032	1.6246	4.67125	2.42222	0.923676	1.35961
ENSMUSG00000035403.10	Crb2	1693.38	0.254919	0.0977895	2.60681	0.00913896	0.607791		26.3747	23.2142	29.4253	33.8179	35.0616	25.5611
ENSMUSG00000016344.14	Ppdpf	853.796	-0.269381	0.10355	-2.60147	0.00928261	0.60843		90.4423	82.6751	97.9553	73.6531	69.9779	84.7538
ENSMUSG00000022803.12	Popdc2	784.676	0.27784	0.106719	2.60347	0.0092285	0.60843		30.3744	33.9878	31.6769	32.9968	41.1773	39.0229
ENSMUSG00000027478.15	Dnmt3b	1165.25	0.240597	0.0924817	2.60156	0.00927996	0.60843		32.1516	32.1084	33.5337	40.4982	41.4774	34.0215
ENSMUSG00000027500.10	Stmn2	78.7956	-0.657364	0.25235	-2.60497	0.00918823	0.60843		6.86575	6.14684	6.22419	3.14519	4.28704	5.01375
ENSMUSG00000042763.9	Maneal	52.5945	-0.746734	0.287216	-2.59991	0.00932495	0.609007		2.36862	2.4704	2.4713	1.52788	1.52118	1.39522
ENSMUSG00000106334.1	Gm43549	608.322	-0.423944	0.163187	-2.5979	0.00937951	0.610374		6.17336	7.60164	9.02651	5.97796	3.91401	6.8913
ENSMUSG00000022598.6	Psca	7.23912	2.63493	1.01562	2.5944	0.00947571	0.614432		0.333368	0.224441	0	3.6945	0.990457	0.312232
ENSMUSG00000026185.8	Igfbp5	11457	-0.236707	0.091308	-2.5924	0.00953079	0.615311		219.282	194.335	206.042	184.954	145.823	190.043
ENSMUSG00000037315.15	Jade3	1041.55	0.230328	0.0889728	2.58875	0.00963254	0.615311		32.678	29.4036	34.7763	34.13	37.7267	33.3668
ENSMUSG00000040260.8	Daam2	967.863	-0.247693	0.0956176	-2.59045	0.00958502	0.615311		13.6945	12.721	15.5594	12.6872	11.7458	11.7931
ENSMUSG00000061086.12	Myl4	3119.46	0.250125	0.0966171	2.58882	0.00963045	0.615311		324.842	326.152	312.394	354.133	343.226	432.929
ENSMUSG00000079092.4	Prl2c2	59.1346	4.3847	1.69436	2.58781	0.00965871	0.615311		0.406851	1.34392	0	20.6477	19.178	0
ENSMUSG00000002100.15	Mybpc3	2831.2	0.226762	0.0877622	2.58382	0.0097712	0.6203		64.8301	65.9751	61.6372	76.961	66.9792	79.2008
ENSMUSG00000035566.7	Pcdh17	138.308	-0.502122	0.194574	-2.58062	0.00986235	0.623906		1.36441	1.11396	1.70182	1.04215	0.973563	1.02004
ENSMUSG00000021313.16	Ryr2	779.223	0.296776	0.115198	2.57621	0.00998888	0.629716		8.41401	9.6986	8.50987	17.4088	11.9105	17.9546
ENSMUSG00000088552.1	Mir1957a	31.6024	1.0439	0.405616	2.57362	0.010064	0.632256		9.32125	5.55052	9.73002	18.6615	24.8561	9.41966
ENSMUSG00000006930.15	Hap1	109.097	-0.556447	0.216754	-2.56718	0.0102529	0.634203		4.85283	3.22414	3.79826	2.83956	2.6968	2.50221
ENSMUSG00000008136.14	Fhl2	281.737	0.352162	0.137171	2.56732	0.0102487	0.634203		18.4539	19.9643	19.5174	22.4991	23.8251	25.2978
ENSMUSG00000020601.8	Trib2	343.519	-0.343613	0.133918	-2.56585	0.0102925	0.634203		10.1765	8.4022	11.8578	8.3296	6.89876	6.58329
ENSMUSG00000021365.15	Nedd9	987.729	-0.235395	0.0918232	-2.56356	0.0103604	0.634203		24.9083	24.2415	25.6351	14.6831	19.3834	20.923
ENSMUSG00000025105.9	Bnc1	491.773	0.31836	0.124209	2.56309	0.0103744	0.634203		9.79052	9.70609	9.62093	11.3848	13.9929	10.8345
ENSMUSG00000025352.6	Gdf11	849.088	-0.2533	0.0987867	-2.56411	0.010344	0.634203		23.5758	19.6056	24.0686	20.4678	17.4493	18.102
ENSMUSG00000038292.14	Ccdc155	16.8853	1.67323	0.651811	2.56705	0.0102567	0.634203		0.22281	0.328312	0.092813	1.97227	0.322961	0.336837
ENSMUSG00000055675.6	Kbtbd11	570.347	-0.322417	0.125588	-2.56725	0.0102508	0.634203		10.5849	8.00019	12.8019	9.80561	8.54078	7.96553
ENSMUSG00000023951.17	Vegfa	1474.98	-0.223753	0.0873483	-2.56162	0.0104185	0.634761		49.4991	43.5964	54.2343	47.5527	41.2067	41.4164
ENSMUSG00000029438.9	Bcl7a	1439.5	-0.238614	0.0932675	-2.55838	0.0105161	0.638563		36.218	30.0909	28.292	31.5691	27.0899	28.6878
ENSMUSG00000021071.16	Trim9	47.7463	-0.800178	0.312921	-2.55713	0.010554	0.638729		1.61953	1.32646	1.7533	0.704952	0.882545	1.0425
ENSMUSG00000010066.15	Cacna2d2	613.962	0.277375	0.108658	2.55274	0.0106879	0.64468		10.5702	11.0577	10.9077	13.2565	11.9074	14.3956
ENSMUSG00000024217.10	Snrpc	1209.1	-0.232777	0.0912282	-2.55159	0.0107234	0.64468		144.349	176.914	150.529	200.063	128.314	127.675
ENSMUSG00000038587.9	Akap12	2815.85	0.20492	0.0803483	2.5504	0.01076	0.644747		41.8296	40.3341	43.6133	47.8096	52.0654	43.5171
ENSMUSG00000024063.13	Lbh	1155.38	-0.231164	0.0908614	-2.54414	0.0109548	0.654259		41.3736	39.5454	43.3524	35.196	32.4578	37.2595
ENSMUSG00000032852.3	Rspo4	79.2162	-0.628742	0.247622	-2.53912	0.0111132	0.661547		3.61242	4.4934	4.81103	2.68413	2.39092	3.01847
ENSMUSG00000107749.1	Gm44321	39.7486	0.865362	0.34099	2.53779	0.0111554	0.661885		1.24534	0.835797	0.75426	1.5023	1.99467	1.65219
ENSMUSG00000021057.15	Akap5	423.944	0.291927	0.115421	2.52924	0.0114309	0.673829		5.53172	6.12401	6.95714	7.86182	6.21662	5.9186
ENSMUSG00000027009.18	Itga4	249.554	-0.381843	0.150955	-2.52951	0.0114221	0.673829		4.25209	3.82621	3.84869	3.51994	2.82816	3.26122
ENSMUSG00000033854.10	Kcnk10	11.7503	-1.57531	0.623146	-2.528	0.0114713	0.674025		0.25188	0.198521	0.532557	0.140597	0.238918	0.124681
ENSMUSG00000022186.14	Oxct1	614.751	-0.293452	0.116314	-2.52293	0.0116381	0.676252		27.3153	28.7912	21.1616	20.7312	15.1181	22.4466
ENSMUSG00000025207.15	Sema4g	321.722	-0.344329	0.136375	-2.52488	0.0115738	0.676252		7.77662	6.67205	7.32834	6.55316	6.01858	5.72964
ENSMUSG00000030559.8	Rab38	47.7946	0.756994	0.300118	2.52232	0.0116582	0.676252		2.4866	2.65294	2.60108	4.43039	3.9028	4.09387
ENSMUSG00000045799.6	Gm9800	8993.05	-0.179614	0.0711913	-2.52298	0.0116367	0.676252		944.937	1153.72	1016.95	1008.43	1065.06	806.819
ENSMUSG00000026170.6	Cyp27a1	76.4652	-0.613276	0.243798	-2.5155	0.0118862	0.686179		6.73955	4.84163	8.31471	5.1471	5.24386	3.42587
ENSMUSG00000027684.16	Mecom	691.553	-0.268516	0.106768	-2.51495	0.011905	0.686179		14.3929	14.168	17.9146	12.6174	11.597	12.1717
ENSMUSG00000027435.8	Cd93	849.721	-0.251559	0.100141	-2.51206	0.0120029	0.689634		14.0644	12.035	14.6013	12.5367	10.1418	11.0453
ENSMUSG00000008348.9	Ubc	25042.9	-0.229456	0.0915146	-2.50732	0.0121652	0.692819		330.062	271.684	191.776	185.019	169.098	223.048
ENSMUSG00000022790.14	Igsf11	330.212	0.413948	0.165051	2.508	0.0121418	0.692819		9.4694	8.00533	8.51433	12.8347	13.7845	8.02604
ENSMUSG00000058145.16	Adamts17	251.562	0.496323	0.197967	2.5071	0.0121728	0.692819		5.04811	4.27993	4.25653	5.87831	9.50654	4.00944
ENSMUSG00000027932.14	Slc27a3	616.396	0.25537	0.102078	2.50172	0.0123591	0.694709		26.6041	22.4922	26.4716	29.1551	30.1013	27.6861
ENSMUSG00000028273.15	Pdlim5	1663.55	0.205368	0.0819843	2.50497	0.0122461	0.694709		42.5223	46.2657	42.655	56.7268	48.2673	50.6342
ENSMUSG00000031548.7	Sfrp1	2913.65	-0.179027	0.0715066	-2.50364	0.0122921	0.694709		74.7916	65.1721	74.4229	63.2751	63.6764	60.0631
ENSMUSG00000042895.6	Abra	75.1561	0.706073	0.28219	2.50212	0.0123452	0.694709		1.76505	2.47659	1.64702	2.46067	2.79257	4.04592
ENSMUSG00000000078.7	Klf6	969.04	0.276848	0.110804	2.49855	0.0124704	0.698803		24.0649	21.3758	21.6677	28.2656	29.8923	22.6074
ENSMUSG00000052397.8	Ezr	1847.35	0.275505	0.110752	2.48757	0.0128618	0.718519		63.5015	68.6968	64.0187	86.8522	86.9362	60.9954
ENSMUSG00000022309.9	Angpt1	446.811	0.318099	0.128135	2.48253	0.0130454	0.720517		11.7998	13.0774	11.7906	14.792	13.3428	16.5138
ENSMUSG00000028776.14	Tinagl1	357.861	0.424835	0.171122	2.48265	0.013041	0.720517		19.0076	18.791	17.202	25.5848	31.4256	17.3331
ENSMUSG00000071553.10	Cpa2	110.277	-0.498031	0.200638	-2.48223	0.0130563	0.720517		13.0547	13.2991	13.9563	9.45597	9.99158	10.1685
ENSMUSG00000109325.1	Krt8-ps	47.5689	0.776552	0.312781	2.48273	0.013038	0.720517		2.16265	1.93189	1.71365	2.98367	3.66867	2.79333
ENSMUSG00000029309.7	Sparcl1	975.277	-0.219342	0.088571	-2.47646	0.0132694	0.730058		51.5083	44.8773	47.6487	42.8187	40.0314	40.0757
ENSMUSG00000090523.2	Gypc	381.972	-0.345429	0.139612	-2.47421	0.0133533	0.732455		23.6145	17.0605	20.1235	15.1712	17.9431	13.9079
ENSMUSG00000019528.18	Gyg	2319.86	0.217098	0.0877986	2.47269	0.0134102	0.733358		115.985	124.515	111.962	137.082	126.89	144.052
ENSMUSG00000048001.7	Hes5	56.3594	-0.715925	0.289803	-2.47038	0.0134969	0.733682		12.0467	9.27463	12.8072	6.41383	7.1951	6.03947
ENSMUSG00000079654.3	Prrt4	235.925	0.382906	0.154937	2.47137	0.0134597	0.733682		5.09475	5.94373	5.93251	7.79604	7.55686	6.38039
ENSMUSG00000007279.14	Scube2	209.228	-0.431056	0.17472	-2.46713	0.0136202	0.733795		9.0767	6.20793	9.86472	6.54428	5.84293	5.50089
ENSMUSG00000020029.6	Nudt4	3145.87	-0.173359	0.0702101	-2.46915	0.0135436	0.733795		108.104	97.4783	111.348	94.7755	94.0191	91.2976
ENSMUSG00000068748.7	Ptprz1	289.702	0.353099	0.143064	2.46812	0.0135825	0.733795		5.705	4.13877	4.90061	7.36864	6.94064	4.77593
ENSMUSG00000006333.14	Rps9	19182.2	-0.171296	0.0695351	-2.46345	0.0137608	0.737773		1913.87	1858.71	1906.17	1835.3	1809.42	1776.57
ENSMUSG00000027966.20	Col11a1	584.763	-0.27748	0.112656	-2.46307	0.0137753	0.737773		13.0107	11.5998	11.7569	10.9222	10.9709	8.47002
ENSMUSG00000039578.17	Ccser1	15.8913	-1.3092	0.532299	-2.45953	0.0139121	0.73856		1.22662	0.800291	1.12786	0.580283	0.198665	0.254582
ENSMUSG00000041911.3	Dlx1	22.0618	-1.11296	0.452188	-2.46128	0.0138442	0.73856		1.17334	1.06153	0.913331	0.449821	0.375197	0.350162
ENSMUSG00000068154.5	Insm1	34.0376	-0.902317	0.36681	-2.45991	0.0138973	0.73856		1.55705	1.38201	1.14865	0.920156	0.537146	0.728444
ENSMUSG00000073125.10	Xlr3b	90.8268	-0.782434	0.318407	-2.45734	0.0139972	0.740912		2.41669	7.548	5.3595	3.57909	0.573512	4.25194
ENSMUSG00000097017.1	Gm26707	19.4252	1.32906	0.541356	2.45505	0.0140865	0.743472		0	0	0	0.484879	0.923318	0.541256
ENSMUSG00000069763.3	Tmem100	113.941	-0.514444	0.210165	-2.44781	0.0143728	0.756386		7.42761	8.36471	6.53243	5.15617	5.53052	4.30555
ENSMUSG00000070564.15	Ntn5	17.1151	-1.32737	0.542724	-2.44576	0.0144549	0.758505		0.909327	1.31066	1.30098	0.693329	0.567968	0.853594
ENSMUSG00000028327.14	Stra6l	175.75	0.445732	0.182338	2.44454	0.0145038	0.758878		2.60238	1.94502	2.88695	3.81302	3.98819	4.23761
ENSMUSG00000063663.11	Brwd3	1191.97	0.245956	0.100859	2.43861	0.014744	0.769229		12.3758	12.4446	9.88135	12.445	14.3716	13.0221
ENSMUSG00000074274.7	D930028M14Rik	13.2133	-1.42699	0.586257	-2.43406	0.0149304	0.776724		2.03945	2.57471	1.69186	0.436287	0.753116	0.874503
ENSMUSG00000046447.3	Camk2n1	97.3906	-0.533256	0.219273	-2.43192	0.0150188	0.779092		2.33242	2.6985	2.68096	1.68555	2.01411	1.58778
ENSMUSG00000008575.17	Nfib	122.652	-0.496004	0.204188	-2.42915	0.0151341	0.782836		1.94234	2.24184	1.8681	1.65943	1.13906	1.90583
ENSMUSG00000031785.16	Adgrg1	303.741	-0.363098	0.149582	-2.42741	0.0152069	0.784367		13.1057	15.6326	16.3031	10.6927	10.5853	10.0115
ENSMUSG00000002944.15	Cd36	268.859	0.421695	0.173991	2.42367	0.0153646	0.788024		14.1417	14.0995	10.9667	18.3418	16.8589	18.8329
ENSMUSG00000043110.2	Lrrn4	415.833	0.33024	0.136206	2.42457	0.0153266	0.788024		10.0418	10.1764	10.3657	12.5172	15.2107	10.3765
ENSMUSG00000034730.17	Adgrb1	51.1008	-0.727029	0.300296	-2.42104	0.0154761	0.791505		2.56618	1.89694	3.28456	2.66102	0.939374	0.780674
ENSMUSG00000027858.13	Tspan2	514.697	0.266966	0.110409	2.41797	0.0156072	0.795969		12.5256	11.7518	11.7903	15.2707	13.7945	13.7968
ENSMUSG00000024087.4	Cyp1b1	276.926	-0.36056	0.149331	-2.41451	0.0157564	0.799087		6.39842	5.4164	6.02077	4.59338	4.18823	5.25209
ENSMUSG00000027961.7	Lrrc39	110.598	0.52445	0.217206	2.41453	0.0157554	0.799087		5.75495	5.88739	5.80418	6.67592	6.47575	8.0653
ENSMUSG00000028680.14	Plk3	98.6859	-0.531501	0.220428	-2.41122	0.0158993	0.804087		4.13013	3.8289	5.18463	3.79795	2.72741	2.64302
ENSMUSG00000035000.8	Dpp4	120.424	0.65866	0.273492	2.40834	0.0160254	0.80503		2.61336	3.64276	2.11252	6.4765	3.39379	3.28913
ENSMUSG00000037034.16	Pax1	238.472	-0.38911	0.161607	-2.40776	0.0160509	0.80503		10.1433	8.65791	12.749	8.51316	8.25941	7.70974
ENSMUSG00000109536.1	9330162G02Rik	69.0953	0.675059	0.280152	2.40962	0.0159692	0.80503		0.178639	0.186066	0.380921	0.289588	0.605643	0.270532
ENSMUSG00000000805.18	Car4	921.162	0.655506	0.272534	2.40522	0.0161625	0.807192		55.241	83.1377	55.2087	118.09	104.507	81.4266
ENSMUSG00000024164.15	C3	12.0255	-1.94521	0.809909	-2.40176	0.0163163	0.807192		1.06592	0.159737	0.062696	0.077061	0.077677	0.017427
ENSMUSG00000061665.7	Cd2ap	1967.43	0.186978	0.0777976	2.40338	0.0162441	0.807192		42.0633	19.866	39.9326	47.5097	36.9139	42.3584
ENSMUSG00000097479.1	Gm26582	26.3783	1.05391	0.438503	2.40342	0.0162425	0.807192		3.02338	2.75002	3.84277	6.37065	6.68685	4.61513
ENSMUSG00000103039.1	Gm37123	50.0057	0.731203	0.304343	2.40256	0.0162808	0.807192		3.04406	2.0245	3.48768	4.3511	4.57777	4.5473
ENSMUSG00000031273.16	Col4a6	693.312	0.241109	0.100544	2.39804	0.0164829	0.813218		12.3226	10.5844	11.7976	13.562	14.0851	13.1925
ENSMUSG00000000948.16	Gm38393	227.278	0.380228	0.158738	2.39532	0.0166058	0.81706		8.09649	8.44897	5.83379	10.1276	10.2356	10.1279
ENSMUSG00000018566.14	Slc2a4	136.379	-0.449989	0.188016	-2.39336	0.0166948	0.819221		6.47929	5.71145	6.67277	4.51771	3.96054	4.81524
ENSMUSG00000029671.15	Wnt16	61.2668	-0.698649	0.292398	-2.38938	0.0168768	0.825347		4.09875	5.92771	3.87403	2.11151	2.95804	3.2428
ENSMUSG00000044086.8	Lmod3	67.1887	0.621714	0.260279	2.38865	0.0169106	0.825347		2.16478	2.51822	2.74354	4.07275	2.94265	3.93014
ENSMUSG00000050010.8	Shisa3	356.059	-0.332322	0.139282	-2.38597	0.0170344	0.829157		10.8401	9.8209	10.5723	8.34801	6.77872	9.37432
ENSMUSG00000031586.17	Rbpms	1522.72	0.201959	0.0847737	2.38233	0.0172036	0.835158		96.7879	85.9617	111.328	123.131	121.06	94.7653
ENSMUSG00000041272.11	Tox	45.6037	-0.733	0.30809	-2.37917	0.0173516	0.840094		1.84927	1.6093	2.54105	0.984574	1.02429	1.15905
ENSMUSG00000026156.8	B3gat2	30.0789	0.920038	0.386989	2.37743	0.0174339	0.841835		3.57702	3.09316	3.3709	3.84039	3.7979	2.93749
ENSMUSG00000026544.6	Dusp23	94.3891	-0.549922	0.231535	-2.37511	0.0175436	0.844345		7.63309	6.46192	9.40415	6.17864	5.26217	4.55494
ENSMUSG00000049866.12	Arl4c	1380.77	0.21076	0.0887646	2.37437	0.0175789	0.844345		31.0612	29.607	21.0047	34.6232	38.8809	34.8971
ENSMUSG00000005124.10	Wisp1	428.912	0.429313	0.181107	2.37049	0.0177645	0.851008		6.79932	8.66511	7.18806	9.80179	13.8046	7.3613
ENSMUSG00000021585.10	Cast	381.245	0.291677	0.123104	2.36936	0.017819	0.851374		16.1263	15.587	15.2238	21.2091	20.1884	16.9587
ENSMUSG00000060147.15	Serpinb6a	534.186	0.266701	0.112817	2.36402	0.018078	0.861482		35.1661	32.1923	32.6339	36.1509	43.5301	31.2725
ENSMUSG00000048027.8	Rgmb	408.93	-0.292405	0.1239	-2.36001	0.0182745	0.868564		9.73603	8.28204	9.58624	8.50558	7.52005	6.31416
ENSMUSG00000039410.16	Prdm16	90.1845	-0.523765	0.222279	-2.35634	0.018456	0.8749		3.39793	3.9869	1.89723	1.17104	1.04963	2.6316
ENSMUSG00000028124.15	Gclm	433.134	0.273674	0.116237	2.35445	0.0185503	0.876618		8.55459	8.61356	10.2461	11.6893	11.0915	10.0203
ENSMUSG00000039103.12	Nexn	1033.08	0.267793	0.113777	2.35368	0.0185888	0.876618		36.2796	42.1821	42.2019	47.6785	42.0242	48.4493
ENSMUSG00000052957.8	Gas1	1815.94	-0.188955	0.0803581	-2.35141	0.0187023	0.879687		77.3918	76.5284	83.7643	67.0064	69.6526	68.5194
ENSMUSG00000043639.14	Rbm20	248.361	0.338646	0.144138	2.34946	0.0188008	0.880519		4.39312	3.67568	3.99817	7.27131	4.99716	5.70896
ENSMUSG00000117465.1	AC102496.1	71.5214	-0.630038	0.2682	-2.34914	0.018817	0.880519		4.99854	3.94787	4.6053	3.10235	3.14303	2.08471
ENSMUSG00000104184.1	Gm37818	114.659	0.550278	0.234758	2.34402	0.019077	0.890393		2.97238	2.83031	4.12988	4.53943	6.08262	3.67824
ENSMUSG00000097518.1	Gm26694	164.998	-0.404026	0.172522	-2.34188	0.0191869	0.893224		38.4736	35.2408	36.4775	30.3497	30.0714	27.1527
ENSMUSG00000068036.15	Afdn	4555.02	0.182493	0.0780081	2.33941	0.0193144	0.89686		120.185	106.874	87.4222	143.798	126.084	126.209
ENSMUSG00000020733.3	Slc9a3r1	1744.81	0.233126	0.099987	2.33156	0.0197236	0.899753		83.3532	95.7697	89.2541	116.674	111.78	88.9554
ENSMUSG00000022101.6	Fgf17	233.186	0.361308	0.154751	2.33477	0.0195554	0.899753		15.0652	10.9483	15.7548	18.7721	16.4827	17.4233
ENSMUSG00000029684.14	Wasl	971.146	0.231626	0.0991494	2.33613	0.0194843	0.899753		24.8314	22.8268	21.193	29.2343	27.1232	23.7154
ENSMUSG00000032289.15	Thsd4	896.143	0.240729	0.103222	2.33215	0.0196927	0.899753		16.4465	14.1024	14.6616	18.7127	19.0847	17.1672
ENSMUSG00000032902.1	Slc16a1	4158.17	0.213549	0.0914153	2.33603	0.0194896	0.899753		87.8778	98.4391	85.4337	118.305	99.4676	97.9437
ENSMUSG00000039782.14	Cpeb2	200.439	0.409317	0.175411	2.33348	0.0196231	0.899753		3.64905	3.2679	2.90493	5.0826	3.57884	3.59981
ENSMUSG00000041688.16	Amot	4684.2	0.197575	0.0847178	2.33215	0.0196928	0.899753		78.9299	69.767	76.7683	96.9528	86.7639	75.2525
ENSMUSG00000020427.11	Igfbp3	595.349	-0.29261	0.125718	-2.32751	0.0199382	0.901771		31.0763	23.7194	32.2078	24.0879	20.6515	25.5576
ENSMUSG00000021403.3	Serpinb9b	17.0552	1.57845	0.677675	2.32921	0.0198477	0.901771		0.544588	0.178007	0.199055	2.35177	0.875824	0.270791
ENSMUSG00000025085.16	Ablim1	1479.63	0.211585	0.0908548	2.32883	0.019868	0.901771		29.1012	23.4249	13.1918	15.1932	12.5507	14.2622
ENSMUSG00000029778.12	Adcyap1r1	175.173	-0.419866	0.180506	-2.32604	0.0200162	0.901771		3.071	3.23325	4.91904	2.69593	2.28927	2.48657
ENSMUSG00000052133.16	Sema5b	247.698	-0.400959	0.172339	-2.32658	0.0199878	0.901771		7.4637	4.75183	10.4094	6.02448	5.85921	4.71468
ENSMUSG00000031216.13	Stard8	1138.6	0.294338	0.126657	2.3239	0.0201306	0.904682		21.7275	26.5165	24.8565	33.3515	34.8671	23.029
ENSMUSG00000028339.17	Col15a1	151.279	-0.46426	0.200018	-2.32109	0.020282	0.906994		5.3708	3.32003	4.94716	3.34429	2.88825	3.43072
ENSMUSG00000035783.8	Acta2	6243.89	0.193257	0.0832596	2.32113	0.0202796	0.906994		401.328	442.171	475.363	504.391	527.511	504.528
ENSMUSG00000062373.8	Tmem65	674.793	0.235021	0.101387	2.31806	0.0204461	0.912085		16.9849	16.587	19.0837	21.5786	21.5377	18.791
ENSMUSG00000073295.4	Nudt11	384.195	0.316748	0.137249	2.30784	0.0210082	0.934867		10.684	11.1367	9.81823	14.045	10.9748	13.6538
ENSMUSG00000026468.14	Lhx4	12.6422	-1.41925	0.61613	-2.3035	0.021251	0.943357		0.300052	0.259039	0.406296	0.053534	0.219654	0.134663
ENSMUSG00000024501.19	Dpysl3	2697.43	-0.186723	0.081226	-2.29881	0.0215159	0.950467		65.3736	58.1237	64.9503	61.3402	53.6941	56.9299
ENSMUSG00000034485.10	Uaca	1524.26	0.193312	0.0840629	2.29961	0.0214701	0.950467		17.5602	21.4083	20.232	19.5988	32.1062	20.6644
ENSMUSG00000034714.9	Ttyh2	105.841	-0.511735	0.222769	-2.29715	0.0216099	0.951271		4.17315	3.96944	4.78008	3.74703	2.20993	2.51393
ENSMUSG00000102813.1	Gm37795	23.0922	-1.05423	0.459031	-2.29665	0.0216388	0.951271		1.29408	1.38233	0.747009	0.455084	0.670881	0.592554
ENSMUSG00000005397.8	Nid1	1931.43	-0.228735	0.0996898	-2.29446	0.0217639	0.954456		42.8359	33.0464	44.9076	38.0754	34.7578	30.3798
ENSMUSG00000022456.16	Sept3	1160.29	-0.22936	0.100017	-2.2932	0.0218366	0.954716		22.5854	21.7723	29.6516	21.5704	21.0751	20.8164
ENSMUSG00000061462.17	Obscn	398.495	0.305026	0.133052	2.29253	0.021875	0.954716		1.35404	1.41317	1.71353	1.87245	1.66829	2.48599
ENSMUSG00000021904.6	Sema3g	144.574	-0.446473	0.195416	-2.28473	0.0223285	0.970161		4.1417	2.98453	3.87415	2.6606	2.96106	2.25216
ENSMUSG00000032228.16	Tcf12	5853.07	-0.155016	0.0678525	-2.28461	0.0223357	0.970161		119.235	91.1684	79.2524	87.368	136.789	86.0896
ENSMUSG00000023191.9	P3h3	325.375	-0.30603	0.134476	-2.27571	0.0228631	0.973029		14.9739	14.0635	21.3424	12.5713	13.0503	11.6595
ENSMUSG00000028364.15	Tnc	1064.68	-0.276547	0.121571	-2.27478	0.0229191	0.973029		20.5609	20.1836	21.0631	17.6337	13.9433	19.5117
ENSMUSG00000030946.13	Lhpp	624.033	0.238296	0.104539	2.27948	0.0226385	0.973029		44.2575	41.9892	39.914	50.014	27.186	30.6867
ENSMUSG00000031024.13	St5	601.472	-0.258468	0.113583	-2.27559	0.0228703	0.973029		26.6196	18.7692	25.1363	22.6312	17.1276	20.5363
ENSMUSG00000031380.10	Vegfd	50.1632	-0.681097	0.298462	-2.28202	0.022488	0.973029		3.13146	3.38878	4.35405	1.62043	2.27818	1.85324
ENSMUSG00000042087.5	4933440N22Rik	12.8448	1.37591	0.604222	2.27715	0.022777	0.973029		3.14978	2.43082	2.52247	2.39435	3.93149	2.49035
ENSMUSG00000044641.7	Pard6b	626	0.283856	0.124653	2.27717	0.0227763	0.973029		16.0048	16.7012	17.183	21.2515	22.6415	16.0828
ENSMUSG00000054889.10	Dsp	3497.05	0.183536	0.0805231	2.2793	0.0226495	0.973029		40.9592	35.9198	41.1156	51.214	41.7269	40.8809
ENSMUSG00000108049.1	Gm44168	87.0267	-0.532276	0.234022	-2.27447	0.0229377	0.973029		2.98535	2.07368	3.28163	1.98509	1.8673	1.92205
ENSMUSG00000108394.1	Gm45477	20.4194	1.13781	0.499524	2.27779	0.022739	0.973029		0.266015	0.227904	0.199164	0.231926	0.602615	0.585328
ENSMUSG00000012017.4	Scarf2	530.117	-0.2859	0.125874	-2.27132	0.0231274	0.973914		8.99858	13.3485	9.37578	13.9006	13.9399	10.9106
ENSMUSG00000031451.6	Gas6	94.9379	0.567857	0.250192	2.26968	0.0232267	0.973914		3.51322	4.06763	4.38169	5.93611	7.97193	3.83219
ENSMUSG00000036040.14	Adamtsl2	203.124	0.373422	0.164298	2.27284	0.0230357	0.973914		6.25443	4.16761	6.19383	7.7644	6.68853	6.15903
ENSMUSG00000045281.5	Gpr20	44.4702	0.717202	0.315846	2.27073	0.0231632	0.973914		1.4986	1.19268	1.93049	2.44424	2.65809	2.44362
ENSMUSG00000070605.4	Zfp992	949.761	0.253501	0.111672	2.27005	0.0232044	0.973914		11.478	12.2326	9.98671	13.4413	12.8092	13.5616
ENSMUSG00000029304.14	Spp1	43.8565	-1.09709	0.4838	-2.26766	0.02335	0.976825		10.1171	2.64757	2.13674	3.46495	1.67383	2.5098
ENSMUSG00000021130.8	Galnt16	285.688	-0.301705	0.133179	-2.26541	0.0234873	0.978062		10.0733	9.07925	11.629	7.98562	7.54852	7.82347
ENSMUSG00000040711.7	Sh3pxd2b	1366.69	-0.236998	0.104612	-2.26549	0.0234823	0.978062		21.9128	17.4741	23.9397	20.479	17.0251	16.0482
ENSMUSG00000022332.8	Khdrbs3	716.59	-0.220656	0.0974635	-2.26398	0.0235751	0.979474		46.8061	44.591	50.5708	39.5448	42.7703	42.5551
ENSMUSG00000001496.15	Nkx2-1	8.02521	-1.81647	0.803735	-2.26003	0.0238191	0.983885		0.736137	0.381113	0.252975	0.069565	0.035693	0.138469
ENSMUSG00000021070.6	Bdkrb2	40.1967	0.761704	0.337097	2.2596	0.0238463	0.983885		0.701662	0.800429	0.798389	1.56878	1.52195	0.977068
ENSMUSG00000026385.16	Dbi	1548.17	0.268668	0.118814	2.26125	0.0237439	0.983885		317.075	304.5	293.269	431.802	275.895	335.508
ENSMUSG00000112324.1	Gm47939	342.025	-0.393793	0.17434	-2.25876	0.0238981	0.983885		0	0	0	0	0	0
ENSMUSG00000031375.17	Bgn	375.126	-0.295601	0.130925	-2.25779	0.023959	0.984162		19.1422	15.0992	20.0573	16.6332	15.5007	13.6396
ENSMUSG00000035873.8	Pawr	569.539	0.241439	0.10711	2.25412	0.0241888	0.989126		33.9109	36.0497	37.9583	44.289	41.5748	43.089
ENSMUSG00000060803.5	Gstp1	2101.82	-0.162755	0.0721958	-2.25436	0.0241738	0.989126		183.057	189.743	180.599	177.714	171.973	160.445
ENSMUSG00000022483.17	Col2a1	3296.59	-0.159585	0.0708776	-2.25155	0.0243505	0.993499		87.6063	80.7637	91.3008	79.7531	72.0887	75.1346
ENSMUSG00000038132.6	Rbm24	477.055	0.270591	0.120276	2.24975	0.0244648	0.995924		13.3479	14.5794	8.76243	17.1234	15.9895	19.6391
ENSMUSG00000036502.14	Tmem255a	190.758	-0.366204	0.162892	-2.24814	0.0245675	0.997868		8.94762	7.43355	6.92835	5.67987	5.68175	6.1304
ENSMUSG00000111030.1	Gm47234	19.2888	1.06841	0.475459	2.24712	0.0246326	0.998282		1.42936	1.26233	1.08637	1.92336	2.58716	2.49593
ENSMUSG00000000001.4	Gnai3	5171.35	0.0901414	0.0736406	1.22407	0.220925	0.999776		172.938	174.432	160.546	184.98	176.322	176.488
ENSMUSG00000000028.15	Cdc45	1139.31	0.0174883	0.0869706	0.201083	0.840634	0.999776		82.1666	78.3575	83.1775	78.9641	81.602	81.1112
ENSMUSG00000000031.16	H19	71135.8	0.137419	0.070902	1.93815	0.0526053	0.999776		921.763	925.874	963.643	1005.52	1077.77	943.999
ENSMUSG00000000037.16	Scml2	123.013	0.066658	0.19663	0.339001	0.734609	0.999776		4.42801	3.37306	3.88544	6.29476	6.85806	3.95637
ENSMUSG00000000056.7	Narf	894.759	-0.0233595	0.0913249	-0.255784	0.798117	0.999776		24.4773	22.3575	22.729	22.5781	22.496	22.9053
ENSMUSG00000000058.6	Cav2	39.609	-0.0338006	0.347999	-0.0971284	0.922624	0.999776		1.67366	2.19512	1.3731	2.01026	1.45277	1.45852
ENSMUSG00000000085.16	Scmh1	471.518	-0.236078	0.113009	-2.08902	0.0367056	0.999776		18.7929	19.4613	17.7883	15.6048	14.8984	18.1817
ENSMUSG00000000088.7	Cox5a	1410.29	-0.0123374	0.0851225	-0.144937	0.884761	0.999776		265.776	338.664	352.739	285.445	364.987	269.088
ENSMUSG00000000093.6	Tbx2	229.21	-0.0796518	0.148858	-0.535086	0.592591	0.999776		7.13243	6.61934	6.73452	7.34605	6.52905	5.66682
ENSMUSG00000000094.12	Tbx4	270.696	-0.387896	0.213749	-1.81473	0.0695658	0.999776		10.5461	6.67788	14.3567	8.77395	8.83053	6.01666
ENSMUSG00000000125.5	Wnt3	70.2997	-0.343244	0.261229	-1.31396	0.18886	0.999776		2.98823	3.03462	1.92474	2.01887	1.94099	2.15631
ENSMUSG00000000126.11	Wnt9a	42.0701	-0.191391	0.327111	-0.585094	0.558485	0.999776		1.31713	1.36468	1.34301	1.32087	0.919462	1.34383
ENSMUSG00000000127.15	Fer	407.171	0.0229629	0.119207	0.19263	0.847248	0.999776		19.4279	19.4361	17.5712	19.6578	18.6077	18.9577
ENSMUSG00000000131.15	Xpo6	2116.34	-0.0714395	0.0859351	-0.83132	0.405793	0.999776		47.4638	51.9964	49.4248	43.0134	60.1923	46.1397
ENSMUSG00000000134.17	Tfe3	584.328	0.0435596	0.109532	0.397688	0.690861	0.999776		16.2286	13.1102	22.3451	19.6196	16.8035	14.984
ENSMUSG00000000142.15	Axin2	1022.03	-0.0993975	0.101316	-0.981067	0.32656	0.999776		31.6279	25.5875	31.3101	31.9568	22.3593	25.6047
ENSMUSG00000000148.17	Brat1	382.342	-0.0394163	0.121489	-0.324445	0.745601	0.999776		11.8311	9.70887	12.0294	11.4972	9.83078	10.8133
ENSMUSG00000000149.10	Gna12	1131.15	0.015264	0.106408	0.143448	0.885936	0.999776		40.1888	35.9819	48.1795	44.8293	42.2473	35.5386
ENSMUSG00000000154.16	Slc22a18	13.3152	0.858497	0.628693	1.36553	0.172088	0.999776		0.644545	1.19367	0.82211	2.09894	1.46156	0.720897
ENSMUSG00000000157.16	Itgb2l	11.5094	0.381689	0.611747	0.623932	0.532672	0.999776		0.381286	0.246195	0.241477	0.321372	0.40138	0.312813
ENSMUSG00000000159.16	Igsf5	16.7399	0.504264	0.499297	1.00995	0.312521	0.999776		1.13136	1.29079	1.24906	2.12904	1.73847	1.41932
ENSMUSG00000000167.14	Pih1d2	57.7132	0.306488	0.285603	1.07312	0.283215	0.999776		5.18795	5.11779	4.35374	4.569	5.14638	6.20204
ENSMUSG00000000168.9	Dlat	1005.94	-0.00610358	0.0910589	-0.0670289	0.946559	0.999776		34.3362	28.2025	32.1051	36.0715	32.4584	28.2
ENSMUSG00000000171.5	Sdhd	2686.95	0.0711962	0.094526	0.753192	0.451335	0.999776		254.431	268.473	231.986	253.618	249.17	273.478
ENSMUSG00000000183.6	Fgf6	8.82507	-0.756555	0.700996	-1.07926	0.280473	0.999776		0.284213	0.164579	0.234344	0.170509	0.155008	0.076879
ENSMUSG00000000194.13	Gpr107	879.407	0.00701599	0.0924279	0.0759077	0.939493	0.999776		20.0945	17.7359	20.6565	20.8706	18.6364	18.2816
ENSMUSG00000000202.9	Btbd17	71.5552	-0.531335	0.259363	-2.04862	0.0404997	0.999776		4.34898	3.43419	4.10952	2.41986	3.15019	2.99586
ENSMUSG00000000214.11	Th	17.5542	-1.06349	0.508038	-2.09332	0.0363205	0.999776		1.12296	1.48992	1.27055	0.430817	0.184195	0.712807
ENSMUSG00000000223.13	Drp2	64.7002	-0.12298	0.271781	-0.452497	0.650911	0.999776		1.21049	0.808808	1.21191	1.1758	0.877642	0.765166
ENSMUSG00000000244.17	Tspan32	54.9586	-0.294824	0.308171	-0.956688	0.338725	0.999776		2.73834	2.50251	3.84941	2.32019	4.12736	1.78139
ENSMUSG00000000253.13	Gmpr	265.679	-0.134145	0.147384	-0.91017	0.362733	0.999776		24.3233	22.3645	24.3137	20.4507	25.4377	19.1177
ENSMUSG00000000263.15	Glra1	14.1432	-0.849007	0.547798	-1.54986	0.121176	0.999776		0.939291	0.984086	0.970151	0.274578	0.704579	0.448099
ENSMUSG00000000266.11	Mid2	234.827	-0.00158425	0.166078	-0.00953918	0.992389	0.999776		3.8236	4.55217	3.86473	3.88373	3.96338	4.54225
ENSMUSG00000000275.16	Trim25	293.14	0.124992	0.163966	0.762303	0.445879	0.999776		5.22496	5.7747	5.4045	7.79866	8.36754	5.1876
ENSMUSG00000000276.11	Dgke	291.082	0.188733	0.133176	1.41717	0.156432	0.999776		4.41503	4.611	3.79163	5.55785	5.23163	5.50974
ENSMUSG00000000278.10	Scpep1	720.627	0.0902447	0.105114	0.858545	0.390591	0.999776		50.2757	50.61	47.2983	57.6651	52.1724	45.5518
ENSMUSG00000000282.12	Mnt	504.35	-0.0543253	0.112729	-0.481912	0.629868	0.999776		11.6864	10.1676	12.7193	12.1383	11.6783	10.2651
ENSMUSG00000000295.13	Hddc2	416.808	0.0618089	0.132429	0.466732	0.640691	0.999776		59.2372	59.2723	60.4631	59.3657	56.6431	69.6004
ENSMUSG00000000296.8	Tpd52l1	232.171	0.0838767	0.151636	0.553144	0.580164	0.999776		25.5599	26.4238	29.0144	26.7724	31.5236	29.9554
ENSMUSG00000000301.16	Pemt	58.6482	0.300144	0.274362	1.09397	0.273969	0.999776		7.54803	7.78929	6.92338	7.10445	9.69738	7.87352
ENSMUSG00000000303.12	Cdh1	847.788	0.251955	0.130626	1.92882	0.0537526	0.999776		19.1649	22.0851	17.7275	28.3459	24.1818	18.554
ENSMUSG00000000305.12	Cdh4	77.928	0.206403	0.245705	0.840045	0.400883	0.999776		1.63009	0.979359	1.75356	1.87902	2.12052	1.90581
ENSMUSG00000000317.11	Bcl6b	179.892	-0.299601	0.180624	-1.6587	0.0971771	0.999776		7.85508	5.80286	7.21318	6.19599	4.91515	5.09795
ENSMUSG00000000320.10	Alox12	14.6808	-0.470089	0.545495	-0.861765	0.388817	0.999776		0.877889	0.364601	0.580714	0.39046	0.258918	0.18651
ENSMUSG00000000325.16	Arvcf	940.913	0.00223821	0.090899	0.0246231	0.980356	0.999776		28.664	26.8769	29.9822	30.6875	28.8746	25.4735
ENSMUSG00000000326.13	Comt	475.486	-0.0937593	0.116249	-0.806539	0.419932	0.999776		32.3079	31.8788	35.6262	32.2809	35.1812	28.9732
ENSMUSG00000000339.14	Rtca	558.728	0.0328416	0.111971	0.293305	0.769289	0.999776		85.9294	77.2502	86.5667	87.0715	83.4232	81.3995
ENSMUSG00000000340.10	Dbt	596.984	0.0611769	0.108745	0.562574	0.573725	0.999776		21.0348	20.52	20.461	22.133	20.0064	22.6855
ENSMUSG00000000346.9	Dazap2	2629.02	0.0263605	0.0846015	0.311584	0.755356	0.999776		142.399	145.585	135.211	138.523	136.163	148.89
ENSMUSG00000000355.13	Mcts1	386.736	-0.0173075	0.128886	-0.134285	0.893177	0.999776		63.9555	69.2589	60.0647	61.9872	70.9156	66.7849
ENSMUSG00000000359.3	Rem1	15.5516	0.0323711	0.518536	0.0624278	0.950222	0.999776		0.866054	0.918263	1.33297	1.54563	1.06535	0.786318
ENSMUSG00000000365.9	Rnf17	67.0136	0.35652	0.277535	1.2846	0.198934	0.999776		2.41182	2.88265	1.09719	3.37435	2.95878	3.67201
ENSMUSG00000000374.8	Trappc10	738.07	-0.0708722	0.104487	-0.678285	0.497591	0.999776		19.6113	18.1975	21.1488	22.2761	19.7163	17.2082
ENSMUSG00000000378.15	Ccm2	682.625	0.0657335	0.109016	0.602973	0.546527	0.999776		45.5303	39.4202	49.5657	48.5535	52.1837	41.888
ENSMUSG00000000384.15	Tbrg4	1584.34	-0.0764459	0.0999982	-0.764473	0.444585	0.999776		80.0143	72.905	101.498	76.6819	80.5907	67.9595
ENSMUSG00000000385.8	Tmprss2	360.72	0.500876	0.431253	1.16144	0.245462	0.999776		8.98497	15.0345	7.99625	21.225	13.1504	8.79802
ENSMUSG00000000392.17	Fap	133.672	0.163658	0.221567	0.738642	0.460125	0.999776		5.9145	7.56318	5.78156	5.80068	7.4248	8.05979
ENSMUSG00000000402.2	Egfl6	14.232	-0.231082	0.567187	-0.407417	0.683702	0.999776		0.913892	0.814656	0.542479	0.678268	0.773549	0.362462
ENSMUSG00000000409.14	Lck	252.73	0.0693977	0.143755	0.48275	0.629273	0.999776		25.0352	22.0394	22.5269	27.9664	24.1316	23.8139
ENSMUSG00000000416.16	Cttnbp2	224.668	0.266546	0.148661	1.79298	0.0729761	0.999776		4.61441	5.07556	5.2246	6.04064	5.20463	4.93853
ENSMUSG00000000420.15	Galnt1	2748.3	-0.00958977	0.0744845	-0.128749	0.897557	0.999776		97.3848	76.8638	108.523	81.382	114.981	76.6543
ENSMUSG00000000435.1	Myf5	51.4497	-0.521018	0.299149	-1.74166	0.0815673	0.999776		2.9804	3.23841	2.55377	1.89551	1.52941	2.14617
ENSMUSG00000000439.9	Mkrn2	394.822	-0.0811434	0.120663	-0.67248	0.501278	0.999776		14.547	12.5265	14.6211	15.8081	15.7358	12.5565
ENSMUSG00000000441.17	Raf1	1342.93	-0.00723263	0.0798364	-0.0905932	0.927816	0.999776		99.2546	89.9008	98.2483	103.248	94.6176	94.4137
ENSMUSG00000000486.13	Sept1	121.661	0.149297	0.195773	0.762605	0.445699	0.999776		11.7	10.0805	13.3036	13.9189	14.6312	11.5958
ENSMUSG00000000489.7	Pdgfb	108.345	-0.278019	0.213909	-1.29971	0.193701	0.999776		3.77789	4.24066	4.97666	4.05607	2.90969	3.32505
ENSMUSG00000000530.16	Acvrl1	264.336	-0.0824307	0.157087	-0.524745	0.599761	0.999776		9.81179	7.06327	9.20215	8.50599	8.0394	7.36601
ENSMUSG00000000531.5	Grasp	104.06	-0.323108	0.236729	-1.36489	0.172288	0.999776		5.01233	4.81025	7.2957	4.43583	5.45582	3.66395
ENSMUSG00000000532.11	Acvr1b	651.035	-0.0935867	0.106929	-0.875224	0.381452	0.999776		17.0349	14.3887	17.2404	16.75	15.0662	13.5593
ENSMUSG00000000538.18	Tom1l2	415.15	-0.0464624	0.117554	-0.395243	0.692663	0.999776		10.3947	9.69837	10.7903	11.5226	9.1674	8.59893
ENSMUSG00000000552.10	Zfp385a	755.184	-0.0935698	0.110611	-0.845932	0.397591	0.999776		35.3321	32.4575	38.6303	37.7784	35.0406	28.6604
ENSMUSG00000000555.8	Itga5	1546.18	-0.0370256	0.0958059	-0.386464	0.699153	0.999776		40.8225	34.5004	43.887	41.5156	42.3735	32.4193
ENSMUSG00000000561.14	Wdr77	2148.56	0.0621389	0.0738557	0.841355	0.400149	0.999776		115.82	114.817	128.777	148.082	61.5669	111.402
ENSMUSG00000000563.17	Atp5f1	4473.75	0.0234213	0.0806091	0.290554	0.771392	0.999776		367.696	324.745	339.381	355.416	319.812	374.366
ENSMUSG00000000567.5	Sox9	340.812	-0.161712	0.126702	-1.27632	0.201843	0.999776		8.48793	7.71542	9.43847	7.98822	7.19682	7.55836
ENSMUSG00000000568.15	Hnrnpd	6186.76	-0.00370055	0.0815926	-0.045354	0.963825	0.999776		226.977	199.397	243.182	245.959	223.225	204.923
ENSMUSG00000000579.14	Dynlt1c	1154.1	0.0252123	0.0876366	0.287691	0.773583	0.999776		25.211	25.762	24.4807	28.2796	21.7887	26.0999
ENSMUSG00000000581.8	C1d	947.946	0.116721	0.116703	1.00015	0.317236	0.999776		24.4367	56.3514	40.9842	38.8266	45.756	49.0477
ENSMUSG00000000594.7	Gm2a	244.008	0.210663	0.154158	1.36654	0.171771	0.999776		5.35959	5.75094	5.53029	7.64517	5.6493	6.05485
ENSMUSG00000000600.15	Krit1	1181.05	0.0958963	0.0893661	1.07307	0.283239	0.999776		29.5818	29.8861	31.99	31.4962	31.3596	33.0362
ENSMUSG00000000605.9	Clcn4	771.614	0.0592801	0.10226	0.579698	0.562118	0.999776		19.0741	17.7626	18.3331	20.05	19.3355	17.9339
ENSMUSG00000000617.14	Grm6	16.4687	0.0327341	0.501515	0.0652705	0.947959	0.999776		0.910287	0.399523	0.75645	0.554922	0.575636	0.722854
ENSMUSG00000000627.15	Sema4f	12.3264	0.420213	0.600017	0.700335	0.483718	0.999776		0.23369	0.070859	0.317243	0.411876	0.26906	0.200143
ENSMUSG00000000628.10	Hk2	3018.48	0.0178211	0.0966754	0.184339	0.853747	0.999776		58.6365	50.2606	72.0977	61.1462	59.7289	60.8916
ENSMUSG00000000631.20	Myo18a	1319.18	0.059153	0.0875695	0.675498	0.49936	0.999776		30.766	26.7597	35.0562	35.1744	32.801	32.3187
ENSMUSG00000000632.13	Sez6	7.03433	-0.165319	0.782685	-0.21122	0.832716	0.999776		0.340836	0.084994	0.15185	0.086865	0.143991	0.049952
ENSMUSG00000000673.9	Haao	9.11064	-1.17431	1.01838	-1.15311	0.248866	0.999776		0	2.91296	0	0.788479	0.233758	0.091262
ENSMUSG00000000686.11	Abhd15	11.4231	-0.179829	0.598967	-0.300232	0.764	0.999776		0.831381	0.490021	0.891328	0.755222	0.671712	0.70127
ENSMUSG00000000690.5	Hoxb6	422.594	-0.220763	0.117262	-1.88265	0.0597481	0.999776		26.1936	20.8328	28.6402	24.2433	21.2175	20.8144
ENSMUSG00000000693.10	Loxl3	105.236	0.0486657	0.226705	0.214665	0.830029	0.999776		3.95545	4.46155	4.34684	4.25459	4.36856	3.50463
ENSMUSG00000000708.14	Kat2b	107.793	-0.0968118	0.209917	-0.461192	0.644661	0.999776		3.83646	2.48949	2.90852	3.33289	2.56766	3.13307
ENSMUSG00000000711.3	Rab5b	1360.2	0.0271639	0.0801628	0.338859	0.734716	0.999776		43.0996	42.0371	41.9547	44.6617	42.4277	40.839
ENSMUSG00000000732.9	Icosl	83.9529	0.190616	0.234417	0.813149	0.416133	0.999776		3.47894	3.13319	3.33117	3.48485	3.96066	3.71211
ENSMUSG00000000738.18	Spg7	787.57	-0.00760191	0.103325	-0.0735729	0.94135	0.999776		38.0399	31.5823	40.6546	35.4743	35.8349	30.458
ENSMUSG00000000739.14	Sult5a1	60.3239	0.469485	0.277386	1.69253	0.0905442	0.999776		4.61469	3.1614	3.57149	4.65993	4.60463	3.73183
ENSMUSG00000000740.12	Rpl13	13256.8	0.0305518	0.0716557	0.426369	0.669839	0.999776		1874.68	1936.36	1819.84	1856.37	1936.12	1965.26
ENSMUSG00000000743.9	Chmp1a	1297.66	0.0328881	0.0831979	0.395299	0.692622	0.999776		68.209	68.0837	71.496	67.5193	70.7813	70.1566
ENSMUSG00000000751.13	Rpa1	3392.55	-0.0182618	0.0664719	-0.27473	0.783524	0.999776		88.7382	52.8707	58.3853	87.3034	105.979	60.496
ENSMUSG00000000759.14	Tubgcp3	1298.06	-0.00611852	0.0877419	-0.0697331	0.944406	0.999776		45.7456	42.8951	50.4367	48.7082	44.5647	44.1101
ENSMUSG00000000776.13	Polr3d	960.575	0.00440614	0.0952021	0.0462819	0.963086	0.999776		52.9454	43.4365	53.7728	49.5906	54.1334	49.3023
ENSMUSG00000000782.15	Tcf7	937.202	0.0515419	0.100556	0.512571	0.608251	0.999776		34.3805	34.1628	43.5905	42.3253	36.8782	36.0579
ENSMUSG00000000787.12	Ddx3x	20300.6	0.0744216	0.0928843	0.801229	0.422999	0.999776		612.301	716.488	603.314	648.534	695.641	656.229
ENSMUSG00000000792.2	Slc5a5	16.8289	0.107872	0.505155	0.213543	0.830903	0.999776		0.497057	0.430424	0.454141	0.426763	0.588625	0.26675
ENSMUSG00000000794.9	Kcnn3	73.0287	0.0389737	0.259362	0.150267	0.880554	0.999776		0.832508	0.633201	0.652811	1.77516	0.939637	1.12874
ENSMUSG00000000804.14	Usp32	707.156	0.0697892	0.0967472	0.721356	0.47069	0.999776		12.8563	12.51	11.9304	13.1539	12.4721	11.5427
ENSMUSG00000000811.13	Txnrd3	188.338	-0.107167	0.18199	-0.588863	0.555953	0.999776		8.55974	7.17434	10.9278	7.86505	7.47649	9.19987
ENSMUSG00000000823.16	Zfp512b	958.036	-0.106052	0.0890028	-1.19156	0.233436	0.999776		27.7391	27.832	28.9991	26.5778	24.9457	24.156
ENSMUSG00000000826.16	Dnajc5	3026.5	0.0143476	0.0684874	0.209493	0.834064	0.999776		24.3735	20.385	25.9319	25.4758	21.7223	22.2746
ENSMUSG00000000827.18	Tpd52l2	1764.99	0.022328	0.0842394	0.265054	0.790968	0.999776		60.4163	59.9222	52.0933	38.6377	42.7895	49.6495
ENSMUSG00000000838.17	Fmr1	1892.05	0.134183	0.0800435	1.67637	0.093665	0.999776		63.7759	64.1854	61.3317	72.4654	68.4049	65.0319
ENSMUSG00000000869.12	Il4	47.6063	0.144456	0.303953	0.475258	0.634603	0.999776		2.25643	3.17206	2.128	2.88665	3.10608	2.91935
ENSMUSG00000000876.11	Pxmp4	114.298	-0.163208	0.213928	-0.762909	0.445518	0.999776		6.46213	6.75258	5.54163	5.53436	5.82974	5.00937
ENSMUSG00000000881.12	Dlg3	1317.37	0.0599278	0.0803083	0.746222	0.455533	0.999776		46.6622	42.9016	41.8993	48.6444	43.1396	41.8951
ENSMUSG00000000884.17	Gnb1l	138.098	-0.0101542	0.18845	-0.0538826	0.957029	0.999776		9.82953	6.81852	11.1596	7.63822	8.25518	6.7677
ENSMUSG00000000901.17	Mmp11	277.97	0.0262576	0.136471	0.192405	0.847425	0.999776		12.2187	10.2273	13.0777	11.8438	12.7821	12.7374
ENSMUSG00000000902.13	Smarcb1	1976.07	-0.0449369	0.0839972	-0.53498	0.592664	0.999776		133.02	107.036	137.493	139.814	129.029	102.829
ENSMUSG00000000903.3	Vpreb3	16.6595	0.557206	0.502141	1.10966	0.267146	0.999776		1.46332	1.13262	0.825454	2.01794	1.36403	1.37087
ENSMUSG00000000915.15	Hip1r	275.795	-0.0402662	0.144896	-0.277897	0.781091	0.999776		4.75704	4.32507	5.18553	4.62366	5.27678	3.55484
ENSMUSG00000000916.15	Nsun5	402.626	-0.152035	0.121772	-1.24852	0.21184	0.999776		21.4908	18.9061	24.6152	21.0059	21.2589	18.1582
ENSMUSG00000000934.9	Top1mt	125.088	0.0180042	0.21125	0.0852272	0.932081	0.999776		10.2939	10.3686	10.9503	10.4328	8.41396	11.614
ENSMUSG00000000942.10	Hoxa4	180.059	-0.101295	0.17208	-0.588652	0.556095	0.999776		11.8107	11.7263	15.6497	11.5751	11.9414	11.4272
ENSMUSG00000000957.11	Mmp14	1274.05	-0.162586	0.101145	-1.60745	0.107955	0.999776		57.217	42.7379	57.4356	50.953	47.2816	42.7036
ENSMUSG00000000958.10	Slc7a7	105.198	-0.083863	0.230563	-0.363731	0.716059	0.999776		4.3767	8.05894	5.38887	5.46763	5.32348	5.13993
ENSMUSG00000000959.7	Oxa1l	1412.59	-0.0776186	0.0815628	-0.951643	0.341278	0.999776		67.2341	62.9051	66.9245	67.9994	64.0758	54.236
ENSMUSG00000000976.13	Heatr6	798.526	-0.0315744	0.0973576	-0.324313	0.745701	0.999776		20.4534	18.2871	22.8945	21.7935	20.8552	17.943
ENSMUSG00000001016.12	Ilf2	5573.84	-0.021385	0.0687361	-0.311118	0.755711	0.999776		308.791	299.743	317.663	297.596	300.447	309.731
ENSMUSG00000001017.15	Chtop	4240.51	0.00316	0.0648504	0.0487275	0.961136	0.999776		108.264	81.0674	109.642	109.73	87.2271	86.0875
ENSMUSG00000001018.15	Snapin	546.204	0.0218367	0.106154	0.205708	0.837019	0.999776		19.1378	20.0831	17.9797	20.8801	17.7506	17.0025
ENSMUSG00000001025.8	S100a6	166.353	1.00211	0.932867	1.07423	0.28272	0.999776		34.9577	10.8912	8.6751	67.7449	29.1186	9.98179
ENSMUSG00000001027.7	Scn4a	17.3489	-0.159739	0.491319	-0.325124	0.745087	0.999776		0.231316	0.188141	0.330307	0.133072	0.229389	0.189581
ENSMUSG00000001029.15	Icam2	179.313	-0.313479	0.18168	-1.72544	0.0844475	0.999776		18.1165	12.5585	20.5109	13.7058	12.5972	16.9285
ENSMUSG00000001034.17	Mapk7	1168.31	-0.0605567	0.100767	-0.600959	0.547867	0.999776		31.0675	26.9872	38.6527	35.7389	33.9655	27.439
ENSMUSG00000001036.17	Epn2	857.859	0.04888	0.0949099	0.515015	0.606543	0.999776		18.5975	21.9614	23.7287	19.5701	25.6782	13.6147
ENSMUSG00000001039.12	B9d1	225.953	-0.241257	0.187977	-1.28343	0.19934	0.999776		34.4971	40.9154	35.5963	35.4778	32.7777	36.9672
ENSMUSG00000001052.15	Sec24b	1629.51	-0.0121069	0.095205	-0.127166	0.898809	0.999776		43.4729	38.1114	49.9787	47.0773	46.538	35.5138
ENSMUSG00000001053.15	N4bp3	264.208	0.0320663	0.145016	0.221123	0.824997	0.999776		12.7959	9.7016	12.2907	11.8899	11.412	11.0468
ENSMUSG00000001054.9	Rmnd5b	346.048	0.124874	0.130616	0.956039	0.339052	0.999776		17.8964	18.5761	20.7652	21.6145	22.6219	16.8543
ENSMUSG00000001056.3	Nhp2	1999.43	0.0561152	0.0895009	0.626979	0.530673	0.999776		229.603	236.061	231.136	222.73	239.779	260.867
ENSMUSG00000001062.18	Vps9d1	315.885	-0.0872491	0.136853	-0.637541	0.523773	0.999776		13.9513	9.64875	13.0549	12.1878	12.125	10.5059
ENSMUSG00000001065.15	Zfp276	293.962	-0.123365	0.142058	-0.868411	0.385169	0.999776		9.81031	7.04457	9.29818	9.05879	8.61614	7.84634
ENSMUSG00000001076.7	C1ql4	11.9187	0.520402	0.581941	0.894252	0.371187	0.999776		0.678327	0.570993	0.670576	0.839523	0.853938	0.886058
ENSMUSG00000001082.12	Mfsd10	775.398	-0.0440262	0.10276	-0.428437	0.668333	0.999776		32.0848	35.8035	34.3454	35.5431	33.0585	28.2432
ENSMUSG00000001089.14	Luzp1	4112.36	-0.0219616	0.0684465	-0.320857	0.748319	0.999776		60.418	54.0611	60.8558	58.3989	56.9665	30.8986
ENSMUSG00000001098.15	Kctd10	857.487	-0.06922	0.0951974	-0.727121	0.467152	0.999776		89.0787	82.7131	71.4534	71.3446	78.4439	64.3396
ENSMUSG00000001100.10	Poldip2	1524.23	-0.0552603	0.0955272	-0.578478	0.562942	0.999776		91.0488	86.3055	113.999	94.9636	94.6517	95.3074
ENSMUSG00000001105.15	Ift20	456.249	-0.0581265	0.119129	-0.487928	0.625601	0.999776		52.8148	48.6111	46.884	44.0449	44.6025	48.4514
ENSMUSG00000001119.7	Col6a1	182.651	0.0880975	0.184868	0.476542	0.633688	0.999776		4.31752	4.26591	5.29042	5.41813	6.07243	3.77842
ENSMUSG00000001120.15	Pcbp3	223.653	-0.151564	0.156478	-0.968595	0.332747	0.999776		14.5461	8.9151	14.9487	11.3712	12.5694	10.6806
ENSMUSG00000001123.15	Lgals9	13.2646	0.33597	0.617934	0.543698	0.586649	0.999776		1.14985	0.799683	0.635777	2.24603	1.19708	0.331088
ENSMUSG00000001127.12	Araf	1330.22	-0.0578881	0.0826553	-0.700356	0.483705	0.999776		43.1557	39.055	47.6821	42.2439	45.5856	39.5858
ENSMUSG00000001128.7	Cfp	153.631	-0.00412252	0.191272	-0.0215531	0.982804	0.999776		9.16472	8.77373	8.38036	9.71249	8.55185	6.79839
ENSMUSG00000001131.11	Timp1	100.359	-0.371754	0.214725	-1.7313	0.0833977	0.999776		15.9165	12.5208	16.4318	13.3346	11.499	11.9603
ENSMUSG00000001134.9	Uxt	206.415	-0.147621	0.169092	-0.873023	0.38265	0.999776		40.9429	46.782	37.7982	35.127	43.8898	45.3742
ENSMUSG00000001138.13	Cnnm3	632.903	0.104834	0.103972	1.00829	0.313313	0.999776		13.705	11.3304	13.3256	13.8535	14.6035	12.2454
ENSMUSG00000001143.13	Lman2l	685.22	-0.0302396	0.104203	-0.290199	0.771664	0.999776		29.5958	21.3449	27.513	26.4539	21.6913	23.2107
ENSMUSG00000001150.7	Mcm3ap	1859.15	-0.078651	0.0853012	-0.922039	0.356508	0.999776		40.2965	34.5732	40.7614	37.0491	34.216	35.5723
ENSMUSG00000001151.10	Pcnt	1513.21	-0.107775	0.100761	-1.0696	0.284797	0.999776		29.2236	20.392	27.4591	25.7449	22.8547	21.0845
ENSMUSG00000001155.13	Ftcd	9.31018	-0.362278	0.66044	-0.54854	0.583321	0.999776		0.235065	0.331575	0.188357	0.151593	0.235909	0.191992
ENSMUSG00000001156.9	Mxd1	194.05	0.193958	0.17049	1.13765	0.255265	0.999776		4.21929	3.79895	4.59073	5.46253	4.4064	3.75635
ENSMUSG00000001157.13	Gmcl1	535.254	0.0542858	0.107265	0.506091	0.612793	0.999776		23.6357	20.4797	24.5825	24.6701	24.5979	23.3481
ENSMUSG00000001158.13	Snrnp27	641.678	-0.00843301	0.115853	-0.0727906	0.941973	0.999776		109.323	112.87	113.813	106.248	108.953	118.987
ENSMUSG00000001166.17	Oas1c	9.74211	-0.186564	0.652123	-0.286087	0.774811	0.999776		0.561303	0.548878	0.259949	0.325276	0.582792	0.360306
ENSMUSG00000001173.15	Ocrl	791.838	-0.0391713	0.103791	-0.377407	0.705871	0.999776		23.4135	21.0977	25.2674	23.5474	20.8663	22.5516
ENSMUSG00000001175.14	Calm1	9741.77	0.0306881	0.0766755	0.400233	0.688985	0.999776		150.759	150.881	143.454	145.751	154.183	147.844
ENSMUSG00000001211.15	Agpat3	611.129	-0.031896	0.103462	-0.308288	0.757863	0.999776		19.4471	17.9417	21.3937	23.0916	19.5127	17.0513
ENSMUSG00000001227.12	Sema6b	53.2814	-0.106187	0.282276	-0.376182	0.706782	0.999776		1.45112	1.90111	1.7753	1.29595	1.52784	1.49971
ENSMUSG00000001228.14	Uhrf1	8578.04	-0.0652927	0.0637103	-1.02484	0.30544	0.999776		300.766	273.949	285.244	293.677	271.739	252.174
ENSMUSG00000001229.9	Dpp9	1133.47	0.0261852	0.115565	0.226584	0.820748	0.999776		38.633	34.4766	47.8151	44.5113	42.1704	35.0771
ENSMUSG00000001240.13	Ramp2	432.489	-0.0425111	0.114934	-0.369873	0.711477	0.999776		66.1342	52.3535	54.4987	57.5622	45.3548	65.8848
ENSMUSG00000001247.16	Lsr	287.646	-0.0408871	0.143544	-0.28484	0.775767	0.999776		35.3027	32.1552	36.7517	42.0414	40.7763	31.8529
ENSMUSG00000001248.15	Gramd1a	1253.57	-0.039081	0.0931008	-0.419771	0.674653	0.999776		36.2944	35.3216	44.3286	40.0632	38.0742	33.6068
ENSMUSG00000001249.14	Hpn	74.2039	0.231779	0.253584	0.914012	0.36071	0.999776		4.07037	4.64403	4.25032	4.85068	5.05098	3.85791
ENSMUSG00000001260.10	Gabrg1	13.5274	-0.0813664	0.558047	-0.145806	0.884075	0.999776		0.379211	0.271313	0.360541	0.270204	0.429438	0.292348
ENSMUSG00000001280.13	Sp1	3596	0.0727896	0.0742283	0.980619	0.326781	0.999776		44.4374	47.2603	44.6733	47.4387	45.527	46.3896
ENSMUSG00000001281.10	Itgb7	14.0241	-0.68369	0.562045	-1.21643	0.22382	0.999776		1.36603	1.39902	1.32451	1.61012	0.191035	0.650328
ENSMUSG00000001285.12	Myg1	902.997	0.0217762	0.0900916	0.241712	0.809003	0.999776		84.2567	86.1447	88.4987	81.607	95.6032	86.527
ENSMUSG00000001288.15	Rarg	845.743	0.224169	0.103232	2.1715	0.0298931	0.999776		34.2655	27.7311	36.9283	38.5727	38.1801	34.5403
ENSMUSG00000001289.12	Pfdn5	2176.99	0.0190905	0.0909616	0.209875	0.833765	0.999776		188.844	210.45	184.871	185.832	178.74	213.651
ENSMUSG00000001300.16	Efnb2	1333.13	-0.0522672	0.097231	-0.537557	0.590883	0.999776		30.5992	24.7263	31.5746	28.5429	30.0534	25.2939
ENSMUSG00000001305.5	Rrp15	1123.56	0.0932131	0.104593	0.891196	0.372824	0.999776		89.4513	85.4071	84.903	83.7675	87.1906	95.3799
ENSMUSG00000001313.12	Rnd2	338.862	0.0603315	0.136175	0.443044	0.657734	0.999776		22.593	25.3958	26.0289	28.6455	14.7756	23.6635
ENSMUSG00000001323.17	Srr	188.138	0.00165512	0.166049	0.00996765	0.992047	0.999776		8.83291	7.78865	8.44685	9.5326	6.85946	8.60421
ENSMUSG00000001333.9	Sync	8.71858	1.02737	0.695326	1.47754	0.139531	0.999776		0.185933	0.187386	0.218159	0.606321	0.351199	0.360806
ENSMUSG00000001334.9	Fndc5	136.981	-0.0898139	0.1984	-0.452692	0.650771	0.999776		5.42809	4.30009	6.19493	5.87172	4.51799	4.04475
ENSMUSG00000001348.15	Acp5	241.213	-0.119482	0.208132	-0.574065	0.565924	0.999776		19.4257	14.7766	19.899	18.0897	21.0999	13.7373
ENSMUSG00000001349.5	Cnn1	442.277	0.184594	0.114516	1.61195	0.106973	0.999776		17.6447	21.2246	19.2893	22.8211	20.1555	22.8587
ENSMUSG00000001366.14	Fbxo9	250.524	-0.0334109	0.143577	-0.232704	0.815991	0.999776		19.6604	15.0829	17.3713	18.3091	15.7418	18.2042
ENSMUSG00000001376.17	Vps50	782.135	0.131494	0.11729	1.1211	0.262244	0.999776		27.6645	28.7499	29.0329	26.8118	31.1812	30.6383
ENSMUSG00000001380.6	Hars	1766.8	0.0261032	0.0773384	0.337519	0.735726	0.999776		121.52	116.308	120.561	121.32	116.513	119.608
ENSMUSG00000001383.8	Zmat2	2321.49	0.0352703	0.0895876	0.393696	0.693805	0.999776		126.82	131.754	124.091	125.597	123.477	138.656
ENSMUSG00000001403.13	Ube2c	2770.38	-0.149522	0.0749688	-1.99446	0.0461021	0.999776		329.308	314.545	344.699	313.725	304.461	279.492
ENSMUSG00000001415.10	Smg5	2844.65	0.0102887	0.0761769	0.135064	0.892562	0.999776		82.8244	75.8056	91.7959	87.3702	86.4286	76.8587
ENSMUSG00000001416.13	Cct3	12142.2	-0.0056128	0.0683744	-0.0820891	0.934576	0.999776		628.609	613.087	644.016	634.015	635.596	653.55
ENSMUSG00000001418.13	Glmp	654.253	0.0621926	0.103381	0.601584	0.547451	0.999776		14.9981	12.6029	13.2066	13.6673	27.3136	12.5563
ENSMUSG00000001419.17	Mef2d	775.647	-0.00640656	0.116135	-0.0551649	0.956007	0.999776		20.216	13.6914	20.1098	18.2465	17.8041	14.1136
ENSMUSG00000001420.13	Tmem79	47.9047	-0.0302024	0.309005	-0.0977408	0.922138	0.999776		2.743	2.63596	1.88068	3.27837	2.68995	2.25856
ENSMUSG00000001424.14	Snd1	2647.21	-0.102283	0.0775195	-1.31945	0.187018	0.999776		116.627	102.015	120.022	113.775	108.448	96.1391
ENSMUSG00000001435.15	Col18a1	6689.52	0.0498452	0.0666857	0.747465	0.454783	0.999776		154.421	144.093	161.948	171.171	167.692	147.53
ENSMUSG00000001436.15	Slc19a1	465.868	-0.101211	0.114807	-0.881574	0.378007	0.999776		22.6456	20.99	26.4081	24.9417	21.3766	19.1941
ENSMUSG00000001440.5	Kpnb1	21724.2	0.0258078	0.0669169	0.38567	0.699741	0.999776		494.933	434.873	524.955	528.175	495.889	461.872
ENSMUSG00000001441.13	Npepps	1737.25	0.0222868	0.0832826	0.267604	0.789004	0.999776		78.4841	55.2976	63.3381	65.7954	73.2071	55.503
ENSMUSG00000001445.10	Mrpl10	995.727	-0.105175	0.0929067	-1.13205	0.257615	0.999776		70.062	68.9077	74.8054	70.0985	63.6891	69.1732
ENSMUSG00000001467.5	Cyp51	2268.66	-0.031136	0.080289	-0.387799	0.698165	0.999776		64.9762	63.6505	71.7659	66.6102	61.9727	66.5766
ENSMUSG00000001472.17	Tcf25	3331.4	-0.0669553	0.073371	-0.912558	0.361475	0.999776		87.4564	82.7077	107.49	97.6682	103.442	96.2559
ENSMUSG00000001473.6	Tubb6	1691.79	0.0194662	0.0892933	0.218003	0.827427	0.999776		104.733	102.362	111.124	102.77	119.477	98.9625
ENSMUSG00000001482.15	Def8	972.535	0.00130657	0.089016	0.014678	0.988289	0.999776		33.1741	36.3685	37.8782	35.512	37.1452	34.456
ENSMUSG00000001493.9	Meox1	2619.84	0.0214092	0.0742718	0.288254	0.773152	0.999776		116.052	113.922	128.982	127.304	121.001	114.739
ENSMUSG00000001494.6	Sost	131.101	-0.0278552	0.192508	-0.144696	0.884951	0.999776		6.0854	6.88437	6.08383	6.05976	6.00056	6.48265
ENSMUSG00000001504.10	Irx2	303.585	-0.0167309	0.135445	-0.123525	0.901691	0.999776		15.6532	13.5292	13.2351	14.7072	16.2351	14.4573
ENSMUSG00000001506.10	Col1a1	7128.57	0.472634	0.435809	1.0845	0.278144	0.999776		91.5983	105.216	108.531	139.67	214.781	70.2718
ENSMUSG00000001507.16	Itga3	1356.72	0.145133	0.0905533	1.60274	0.108993	0.999776		31.622	31.0803	30.3127	35.8577	36.7437	30.6679
ENSMUSG00000001508.15	Sgca	14.9825	0.499759	0.530414	0.942205	0.346088	0.999776		1.85785	0.64657	1.52058	1.66428	2.79436	2.49436
ENSMUSG00000001510.8	Dlx3	112.697	-0.0640768	0.204323	-0.313605	0.753821	0.999776		4.08041	4.56928	4.63184	4.74159	3.64342	4.17992
ENSMUSG00000001517.14	Foxm1	2342.15	-0.0230802	0.0894616	-0.25799	0.796414	0.999776		88.919	59.6429	83.4583	86.328	84.2257	69.9486
ENSMUSG00000001518.12	Itfg2	448.054	0.0768151	0.125436	0.612383	0.540284	0.999776		15.477	13.7464	18.9435	20.1293	15.6762	15.7161
ENSMUSG00000001520.12	Nrip2	43.0232	0.170226	0.314674	0.540961	0.588535	0.999776		1.06911	1.11618	1.27551	1.10455	1.26913	1.58441
ENSMUSG00000001521.12	Tulp3	872.147	-0.0188335	0.093791	-0.200803	0.840852	0.999776		32.1035	27.4324	33.5722	31.2748	29.9735	28.9416
ENSMUSG00000001524.14	Gtf2h4	675.813	-0.014017	0.096789	-0.144821	0.884852	0.999776		45.9842	44.5661	43.0158	40.2195	42.0572	46.1352
ENSMUSG00000001525.10	Tubb5	58706.9	-0.052396	0.0594938	-0.880696	0.378482	0.999776		2084.15	2047.96	2219.99	2096.07	2026.1	2094.65
ENSMUSG00000001542.7	Ell2	337.715	-0.0489832	0.168033	-0.291509	0.770662	0.999776		11.662	8.35232	8.12268	8.33249	12.5252	7.17961
ENSMUSG00000001552.14	Jup	628.785	0.043338	0.104824	0.413437	0.679286	0.999776		23.8614	22.5267	24.0905	26.8419	23.8848	21.8742
ENSMUSG00000001555.10	Fkbp10	968.488	-0.0250952	0.114156	-0.219831	0.826002	0.999776		40.8319	38.216	45.6482	44.4918	45.8119	33.4607
ENSMUSG00000001558.5	Klhl10	12.4178	-0.23952	0.587217	-0.407889	0.683355	0.999776		0.870137	0.985198	0.333967	0.783998	0.341401	0.395434
ENSMUSG00000001566.9	Mnx1	37.2433	0.366887	0.385992	0.950506	0.341855	0.999776		1.6222	0.557521	1.78414	1.86348	1.83568	1.31718
ENSMUSG00000001569.10	Nom1	1132.4	-0.0254446	0.0886868	-0.286904	0.774186	0.999776		15.5628	12.8221	14.9522	14.603	14.5151	14.7179
ENSMUSG00000001576.14	Ergic1	2379.89	-0.0641868	0.0870196	-0.737614	0.460749	0.999776		117.549	100.656	127.375	121.704	109.841	97.7713
ENSMUSG00000001583.13	Tnk1	39.4896	0.218515	0.354705	0.616046	0.537864	0.999776		1.74103	2.84753	1.00022	2.69291	1.71924	1.3581
ENSMUSG00000001588.12	Acap1	29.684	0.386681	0.382098	1.01199	0.311541	0.999776		1.19397	0.99442	1.44578	1.56445	1.35929	1.17056
ENSMUSG00000001604.14	Tcea3	76.2334	0.124629	0.2458	0.507037	0.612129	0.999776		9.43127	8.20544	8.72221	9.34323	7.81599	9.35117
ENSMUSG00000001622.15	Csn3	32.0271	-0.0448971	0.366641	-0.122455	0.902538	0.999776		3.21035	2.7065	3.40297	2.8385	2.56265	3.65375
ENSMUSG00000001627.12	Ifrd1	735.84	-0.00271072	0.118168	-0.0229396	0.981698	0.999776		39.5923	36.6149	50.8223	46.8745	45.1003	45.2851
ENSMUSG00000001630.13	Stk38l	743.026	-0.0182532	0.10536	-0.173247	0.862458	0.999776		20.2414	16.2479	18.8028	18.3304	17.0884	19.1195
ENSMUSG00000001632.16	Brpf1	1016.45	-0.0807242	0.0916321	-0.88096	0.37834	0.999776		24.2423	20.4	25.2226	24.2616	20.9867	20.604
ENSMUSG00000001642.18	Akr1b3	2513.9	0.0568998	0.0765941	0.742875	0.457557	0.999776		237.547	230.136	230.991	233.066	226.377	251.236
ENSMUSG00000001657.7	Hoxc8	734.769	0.170591	0.096595	1.76604	0.0773886	0.999776		33.6725	30.5252	36.3739	37.5402	36.3633	36.4656
ENSMUSG00000001661.5	Hoxc6	751.459	-0.0185113	0.0955487	-0.193737	0.846382	0.999776		50.7553	45.7196	52.3653	51.3331	47.0766	45.5783
ENSMUSG00000001663.10	Gstt1	36.3138	0.159273	0.388835	0.409617	0.682087	0.999776		2.08584	4.10088	4.79461	3.87996	2.7676	4.66947
ENSMUSG00000001665.11	Gstt3	25.2191	-0.13408	0.418453	-0.320418	0.748652	0.999776		2.05499	3.10325	1.96468	2.05266	2.04991	1.96118
ENSMUSG00000001666.8	Ddt	437.691	0.225175	0.126651	1.77792	0.0754173	0.999776		91.3558	110.612	92.9524	115.853	108.501	106.21
ENSMUSG00000001672.14	Marveld3	11.654	-0.367097	0.599304	-0.612539	0.540181	0.999776		0.711339	0.331329	0.81209	0.379176	0.499482	0.292167
ENSMUSG00000001674.11	Ddx18	3174.92	0.0330153	0.0857168	0.385167	0.700114	0.999776		165.195	167.006	165.393	164.21	166.744	182.839
ENSMUSG00000001687.15	Ubl3	401.988	0.237061	0.122507	1.93508	0.0529807	0.999776		17.1522	13.2761	15.8517	18.6302	17.5639	16.2191
ENSMUSG00000001700.9	Gramd3	308.455	0.0219513	0.130179	0.168624	0.866092	0.999776		15.3318	15.3028	15.4957	15.455	15.5563	17.2208
ENSMUSG00000001707.8	Eef1e1	722.053	0.0591767	0.105434	0.561267	0.574615	0.999776		40.5126	43.8745	44.3119	46.2077	46.4501	47.7188
ENSMUSG00000001729.14	Akt1	3538.55	-0.146958	0.0691708	-2.12456	0.033623	0.999776		158.524	140.914	158.124	155.191	136.309	139.039
ENSMUSG00000001739.14	Cldn15	11.1947	0.336926	0.616686	0.54635	0.584826	0.999776		0.528018	0.361022	0.62938	0.350444	0.771272	0.46279
ENSMUSG00000001741.12	Il16	10.5387	0.453141	0.668832	0.67751	0.498082	0.999776		0.374596	0.27059	0.614405	0.436233	0.280766	0.171157
ENSMUSG00000001750.15	Tcirg1	275.296	0.0680182	0.150836	0.450942	0.652032	0.999776		14.3345	9.96003	11.4213	16.1267	12.1991	10.6367
ENSMUSG00000001751.9	Naglu	93.35	-0.156859	0.218051	-0.719369	0.471913	0.999776		4.15269	3.46423	3.83888	3.59925	3.45129	3.78239
ENSMUSG00000001755.12	Coasy	542.577	-0.0296355	0.107663	-0.275263	0.783114	0.999776		27.3402	27.1103	29.3011	27.6945	24.0866	26.5005
ENSMUSG00000001761.7	Smo	3654.69	0.0314107	0.0705627	0.445145	0.656215	0.999776		98.9405	88.7374	105.124	104.372	99.3435	92.5735
ENSMUSG00000001763.14	Tspan33	141.048	-0.0810458	0.22515	-0.359964	0.718874	0.999776		7.75746	6.11669	6.58796	5.69215	8.91416	5.05832
ENSMUSG00000001767.5	Crnkl1	1208.06	0.0575689	0.105258	0.546932	0.584425	0.999776		58.4681	44.1362	43.7041	43.983	45.1337	64.52
ENSMUSG00000001768.16	Rin2	478.607	0.17498	0.116957	1.4961	0.134628	0.999776		12.0747	11.1077	13.16	15.8066	12.4946	12.3725
ENSMUSG00000001774.8	Chordc1	2637.98	0.1113	0.0938959	1.18535	0.235879	0.999776		71.0536	69.6211	90.2717	70.2256	120.844	96.6234
ENSMUSG00000001783.3	Rtcb	3240.51	0.0493008	0.0748571	0.658599	0.510153	0.999776		216.088	213.862	220.31	222.735	217.708	225.696
ENSMUSG00000001785.13	Pwp1	2079.79	0.0374492	0.0862332	0.434279	0.664086	0.999776		104.112	105.025	104.15	102.949	104.181	113.69
ENSMUSG00000001786.14	Fbxo7	238.391	0.0150518	0.144129	0.104433	0.916826	0.999776		12.662	13.1967	12.3133	11.8717	11.7196	6.85767
ENSMUSG00000001794.13	Capns1	1915.5	0.0663268	0.0831264	0.797903	0.424927	0.999776		84.8247	135.848	92.8434	144.076	175.69	89.1787
ENSMUSG00000001802.16	Lrp3	1045.93	-0.132354	0.110285	-1.20011	0.230099	0.999776		35.6029	25.9975	39.6572	31.3321	29.0246	28.1637
ENSMUSG00000001815.15	Evx2	20.8048	-0.901882	0.476797	-1.89154	0.0585519	0.999776		0.626526	0.534359	0.665336	0.229096	0.514156	0.252011
ENSMUSG00000001827.12	Folr1	64.9021	0.425511	0.954086	0.445988	0.655606	0.999776		2.4186	9.30654	1.84782	11.2021	4.67446	3.96812
ENSMUSG00000001829.17	Clpb	723.531	-0.0454432	0.104939	-0.433044	0.664983	0.999776		24.1795	24.6123	33.8163	34.1258	31.1905	20.4582
ENSMUSG00000001833.17	Sept7	3620.32	0.137521	0.0965061	1.425	0.154157	0.999776		135.611	143.958	136.351	134.83	116.696	137.387
ENSMUSG00000001844.10	Zdhhc4	407.223	-0.165342	0.119761	-1.38061	0.1674	0.999776		34.8445	36.1797	41.0679	34.1258	37.3997	33.5435
ENSMUSG00000001847.14	Rac1	4009.06	0.0124397	0.0753752	0.165037	0.868915	0.999776		49.1523	146.757	168.282	180.206	130.759	146.373
ENSMUSG00000001855.15	Nup214	1754.33	-0.119533	0.0946505	-1.26288	0.206631	0.999776		51.708	40.2431	55.5056	56.566	54.4332	49.0852
ENSMUSG00000001864.13	Aif1l	1948.25	0.0584144	0.0766743	0.761851	0.446149	0.999776		69.2945	64.6679	67.8792	70.3235	68.4133	64.8533
ENSMUSG00000001870.16	Ltbp1	1154.72	-0.00389364	0.11374	-0.0342327	0.972692	0.999776		27.7455	22.5376	28.3128	31.8659	27.3057	23.4455
ENSMUSG00000001891.16	Ugp2	1066.11	0.0766663	0.0977372	0.784413	0.432798	0.999776		59.2717	57.8836	50.1531	56.0787	54.8666	64.9877
ENSMUSG00000001901.15	Kcnh6	15.5626	-0.287805	0.514812	-0.55905	0.576128	0.999776		0.394408	0.398951	0.24344	0.298924	0.202095	0.318447
ENSMUSG00000001909.16	Trmt1	1445.34	-0.00583975	0.0886849	-0.0658483	0.947499	0.999776		51.0671	48.9952	54.8064	56.1817	55.4668	47.436
ENSMUSG00000001910.4	Nacc1	3688.72	-0.00766148	0.0868946	-0.0881698	0.929742	0.999776		85.0489	75.0914	96.9944	90.1091	88.8052	75.2441
ENSMUSG00000001911.16	Nfix	10.0191	-0.158462	0.692854	-0.228709	0.819095	0.999776		0.27166	0.05916	0.261717	0.16164	0.106192	0.136415
ENSMUSG00000001918.17	Slc1a5	935.985	-0.028833	0.0928473	-0.310542	0.756149	0.999776		42.454	37.7662	45.9623	43.1635	40.6991	39.43
ENSMUSG00000001924.15	Uba1	11291.3	-0.0333752	0.0643848	-0.51837	0.6042	0.999776		330.973	304.166	351.506	328.229	325.757	304.709
ENSMUSG00000001930.17	Vwf	227.369	-0.340716	0.211724	-1.60925	0.107563	0.999776		4.27736	2.74599	6.98705	5.60245	4.51523	4.16492
ENSMUSG00000001942.8	Siae	134.843	-0.0243108	0.199476	-0.121873	0.902999	0.999776		4.47166	4.33986	4.06305	4.84054	5.26232	3.84127
ENSMUSG00000001943.8	Vsig2	25.5002	-0.139386	0.428441	-0.325333	0.744929	0.999776		3.32669	2.1141	1.00707	1.15788	1.50786	2.29183
ENSMUSG00000001946.14	Esam	362.437	-0.189918	0.147729	-1.28559	0.198587	0.999776		24.6521	17.2677	22.9561	21.5353	19.7798	17.2491
ENSMUSG00000001948.10	Spa17	25.6364	0.0422353	0.405836	0.10407	0.917114	0.999776		5.53026	6.05391	5.02766	5.20527	4.36159	6.91845
ENSMUSG00000001962.8	Fam50a	763.526	0.107421	0.0975039	1.10171	0.270589	0.999776		48.2593	53.6063	54.1181	58.2793	54.4264	54.8661
ENSMUSG00000001964.14	Emd	1799.97	0.00468143	0.082763	0.0565643	0.954892	0.999776		106.246	116.887	121.063	121.86	118.426	115.542
ENSMUSG00000001983.7	Taco1	330.215	-0.132119	0.129419	-1.02086	0.307319	0.999776		32.789	29.7237	29.1318	28.6264	28.0522	29.8422
ENSMUSG00000001985.9	Grik3	46.5426	-0.683007	0.308336	-2.21514	0.0267507	0.999776		0.634042	0.583713	0.773001	0.409346	0.495513	0.366793
ENSMUSG00000001986.16	Gria3	196.699	-0.00320096	0.159665	-0.020048	0.984005	0.999776		4.68559	3.70572	4.17944	4.42912	4.38858	4.14282
ENSMUSG00000001988.9	Npas1	13.3451	-0.49016	0.564326	-0.868576	0.385079	0.999776		0.381254	0.52954	0.374373	0.297595	0.374876	0.41819
ENSMUSG00000001995.9	Sipa1l2	923.218	0.206215	0.099478	2.07298	0.0381744	0.999776		15.4243	13.5086	16.2757	18.3136	18.2398	15.2058
ENSMUSG00000001998.15	Ap4e1	528.253	-0.0344725	0.119553	-0.288345	0.773083	0.999776		15.2574	12.7611	14.775	13.5982	15.9523	14.9701
ENSMUSG00000001999.15	Blvra	103.86	-0.163797	0.218493	-0.749666	0.453456	0.999776		10.0251	12.5719	11.9807	10.399	10.4884	10.4383
ENSMUSG00000002006.12	Pdzd4	232.348	0.000694597	0.151736	0.00457767	0.996348	0.999776		6.47715	5.79007	7.30316	6.71584	6.34107	5.65278
ENSMUSG00000002007.5	Srpk3	59.3272	0.194373	0.268644	0.723532	0.469353	0.999776		3.162	2.8082	2.5733	3.52453	2.62456	2.94083
ENSMUSG00000002010.17	Idh3g	1489.11	-0.0909235	0.0853228	-1.06564	0.286586	0.999776		89.7244	90.5548	96.1393	77.0422	103.803	100.116
ENSMUSG00000002012.13	Pnck	24.7767	0.0250776	0.423167	0.0592616	0.952744	0.999776		2.65666	1.96855	1.76378	1.34801	1.66724	2.22064
ENSMUSG00000002014.12	Ssr4	666.038	0.0774641	0.110415	0.70157	0.482947	0.999776		65.8278	59.0675	63.2541	59.5766	60.3084	62.5413
ENSMUSG00000002015.5	Bcap31	999.078	0.0946094	0.0974797	0.970555	0.33177	0.999776		116.684	119.811	107.656	121.186	125.39	122.431
ENSMUSG00000002017.10	Fam98a	1598.88	0.114678	0.0852233	1.34562	0.178426	0.999776		62.0883	61.1061	58.9144	67.277	65.3761	65.2807
ENSMUSG00000002020.15	Ltbp2	16.5973	0.475744	0.501669	0.948322	0.342966	0.999776		0.130359	0.187117	0.214614	0.179782	0.228108	0.282036
ENSMUSG00000002028.13	Kmt2a	2546.32	-0.0518045	0.0959194	-0.540084	0.589139	0.999776		17.4547	12.8848	17.7668	16.4996	15.7946	13.2441
ENSMUSG00000002031.12	Ift46	799.036	-0.0619717	0.104875	-0.590907	0.554583	0.999776		44.3659	45.685	52.439	26.1994	44.647	47.421
ENSMUSG00000002032.17	Tmem25	24.2484	-0.214325	0.465377	-0.46054	0.645128	0.999776		0.440474	1.06429	0.945028	0.79751	0.869083	0.514765
ENSMUSG00000002043.17	Trappc6a	217.753	0.038718	0.164143	0.235879	0.813526	0.999776		25.8779	24.7765	27.786	29.034	26.0298	29.6139
ENSMUSG00000002052.6	Supt6	3841.02	-0.074181	0.0823167	-0.901166	0.3675	0.999776		72.4801	60.2878	76.1507	69.8912	66.1005	60.9296
ENSMUSG00000002055.9	Spag5	3023.27	0.011347	0.0721798	0.157204	0.875084	0.999776		103.38	92.078	97.3114	107.316	94.8697	98.2875
ENSMUSG00000002058.13	Unc119	574.144	0.0177714	0.108172	0.164289	0.869504	0.999776		28.4137	27.6307	34.6667	31.4719	28.6245	31.5406
ENSMUSG00000002059.18	Rab34	1207.89	0.0107122	0.0852434	0.125666	0.899997	0.999776		78.3375	65.0604	71.9648	63.9659	71.5151	68.875
ENSMUSG00000002064.10	Sdf2	548.365	0.077589	0.113237	0.68519	0.493224	0.999776		50.1122	50.2087	37.2355	48.1074	53.5754	47.9019
ENSMUSG00000002068.16	Ccne1	1959.47	-0.100425	0.0779714	-1.28797	0.197757	0.999776		108.891	104.948	119.07	108.411	100.287	100.666
ENSMUSG00000002076.11	Hsf2bp	8.65656	0.680359	0.713679	0.953312	0.340432	0.999776		0.155576	0.117537	0.239306	0.663321	0.770065	0.730926
ENSMUSG00000002083.13	Bbc3	102.07	-0.0892936	0.210543	-0.424112	0.671484	0.999776		6.30268	7.75235	7.077	8.22145	5.76699	7.83014
ENSMUSG00000002102.15	Psmc3	4910.47	0.024287	0.075359	0.322284	0.747237	0.999776		253.751	261.65	264.841	259.774	270.289	268.333
ENSMUSG00000002103.15	Acp2	834.213	-0.0615403	0.0918841	-0.66976	0.503011	0.999776		29.1909	25.3273	31.6777	29.0047	27.05	26.6117
ENSMUSG00000002104.11	Rapsn	16.0934	0.354546	0.513784	0.690067	0.490152	0.999776		1.34013	1.10305	0.477997	1.20886	1.15852	1.57934
ENSMUSG00000002105.15	Slc39a13	211.252	-0.0161695	0.157481	-0.102676	0.91822	0.999776		12.7887	10.402	12.8499	11.8762	12.3371	9.10574
ENSMUSG00000002107.18	Celf2	396.694	-0.128656	0.121874	-1.05565	0.291127	0.999776		8.39736	10.1144	9.02503	8.4558	8.58231	9.11951
ENSMUSG00000002108.10	Nr1h3	34.7118	0.0810715	0.376636	0.215251	0.829571	0.999776		2.54003	2.49171	1.00821	3.10085	2.45935	1.56189
ENSMUSG00000002109.14	Ddb2	119.618	0.0645773	0.192604	0.335286	0.737409	0.999776		6.87763	7.11821	5.25464	7.16261	6.52569	6.53825
ENSMUSG00000002129.11	Sf3a1	3355.42	-0.0350129	0.0874389	-0.400427	0.688842	0.999776		86.5984	73.2537	96.9289	90.629	84.6755	75.1258
ENSMUSG00000002147.18	Stat6	283.952	0.121458	0.13382	0.907622	0.364078	0.999776		9.95728	8.29596	8.19355	10.7905	8.76191	9.34637
ENSMUSG00000002190.13	Clgn	101.262	0.263042	0.212294	1.23905	0.215328	0.999776		3.06485	2.91764	3.7361	3.71509	3.71056	3.39895
ENSMUSG00000002205.16	Vrk3	400.536	-0.0112039	0.119021	-0.0941333	0.925003	0.999776		31.5577	31.5739	32.671	29.8399	27.8587	32.0112
ENSMUSG00000002210.11	Smg9	343.183	-0.0336087	0.131522	-0.255536	0.798309	0.999776		24.9613	20.6041	24.8295	25.559	24.9256	23.61
ENSMUSG00000002221.11	Paxip1	1598.76	0.0134729	0.0959254	0.140452	0.888303	0.999776		44.5729	37.9483	49.5148	46.554	47.4229	40.1199
ENSMUSG00000002222.14	Rmnd5a	2491.87	0.0802406	0.0747961	1.07279	0.283365	0.999776		44.4844	39.0365	44.1869	47.3076	44.205	44.1355
ENSMUSG00000002227.15	Mov10	552.284	-0.150702	0.115618	-1.30345	0.192423	0.999776		19.5201	16.7803	18.1157	18.0623	15.8176	13.4246
ENSMUSG00000002228.7	Ppm1j	46.1655	0.0345271	0.316565	0.109068	0.913148	0.999776		2.54316	3.97989	3.08315	4.19075	3.07299	2.8167
ENSMUSG00000002233.13	Rhoc	836.613	-0.152886	0.0934422	-1.63615	0.101808	0.999776		87.1705	80.8925	85.1863	91.305	77.1042	77.5687
ENSMUSG00000002249.21	Tead3	490.141	0.038963	0.119744	0.325386	0.744889	0.999776		14.49	13.0676	19.2105	15.4057	15.834	15.0631
ENSMUSG00000002250.16	Ppard	269.625	-0.0958998	0.140914	-0.680558	0.496151	0.999776		8.36881	6.72764	9.33675	6.24763	8.11437	7.09728
ENSMUSG00000002257.8	Def6	19.0187	0.0691561	0.50306	0.137471	0.890659	0.999776		1.61972	0.783328	1.30679	1.10849	1.31636	0.63009
ENSMUSG00000002265.16	Peg3	31536.2	-0.00620186	0.0638853	-0.0970781	0.922664	0.999776		368.639	331.14	403.098	382.037	360.086	343.844
ENSMUSG00000002266.17	Zim1	2126.27	0.19268	0.0871372	2.21123	0.0270198	0.999776		28.2116	27.8518	25.394	29.4863	35.9171	31.7907
ENSMUSG00000002274.12	Metrn	232.857	-0.229842	0.151136	-1.52076	0.12832	0.999776		133.566	143.411	142.121	126.547	121.331	131.323
ENSMUSG00000002279.19	Lmf1	307.945	-0.0887949	0.139325	-0.637322	0.523915	0.999776		16.7747	15.0528	20.1876	15.4373	14.7295	13.8293
ENSMUSG00000002280.10	Narfl	315.249	0.065083	0.134312	0.484564	0.627986	0.999776		12.4811	12.9358	17.0849	14.7126	15.3523	13.7323
ENSMUSG00000002289.16	Angptl4	172.711	-0.0805359	0.170922	-0.471185	0.637509	0.999776		5.95606	3.88878	8.16263	5.57125	4.73723	7.35815
ENSMUSG00000002297.16	Dbf4	2652.07	0.111449	0.079239	1.40649	0.159577	0.999776		103.173	100.914	101.71	110.126	103.711	115.519
ENSMUSG00000002307.16	Daxx	993.105	-0.0347533	0.097285	-0.357232	0.720918	0.999776		31.6404	36.3101	39.8071	48.5647	32.8236	30.6041
ENSMUSG00000002308.16	Cd320	626.851	0.0269555	0.106673	0.252692	0.800506	0.999776		34.7584	33.3297	34.1869	40.4873	31.2596	36.485
ENSMUSG00000002319.16	Ipo4	1010.4	-0.137431	0.102984	-1.33449	0.182042	0.999776		74.8161	55.7849	83.0723	64.4017	61.0771	55.7362
ENSMUSG00000002320.15	Tm9sf1	932.287	-0.0107497	0.094705	-0.113507	0.909629	0.999776		40.3859	43.506	27.9176	30.4309	49.4919	42.8679
ENSMUSG00000002324.8	Rec8	146.599	0.1183	0.202211	0.585035	0.558524	0.999776		9.17687	6.05671	7.14349	7.94324	7.62613	9.32585
ENSMUSG00000002325.15	Irf9	255.768	-0.0524204	0.155268	-0.337614	0.735654	0.999776		12.1711	8.60943	9.55704	10.006	10.3903	8.17016
ENSMUSG00000002326.6	Gmpr2	337.272	-0.0671476	0.144997	-0.463098	0.643294	0.999776		46.062	38.9175	39.9898	38.3045	39.5052	43.4817
ENSMUSG00000002329.7	Mdp1	705.479	-0.0478207	0.110787	-0.431647	0.665998	0.999776		47.0689	41.3425	40.7616	38.6456	38.2346	45.3897
ENSMUSG00000002332.16	Dhrs1	524.11	-0.088191	0.11358	-0.776468	0.437472	0.999776		43.7173	35.9892	38.4507	33.6325	42.0892	33.608
ENSMUSG00000002341.8	Ncan	16.7077	-0.515973	0.497549	-1.03703	0.299722	0.999776		0.283741	0.223837	0.289939	0.218309	0.179583	0.167941
ENSMUSG00000002342.17	Tmem161a	778.097	0.0311108	0.0931202	0.334093	0.738309	0.999776		44.0906	28.0077	30.4997	27.9079	42.2852	25.9158
ENSMUSG00000002343.11	Armc6	303.001	-0.115196	0.138968	-0.828935	0.407141	0.999776		22.6832	19.9705	20.118	17.9966	22.0965	15.1782
ENSMUSG00000002345.18	Borcs8	254.899	0.115929	0.149283	0.776572	0.437411	0.999776		37.1887	36.4715	37.8095	34.6454	41.6318	44.0687
ENSMUSG00000002346.16	Slc25a42	60.2735	0.156307	0.268561	0.582017	0.560555	0.999776		1.81663	1.83203	1.34656	1.91934	2.29754	1.67734
ENSMUSG00000002365.10	Snx9	688.67	0.111839	0.100064	1.11767	0.263707	0.999776		24.5951	25.9098	27.3213	31.1633	29.0197	25.8575
ENSMUSG00000002372.9	Ranbp3	2485.68	0.0062737	0.0811652	0.0772954	0.938389	0.999776		108.041	109.809	124.394	121.043	111.915	102.3
ENSMUSG00000002379.7	Ndufa11	531.177	0.0848994	0.111319	0.762665	0.445663	0.999776		54.5512	57.254	67.5165	52.074	56.1675	66.4885
ENSMUSG00000002384.2	Bmp8b	18.94	-0.190151	0.473013	-0.401999	0.687685	0.999776		0.840443	0.808065	0.775141	0.581303	0.749615	0.561536
ENSMUSG00000002393.14	Nr2f6	693.614	0.0653344	0.0962488	0.678808	0.49726	0.999776		46.1264	48.0439	40.4444	46.5239	46.4283	42.3096
ENSMUSG00000002395.14	Use1	745.577	-0.0158201	0.105579	-0.149841	0.88089	0.999776		54.6189	47.7114	50.5305	52.9686	54.8637	59.582
ENSMUSG00000002396.8	Ocel1	245.906	0.0312516	0.14826	0.210789	0.833052	0.999776		9.14455	6.83688	9.12886	9.01243	8.45548	7.92098
ENSMUSG00000002409.18	Dyrk1b	243.848	0.00366004	0.151538	0.0241526	0.980731	0.999776		12.2492	10.203	10.1532	13.1893	8.0502	11.8264
ENSMUSG00000002413.15	Braf	1732.78	0.160264	0.0792675	2.02181	0.0431962	0.999776		23.3307	21.6629	21.7151	24.2104	24.1774	23.7292
ENSMUSG00000002416.13	Ndufb2	197.647	-0.0901606	0.168591	-0.534788	0.592796	0.999776		36.3064	33.603	37.5417	36.0358	38.2435	31.9323
ENSMUSG00000002428.12	Hltf	719.213	0.0957642	0.115589	0.828491	0.407393	0.999776		22.3154	25.2106	18.7489	23.0879	22.9336	25.4666
ENSMUSG00000002455.14	Prpf6	1908.55	0.00915389	0.0784252	0.116721	0.907081	0.999776		86.9764	79.1357	85.1877	85.996	85.7321	83.7011
ENSMUSG00000002458.13	Rgs19	597.745	-0.0844173	0.113259	-0.745346	0.456062	0.999776		38.4035	42.5662	46.9677	41.6177	39.7403	32.6414
ENSMUSG00000002459.17	Rgs20	12.1049	-0.152943	0.626268	-0.244213	0.807065	0.999776		0.262447	1.05709	0.931527	0.689764	0.721268	0.400334
ENSMUSG00000002475.16	Abhd3	7.77503	-0.230891	0.844575	-0.273381	0.78456	0.999776		0.240903	1.05736	0.217041	0.625436	0.153303	0.27277
ENSMUSG00000002477.5	Snrpd1	2794.13	0.0508209	0.10889	0.46672	0.6407	0.999776		556.364	553.513	552.14	531.782	454.508	660.605
ENSMUSG00000002486.15	Tchp	387.084	-0.256534	0.12623	-2.03228	0.0421256	0.999776		20.3053	18.3049	22.0637	16.6785	15.1523	14.6831
ENSMUSG00000002489.16	Tiam1	732.208	-0.0650449	0.104025	-0.625281	0.531787	0.999776		13.378	15.4985	17.8785	13.8392	12.8858	13.696
ENSMUSG00000002496.10	Tsc2	1713.78	-0.111501	0.102951	-1.08305	0.278788	0.999776		50.9837	50.0829	68.8869	51.5171	61.184	43.6485
ENSMUSG00000002504.15	Slc9a3r2	216.314	-0.187914	0.15741	-1.19378	0.232563	0.999776		12.699	10.2647	8.65099	10.9638	5.8894	6.56713
ENSMUSG00000002524.17	Puf60	3923.55	-0.0653051	0.0693046	-0.942291	0.346044	0.999776		220.911	214.945	240.235	214.593	228.342	212.103
ENSMUSG00000002546.16	Golga2	1011.43	-0.0514326	0.0973614	-0.528265	0.597316	0.999776		28.7386	24.3001	31.1338	28.8298	26.9509	23.8416
ENSMUSG00000002550.16	Uck1	722.717	0.0159508	0.0981196	0.162564	0.870861	0.999776		47.3706	30.3741	45.5621	48.6242	44.7742	41.115
ENSMUSG00000002578.17	Ikzf4	167.934	0.0469894	0.172221	0.272844	0.784973	0.999776		3.67179	2.97988	2.78292	3.78947	4.25799	2.958
ENSMUSG00000002580.7	Mien1	158.344	0.0463052	0.179424	0.258076	0.796348	0.999776		49.0279	50.0641	43.9139	42.6255	49.5593	48.4962
ENSMUSG00000002602.16	Axl	586.176	0.146845	0.112399	1.30646	0.191397	0.999776		17.8143	15.653	15.5862	17.8931	20.3327	16.0111
ENSMUSG00000002603.15	Tgfb1	182.566	-0.0078598	0.18025	-0.0436051	0.965219	0.999776		9.3262	6.5999	11.1958	9.30544	10.0506	7.73637
ENSMUSG00000002608.8	Ccdc97	765.363	0.0299112	0.104144	0.28721	0.773951	0.999776		33.5253	29.5966	35.0974	35.9013	32.0201	31.7993
ENSMUSG00000002617.14	Zfp40	311.106	-0.129503	0.142916	-0.90615	0.364857	0.999776		10.8815	12.8324	9.31566	10.3004	8.29852	9.14902
ENSMUSG00000002625.9	Akap8l	789.76	-0.0332636	0.0990704	-0.335757	0.737054	0.999776		41.4184	35.3954	38.9923	40.8915	39.6287	35.04
ENSMUSG00000002633.4	Shh	117.908	-0.291351	0.214863	-1.35599	0.175103	0.999776		7.25119	4.38536	7.87643	6.07423	5.12041	5.05171
ENSMUSG00000002635.11	Pdcd2l	333.567	0.0157225	0.130768	0.120231	0.9043	0.999776		24.6012	23.7415	23.3594	24.6092	24.188	20.1567
ENSMUSG00000002658.9	Gtf2f1	1547.09	-0.00421916	0.077667	-0.0543237	0.956677	0.999776		100.461	95.8259	99.5793	97.6106	100.938	92.5179
ENSMUSG00000002660.8	Clpp	755.233	-0.016967	0.101429	-0.16728	0.86715	0.999776		80.6872	88.674	97.9231	86.4503	91.6273	83.5026
ENSMUSG00000002661.14	Alkbh7	140.075	-0.137247	0.191053	-0.718371	0.472528	0.999776		17.9894	16.0242	14.942	17.5273	13.5812	15.3657
ENSMUSG00000002668.8	Dennd1c	57.9303	-0.0873082	0.299122	-0.291882	0.770377	0.999776		2.5398	1.53471	2.55536	2.63904	2.91565	1.90242
ENSMUSG00000002679.14	Med6	738.479	0.0847072	0.111319	0.760939	0.446693	0.999776		67.9397	64.2544	74.1032	63.821	87.7974	93.1564
ENSMUSG00000002688.8	Prkd1	405.908	0.253385	0.133764	1.89427	0.0581898	0.999776		13.0061	10.8418	13.391	16.5546	14.386	12.8485
ENSMUSG00000002699.13	Lcp2	10.2668	-1.08098	0.651078	-1.6603	0.096855	0.999776		0.438561	0.667982	0.679387	0.616641	0.655986	0.320305
ENSMUSG00000002718.14	Cse1l	7555.3	0.0916557	0.0854534	1.07258	0.283459	0.999776		352.796	362.509	230.556	369.274	375.136	384.678
ENSMUSG00000002728.14	Naa20	1190.01	0.0108194	0.0978324	0.110591	0.91194	0.999776		88.8538	95.8703	83.9632	93.7942	85.3098	93.739
ENSMUSG00000002731.6	Prkra	891.699	0.0605332	0.101462	0.596608	0.550769	0.999776		69.4065	66.538	65.7656	65.2579	71.0724	74.7631
ENSMUSG00000002732.14	Fkbp7	89.8572	0.138272	0.226253	0.611138	0.541109	0.999776		12.3971	11.6934	12.0659	10.9298	12.4033	12.4305
ENSMUSG00000002733.8	Plekha3	407.124	0.198813	0.11734	1.69433	0.0902028	0.999776		18.5761	17.8176	20.1236	21.9553	20.3456	19.3187
ENSMUSG00000002741.9	Ykt6	2574.27	0.00899	0.0722463	0.124436	0.90097	0.999776		114.727	103.551	122.849	114.767	115.592	111.709
ENSMUSG00000002748.7	Baz1b	7079.77	-0.00996803	0.0702742	-0.141845	0.887202	0.999776		142.518	119.727	142.371	135.233	131.244	131.491
ENSMUSG00000002763.16	Pex6	893.064	0.163639	0.107642	1.52021	0.128458	0.999776		29.2399	24.7955	27.1924	34.8321	30.2508	24.9124
ENSMUSG00000002767.13	Mrpl2	783.537	-0.0856672	0.097371	-0.879802	0.378967	0.999776		71.9058	70.5649	95.3441	72.3045	72.3591	75.053
ENSMUSG00000002768.8	Mea1	947.764	0.11711	0.0967168	1.21086	0.225951	0.999776		113.787	99.5366	96.6361	101.778	101.472	123.276
ENSMUSG00000002769.9	Gnmt	10.7599	-0.0830477	0.639989	-0.129764	0.896753	0.999776		1.3301	0.857159	0.605816	1.3637	0.761305	0.771446
ENSMUSG00000002771.12	Grin2d	18.9283	-0.382745	0.470439	-0.813591	0.415879	0.999776		0.31511	0.307546	0.426664	0.193056	0.314531	0.261208
ENSMUSG00000002778.14	Kdelr1	1270.58	-0.0780123	0.0879511	-0.886997	0.375081	0.999776		77.5005	79.7389	67.3403	91.9312	71.8679	78.6005
ENSMUSG00000002781.19	Tmem143	188.39	0.0344462	0.167758	0.205333	0.837312	0.999776		8.74331	8.96573	11.0165	9.01079	10.0757	8.95112
ENSMUSG00000002797.9	Ggct	112.337	0.0468691	0.197711	0.237059	0.812611	0.999776		3.27869	3.75409	4.65921	4.25416	3.44111	4.15493
ENSMUSG00000002799.6	Jag2	474.478	-0.210669	0.118763	-1.77386	0.0760862	0.999776		13.6818	14.486	13.6177	11.874	12.3524	10.9667
ENSMUSG00000002803.14	Btbd6	298.523	0.0440091	0.139692	0.315043	0.752729	0.999776		6.5548	4.19208	7.8485	4.72495	6.96818	14.2159
ENSMUSG00000002804.4	Nudt14	195.651	0.00458422	0.179464	0.0255439	0.979621	0.999776		14.5922	16.2986	16.8573	15.827	18.7201	17.69
ENSMUSG00000002808.7	Epdr1	292.513	-0.066374	0.131194	-0.505925	0.61291	0.999776		13.6336	12.139	12.5026	12.5941	11.9236	12.4589
ENSMUSG00000002812.4	Flii	2015.09	-0.0382473	0.0865872	-0.44172	0.658692	0.999776		55.7315	49.6333	56.8665	56.8782	54.9024	46.069
ENSMUSG00000002814.15	Top3a	620.025	-0.0536988	0.106044	-0.506382	0.612589	0.999776		21.4619	18.2164	21.3888	19.4021	19.5036	19.2573
ENSMUSG00000002820.6	Atg4d	358.244	-0.100914	0.127814	-0.789536	0.429799	0.999776		11.1349	8.50032	10.9033	10.2473	9.57249	7.83885
ENSMUSG00000002825.8	Qtrt1	693.197	0.0872558	0.104702	0.833372	0.404635	0.999776		46.9415	47.6128	46.1698	45.8086	56.8479	56.112
ENSMUSG00000002831.13	Plin4	15.5851	0.340053	0.53679	0.633494	0.526411	0.999776		0.244542	0.129593	0.129154	0.151989	0.304078	0.22136
ENSMUSG00000002833.11	Hdgfl2	2399.5	-0.0173758	0.0831244	-0.209034	0.834422	0.999776		92.0321	75.0308	100.306	95.5209	88.6611	86.201
ENSMUSG00000002835.9	Chaf1a	2245.78	-0.0805138	0.0787377	-1.02256	0.306517	0.999776		59.7716	49.8554	61.1338	56.4246	53.2796	51.2782
ENSMUSG00000002844.9	Adprh	1680.1	-0.111823	0.0871504	-1.28311	0.199455	0.999776		63.5429	56.7092	71.1991	61.6248	57.493	52.4655
ENSMUSG00000002845.14	Tmem39a	943.093	-0.0249215	0.0892586	-0.279205	0.780087	0.999776		58.8163	42.2688	56.9852	49.3224	50.227	40.4544
ENSMUSG00000002846.9	Timmdc1	436.435	0.0265799	0.118086	0.22509	0.82191	0.999776		34.9885	32.2188	33.9392	33.2233	36.0481	34.3068
ENSMUSG00000002847.7	Pla1a	12.7698	0.529615	0.770947	0.686966	0.492104	0.999776		0.271974	1.51464	0.05561	1.47525	0.715732	0.303628
ENSMUSG00000002870.8	Mcm2	6784.86	-0.0405952	0.062367	-0.650908	0.515106	0.999776		230.624	214.922	236.238	229.293	221.887	209.422
ENSMUSG00000002871.14	Tpra1	318.764	-0.046566	0.139535	-0.333724	0.738588	0.999776		15.2865	17.1845	14.8389	14.1882	12.8863	12.1302
ENSMUSG00000002881.14	Nab1	421.207	0.088263	0.117521	0.751041	0.452628	0.999776		12.6816	10.6735	12.2725	12.8872	13.4472	11.5028
ENSMUSG00000002885.14	Adgre5	97.7885	-0.322011	0.218658	-1.47267	0.14084	0.999776		6.76295	4.83	6.7431	5.3828	4.6461	4.30602
ENSMUSG00000002897.5	Il17ra	143.262	0.143995	0.205665	0.700141	0.483839	0.999776		2.81039	1.40383	3.49418	3.51283	2.82627	2.49699
ENSMUSG00000002900.16	Lamb1	3892	0.0683633	0.0841267	0.812622	0.416435	0.999776		84.7401	72.113	85.7327	95.6389	89.0659	74.0726
ENSMUSG00000002908.17	Kcnn1	36.8615	-0.382677	0.341666	-1.12003	0.2627	0.999776		1.32184	1.27645	1.1182	0.856345	0.761759	0.85867
ENSMUSG00000002910.11	Arrdc2	63.1371	-0.128541	0.264732	-0.48555	0.627286	0.999776		4.81911	2.95745	3.63747	4.75186	3.9241	3.44297
ENSMUSG00000002930.6	Ppp1r17	78.252	0.245211	0.252637	0.970606	0.331745	0.999776		3.62087	4.0503	5.05659	4.47581	4.1145	5.94269
ENSMUSG00000002948.19	Map2k7	769.341	-0.0682571	0.107007	-0.637878	0.523553	0.999776		17.4589	26.1492	15.1162	19.4022	29.2694	29.716
ENSMUSG00000002949.15	Timm44	1344.86	-0.00265913	0.0913175	-0.0291196	0.976769	0.999776		65.6806	55.3348	63.2717	71.1352	56.1563	61.1917
ENSMUSG00000002957.11	Ap2a2	2363.73	-0.0310123	0.0833879	-0.371904	0.709965	0.999776		67.9901	60.1652	69.825	70.068	66.0283	55.3303
ENSMUSG00000002963.17	Pnkp	375.461	-0.255645	0.126342	-2.02343	0.0430289	0.999776		17.927	20.2384	23.1783	17.14	17.6688	17.1045
ENSMUSG00000002968.9	Med25	1820.1	-0.0459291	0.0988728	-0.464527	0.64227	0.999776		72.347	55.8909	76.4457	70.4865	70.9547	55.694
ENSMUSG00000002980.14	Bcam	1702.26	0.0395881	0.0827751	0.47826	0.632465	0.999776		80.4236	85.0141	80.1293	87.4949	90.4859	78.0119
ENSMUSG00000002981.10	Clptm1	1507.2	0.0506735	0.101534	0.499077	0.617725	0.999776		46.1321	43.825	44.9684	42.3577	45.0365	34.9197
ENSMUSG00000002983.17	Relb	27.3693	-0.0916527	0.395322	-0.231843	0.81666	0.999776		0.743934	1.60199	0.984765	1.57967	0.680723	0.745694
ENSMUSG00000002984.17	Tomm40	1376.13	0.0562596	0.0902555	0.623337	0.533063	0.999776		112.273	102.938	129.903	123.168	115.597	101.665
ENSMUSG00000002985.16	Apoe	1047.49	0.319246	0.60603	0.526783	0.598345	0.999776		34.4181	94.0078	35.2483	80.3444	61.7809	35.2872
ENSMUSG00000002996.17	Hbp1	705.726	0.00830539	0.11166	0.074381	0.940707	0.999776		44.0495	44.8409	36.1705	50.7896	43.3349	42.2918
ENSMUSG00000002997.15	Prkar2b	713.975	0.0539316	0.106259	0.50755	0.611769	0.999776		29.2558	23.2785	27.687	20.2764	26.342	27.4045
ENSMUSG00000003031.14	Cdkn1b	557.444	-0.0717529	0.111438	-0.643882	0.519652	0.999776		12.9759	11.1819	17.785	19.6689	17.4968	9.55634
ENSMUSG00000003032.8	Klf4	54.2921	0.375598	0.299785	1.25289	0.210245	0.999776		1.55912	1.52355	1.71224	2.75458	1.98877	1.61795
ENSMUSG00000003033.15	Ap1m1	1713.19	-0.0181257	0.0785795	-0.230667	0.817573	0.999776		92.8864	86.2116	111.859	99.4351	96.8257	82.6801
ENSMUSG00000003037.16	Rab8a	1509.2	0.00572311	0.0860222	0.0665306	0.946955	0.999776		39.2564	41.7559	46.0119	46.0416	40.4511	40.8375
ENSMUSG00000003038.15	Hmgn2	11393.5	0.0346172	0.0682709	0.507057	0.612115	0.999776		439.168	424.038	550.406	473.307	501.073	330.174
ENSMUSG00000003039.9	Fam32a	1618.83	0.0840204	0.0844934	0.994402	0.320027	0.999776		61.2597	58.7955	57.6512	61.3761	66.0486	62.7416
ENSMUSG00000003051.13	Elf3	49.2025	0.148135	0.319397	0.463796	0.642794	0.999776		3.93768	2.64408	1.99962	3.69034	3.22236	3.71174
ENSMUSG00000003062.13	Stard3nl	571.135	0.163333	0.106988	1.52664	0.126849	0.999776		52.0919	47.6707	47.8677	54.3482	49.2533	50.4079
ENSMUSG00000003068.16	Stk11	1598.3	-0.0392083	0.0947348	-0.413874	0.678966	0.999776		55.6691	65.9487	67.087	51.0358	58.6669	50.8665
ENSMUSG00000003070.6	Efna2	312.892	-0.123109	0.134545	-0.915005	0.360189	0.999776		16.7522	14.6172	16.053	15.1064	12.837	14.7881
ENSMUSG00000003072.15	Atp5d	2237.51	-0.0729729	0.0854824	-0.85366	0.393294	0.999776		147.039	154.297	164.161	239.058	164.614	185.797
ENSMUSG00000003099.11	Ppp5c	1549.98	-0.12883	0.0933609	-1.37991	0.167614	0.999776		108.915	82.7755	114.982	91.2022	97.534	89.8755
ENSMUSG00000003119.14	Cdk12	1633.03	0.0138056	0.0919151	0.1502	0.880607	0.999776		35.493	27.7533	36.4646	35.4576	30.6102	32.6352
ENSMUSG00000003123.15	Lipe	70.8726	-0.231297	0.258514	-0.894717	0.370939	0.999776		3.66275	4.02162	3.71705	2.7875	3.83848	3.40166
ENSMUSG00000003131.7	Pafah1b2	4530.15	-0.00216906	0.0696664	-0.031135	0.975162	0.999776		113.961	103.163	77.042	128.453	117.852	111.964
ENSMUSG00000003134.10	Tbc1d8	122.557	-0.0425001	0.192945	-0.220271	0.82566	0.999776		3.58641	2.17732	3.36859	3.63902	3.41488	3.44381
ENSMUSG00000003135.15	Cnot11	1050.62	0.177085	0.0936457	1.89101	0.0586228	0.999776		35.4869	31.9578	40.1002	42.4674	37.8435	39.7745
ENSMUSG00000003154.15	Foxj2	161.756	-0.00206138	0.172148	-0.0119745	0.990446	0.999776		3.4322	3.13058	3.84454	3.68083	3.5204	3.04346
ENSMUSG00000003161.15	Sri	651.54	-0.00734543	0.112316	-0.0653996	0.947856	0.999776		36.0443	40.0238	35.1522	37.4081	43.2278	30.9788
ENSMUSG00000003166.20	Dgcr2	1655.42	-0.0678666	0.0857445	-0.791498	0.428653	0.999776		56.8937	47.1994	59.3504	55.9423	55.5238	47.5388
ENSMUSG00000003184.15	Irf3	636.791	-0.0884314	0.0982113	-0.90042	0.367897	0.999776		42.8407	35.9778	42.3836	38.0548	42.1885	37.1476
ENSMUSG00000003190.12	Bcl2l12	381.826	-0.200368	0.127786	-1.568	0.116882	0.999776		55.8042	40.8793	54.482	47.9659	44.1403	43.0963
ENSMUSG00000003198.10	Zfp959	201.075	0.00497881	0.162418	0.0306543	0.975545	0.999776		10.4804	11.426	10.6339	12.5281	9.40299	11.2888
ENSMUSG00000003199.16	Mpnd	887.73	-0.0380588	0.0919384	-0.413959	0.678904	0.999776		67.3238	55.0862	62.9828	58.552	60.1103	54.1144
ENSMUSG00000003200.10	Sh3gl1	1512.4	0.0118779	0.0856327	0.138707	0.889682	0.999776		77.5483	67.5507	80.4752	76.0001	81.1094	68.9804
ENSMUSG00000003208.9	Yju2	228.776	-0.0726686	0.161418	-0.45019	0.652573	0.999776		16.1969	18.8698	19.6697	17.6114	17.5293	15.3781
ENSMUSG00000003226.7	Ranbp2	7476.7	0.0933984	0.0885549	1.0547	0.291565	0.999776		84.9592	85.8769	80.8625	83.2045	87.2242	98.2622
ENSMUSG00000003227.4	Edar	19.1628	-0.610582	0.507339	-1.2035	0.228783	0.999776		0.559353	0.704738	0.664785	0.353673	0.191014	0.614635
ENSMUSG00000003228.8	Grk5	133.745	0.154521	0.183346	0.842785	0.399349	0.999776		5.65108	5.12946	5.5112	6.49044	5.75664	5.86146
ENSMUSG00000003233.12	Dvl3	1543.34	-0.0427536	0.0943259	-0.453255	0.650365	0.999776		37.5935	32.1645	54.6756	39.1583	36.4324	32.7929
ENSMUSG00000003234.16	Abcf3	1004.03	0.0343746	0.0868773	0.395668	0.69235	0.999776		34.503	32.9736	34.224	36.7116	32.9651	32.9218
ENSMUSG00000003235.13	Eif2b5	2527.24	0.00845413	0.0738176	0.114527	0.90882	0.999776		117.928	105.045	121.558	117.564	113.058	110.427
ENSMUSG00000003269.17	Cyth2	1002.04	-0.0827402	0.0946	-0.874632	0.381774	0.999776		58.293	50.8681	59.6174	59.2343	49.4951	50.6984
ENSMUSG00000003271.17	Sult2b1	13.8631	0.580892	0.549131	1.05784	0.290129	0.999776		1.44692	1.80093	0.807242	1.12949	1.10955	1.83512
ENSMUSG00000003273.14	Car11	88.4086	-0.259876	0.22805	-1.13955	0.254472	0.999776		7.78322	6.8486	6.63429	6.60153	5.12571	6.05395
ENSMUSG00000003279.17	Dlgap1	8.43808	0.110748	0.701595	0.157852	0.874574	0.999776		0.153192	0.103957	0.059303	0.093746	0.076876	0.109808
ENSMUSG00000003282.9	Plag1	465.23	0.121038	0.114531	1.05682	0.290596	0.999776		11.1471	11.5169	11.428	13.1246	12.437	12.3819
ENSMUSG00000003299.10	Mrpl4	853.171	-0.0870046	0.0997875	-0.871899	0.383263	0.999776		59.9015	65.2465	53.9811	62.2982	50.3619	63.6956
ENSMUSG00000003308.15	Keap1	558.991	0.0287147	0.106641	0.269265	0.787726	0.999776		18.7843	16.1239	19.5955	20.4394	18.5765	15.9196
ENSMUSG00000003309.14	Ap1m2	178.348	0.229273	0.168553	1.36024	0.173753	0.999776		12.8562	10.8463	11.3623	12.7695	12.8917	11.9359
ENSMUSG00000003316.14	Glg1	3176.75	-0.0206535	0.0883575	-0.233749	0.81518	0.999776		55.2662	47.0945	59.6418	58.987	52.301	48.1093
ENSMUSG00000003341.9	Atp8b3	32.7928	0.104706	0.362102	0.289163	0.772457	0.999776		0.80345	0.489875	0.690827	0.715681	0.751398	0.657234
ENSMUSG00000003344.14	Btbd2	1064.52	-0.0598933	0.0944286	-0.634271	0.525904	0.999776		22.8153	39.0405	46.755	47.7527	43.3738	18.4488
ENSMUSG00000003345.16	Csnk1g2	2532.37	0.00525455	0.0813092	0.0646244	0.948473	0.999776		90.8357	91.8447	102.248	96.3492	96.1525	97.8567
ENSMUSG00000003346.14	Abhd17a	730.123	-0.0706146	0.100303	-0.704011	0.481426	0.999776		55.5322	45.9442	56.1344	38.9502	50.8687	45.9784
ENSMUSG00000003348.10	Mob3a	231.113	0.0766114	0.15108	0.507092	0.612091	0.999776		26.7852	24.8392	31.5055	29.6172	35.8206	29.7193
ENSMUSG00000003352.14	Cacnb3	523.322	-0.0657044	0.118405	-0.554915	0.578953	0.999776		20.4666	15.5328	19.4245	19.1055	18.3825	16.459
ENSMUSG00000003354.6	Ccdc65	9.30836	-0.560572	0.661731	-0.84713	0.396923	0.999776		0.579253	0.680858	0.343768	0.327934	0.330905	0.421247
ENSMUSG00000003355.7	Fkbp11	255.135	0.114163	0.14048	0.812661	0.416412	0.999776		21.316	24.6111	21.6261	24.527	26.191	27.9202
ENSMUSG00000003360.15	Ddx23	3114.39	-0.0146964	0.0709977	-0.206999	0.836011	0.999776		114.134	102.446	117.792	116.102	110.912	103.378
ENSMUSG00000003363.15	Pld3	359.132	0.0512454	0.124422	0.411867	0.680437	0.999776		17.7301	18.5824	16.22	19.493	21.5378	15.2414
ENSMUSG00000003378.9	Grik5	778.477	0.0400619	0.10483	0.382162	0.702341	0.999776		24.1416	20.7276	25.8218	26.1651	26.2943	21.9242
ENSMUSG00000003380.11	Rabac1	268.903	0.060772	0.141478	0.429551	0.667522	0.999776		29.0254	31.5284	25.8656	33.4653	27.0951	24.8559
ENSMUSG00000003382.18	Etv3	602.257	0.0172856	0.10849	0.159329	0.87341	0.999776		11.0214	8.28509	11.0778	9.91424	9.65898	9.42161
ENSMUSG00000003402.14	Prkcsh	2361.69	-0.0645318	0.0980554	-0.658116	0.510464	0.999776		133.03	111.862	145.327	129.912	125.256	102.846
ENSMUSG00000003411.10	Rab3b	78.9087	0.123878	0.234441	0.528398	0.597223	0.999776		3.84326	3.96002	4.0031	4.32623	3.86632	4.48051
ENSMUSG00000003418.11	St8sia6	20.1908	0.562737	0.463456	1.21422	0.224664	0.999776		0.194443	0.187443	0.273668	0.388515	0.206846	0.333681
ENSMUSG00000003420.8	Fcgrt	96.089	-0.140257	0.250751	-0.559347	0.575925	0.999776		5.93573	7.89564	5.75798	7.44829	5.6581	4.16088
ENSMUSG00000003421.13	Nosip	640.447	-0.121038	0.0999123	-1.21144	0.225725	0.999776		49.9551	43.4053	47.6169	41.9237	43.8828	44.2695
ENSMUSG00000003423.15	Pih1d1	654.333	0.0215052	0.100195	0.214633	0.830053	0.999776		87.6387	86.2199	91.428	86.6241	96.1792	69.3255
ENSMUSG00000003429.11	Rps11	10033.7	-0.0564801	0.080314	-0.703241	0.481906	0.999776		1870.69	1884.73	1939.45	1758.48	1810.38	1967.36
ENSMUSG00000003435.9	Supt5	3281.65	-0.00622966	0.0792497	-0.078608	0.937344	0.999776		104.232	91.8372	108.773	112.425	100.562	99.5462
ENSMUSG00000003436.11	Dll3	225.241	0.0588665	0.182699	0.322204	0.747298	0.999776		10.5246	6.55126	12.7709	11.7901	9.9772	8.60016
ENSMUSG00000003437.14	Paf1	1593.2	-0.0373126	0.0864011	-0.431853	0.665848	0.999776		103.37	103.028	120.102	111.324	122.304	95.2203
ENSMUSG00000003438.17	Timm50	1573.02	-0.0774518	0.0810611	-0.955475	0.339338	0.999776		119.881	133.597	132.602	132.036	119.769	121.424
ENSMUSG00000003444.8	Med29	351.279	-0.0144664	0.12886	-0.112264	0.910614	0.999776		30.6329	30.6114	33.2691	28.0561	32.7823	29.9576
ENSMUSG00000003452.15	Bicd1	284.901	0.23311	0.138808	1.67936	0.0930812	0.999776		4.00518	3.71244	5.07491	3.89326	5.42969	5.02214
ENSMUSG00000003458.12	Ncstn	1608.17	-0.113886	0.0863339	-1.31914	0.187122	0.999776		69.7982	60.9472	70.3223	66.1733	61.7663	58.4959
ENSMUSG00000003464.13	Pex19	2171.76	-0.0113873	0.0742955	-0.153271	0.878185	0.999776		116.561	116.376	121.45	123.288	82.9242	120.161
ENSMUSG00000003469.9	Phyhip	14.0796	0.357193	0.574402	0.621852	0.534039	0.999776		0.251768	0.525962	0.502521	0.366447	0.695956	0.457704
ENSMUSG00000003476.16	Crhr2	7.37798	-0.205158	0.778737	-0.26345	0.792204	0.999776		0.058629	0.530284	0.314145	0.483825	0.171535	0.16342
ENSMUSG00000003500.13	Impdh1	788.736	0.0659463	0.101095	0.652321	0.514194	0.999776		30.2763	29.6372	38.1386	32.3974	35.9541	32.0738
ENSMUSG00000003518.13	Dusp3	404.196	-0.068643	0.129438	-0.530314	0.595894	0.999776		9.18616	10.512	14.5146	7.51027	7.6776	12.307
ENSMUSG00000003526.12	Prodh	383.202	-0.144698	0.13023	-1.11109	0.266528	0.999776		17.9486	15.2931	18.458	15.7093	16.2505	18.1073
ENSMUSG00000003527.9	Ess2	582.981	0.0183114	0.11158	0.164109	0.869645	0.999776		27.9398	20.9663	27.7906	25.7194	26.2427	25.1664
ENSMUSG00000003528.15	Slc25a1	936.026	-0.0362525	0.0976116	-0.371396	0.710343	0.999776		50.3129	51.3063	52.8182	51.417	54.6042	41.9832
ENSMUSG00000003531.15	Dgcr6	585.816	-0.0311026	0.108701	-0.28613	0.774779	0.999776		51.408	47.669	48.451	48.3698	47.0821	52.7864
ENSMUSG00000003534.17	Ddr1	1068.64	-0.149216	0.0874473	-1.70635	0.0879433	0.999776		38.1348	33.3114	34.9572	36.8018	32.0061	31.1168
ENSMUSG00000003541.6	Ier3	33.4638	-0.417113	0.3653	-1.14184	0.253522	0.999776		3.74425	3.65538	2.46208	2.6579	2.27934	2.50146
ENSMUSG00000003546.10	Klc4	317.823	-0.0374748	0.154984	-0.241798	0.808937	0.999776		16.081	16.4313	13.6697	17.8151	14.8697	12.1822
ENSMUSG00000003549.9	Ercc1	386.653	-0.0159487	0.125674	-0.126905	0.899015	0.999776		41.4531	33.5434	46.1506	36.7941	36.0038	38.6626
ENSMUSG00000003555.7	Cyp17a1	7.17106	0.854348	0.844044	1.01221	0.311438	0.999776		0.105087	1.21675	0.089686	0.605365	0.395878	0.166138
ENSMUSG00000003559.7	As3mt	357.404	0.128633	0.121054	1.06261	0.28796	0.999776		24.0311	23.8446	23.902	26.5433	25.7239	26.0732
ENSMUSG00000003573.15	Homer3	806.699	-0.170453	0.104888	-1.6251	0.104142	0.999776		76.0093	69.9445	74.5732	73.2604	52.2844	75.1059
ENSMUSG00000003575.13	Crtc1	484.727	-0.0382749	0.121794	-0.31426	0.753324	0.999776		8.65817	7.62363	10.0476	7.61859	10.2627	8.48414
ENSMUSG00000003581.14	Rnf215	259.582	0.0875969	0.142745	0.61366	0.53944	0.999776		15.2803	12.9332	16.4723	15.2368	16.2057	14.8343
ENSMUSG00000003585.13	Sec14l2	111.733	0.0392046	0.295545	0.132652	0.894469	0.999776		4.70745	6.79982	3.32906	7.33486	5.16096	2.74316
ENSMUSG00000003604.14	Aven	343.969	0.20342	0.12549	1.621	0.105017	0.999776		8.96995	8.01024	8.90619	9.86002	10.0512	8.75748
ENSMUSG00000003617.16	Cp	138.716	-0.248886	0.20677	-1.20369	0.228711	0.999776		7.89897	7.65792	5.86444	5.39638	4.6427	5.1967
ENSMUSG00000003623.4	Crot	769.922	0.126077	0.120081	1.04993	0.29375	0.999776		29.84	32.3949	26.4854	33.7814	30.5741	34.0775
ENSMUSG00000003644.17	Rps6ka1	928.668	0.0883662	0.0976092	0.905306	0.365303	0.999776		35.2503	28.5697	37.8516	37.629	34.6833	32.9274
ENSMUSG00000003660.10	Snrnp200	8289.31	-0.0238877	0.066627	-0.358529	0.719948	0.999776		150.13	132.203	156.979	152.774	143.005	137.89
ENSMUSG00000003662.10	Ciao1	790.643	0.0273992	0.0994731	0.275443	0.782976	0.999776		28.0126	28.5001	27.4867	26.2504	27.2834	27.9771
ENSMUSG00000003665.7	Has1	9.38655	-0.178277	0.689112	-0.258705	0.795863	0.999776		0.415523	0.186541	0.154242	0.112065	0.183914	0.202197
ENSMUSG00000003680.15	Taf6l	656.702	0.0507776	0.0991716	0.512018	0.608639	0.999776		52.0428	49.9291	50.101	52.2887	53.738	49.5268
ENSMUSG00000003721.14	Insig2	346.393	0.0854589	0.125419	0.681386	0.495627	0.999776		12.7183	12.0855	13.2433	14.0017	11.9096	12.154
ENSMUSG00000003731.13	Kpna6	1792.01	-0.0219051	0.0793533	-0.276046	0.782513	0.999776		38.7596	34.3881	36.744	38.5757	34.8072	34.8923
ENSMUSG00000003746.16	Man1a	461.735	0.0913557	0.112971	0.808664	0.418708	0.999776		12.6123	13.3615	12.628	14.2385	12.3003	11.5697
ENSMUSG00000003752.9	Itpkc	134.595	0.0491926	0.197571	0.248987	0.803371	0.999776		6.45775	5.29434	5.95934	7.90615	5.98399	4.92256
ENSMUSG00000003762.13	Coq8b	155.764	0.0698899	0.17439	0.400768	0.688591	0.999776		13.4079	8.98097	10.9842	10.4889	11.3366	10.9777
ENSMUSG00000003778.14	Brd8	3429.87	-0.0271742	0.0678589	-0.400452	0.688824	0.999776		92.486	88.5668	104.893	99.3185	93.711	90.0127
ENSMUSG00000003779.15	Kif20a	4492.3	0.0398127	0.0756932	0.525975	0.598906	0.999776		150.374	149.255	153.527	152.215	147.615	166.155
ENSMUSG00000003808.18	Farsa	1535.71	-0.0390036	0.0819021	-0.476222	0.633916	0.999776		75.5921	72.5448	85.347	81.2028	64.6557	70.1469
ENSMUSG00000003809.14	Gcdh	628.261	0.00378756	0.105095	0.0360393	0.971251	0.999776		31.8758	31.8602	30.4237	30.6561	30.0021	31.3267
ENSMUSG00000003810.12	Mast2	1895.18	-0.0532638	0.0936051	-0.569027	0.569338	0.999776		41.8866	30.756	41.6321	37.818	37.9704	30.4729
ENSMUSG00000003812.13	Dnase2a	36.241	-0.280079	0.342173	-0.818532	0.413054	0.999776		4.01959	2.15964	2.72363	2.55206	3.88151	1.97665
ENSMUSG00000003813.15	Rad23a	906.258	-0.101305	0.0920975	-1.09997	0.271344	0.999776		48.534	46.7194	51.1763	44.798	41.6481	40.7417
ENSMUSG00000003814.8	Calr	19893.6	-0.0189732	0.0728519	-0.260435	0.794528	0.999776		957.259	922.435	937.534	1016.83	957.717	823.965
ENSMUSG00000003824.12	Syce2	372.965	0.0230942	0.133423	0.17309	0.86258	0.999776		31.0431	37.9728	30.4448	35.1136	35.4212	35.5089
ENSMUSG00000003847.16	Nfat5	2324	0.0383752	0.0862915	0.444716	0.656525	0.999776		18.9352	6.71585	18.0685	18.1769	20.2338	15.2851
ENSMUSG00000003848.14	Nob1	1317.48	0.0478892	0.0844289	0.567213	0.570569	0.999776		69.898	63.3325	72.6375	66.1474	70.1408	73.4018
ENSMUSG00000003849.8	Nqo1	47.115	0.139129	0.299855	0.463988	0.642656	0.999776		3.28192	3.2636	3.0707	4.11338	3.26507	3.57887
ENSMUSG00000003863.18	Ppfia3	43.212	-0.428961	0.321568	-1.33396	0.182215	0.999776		2.16203	1.79255	2.5191	1.24595	1.04805	0.839615
ENSMUSG00000003865.16	Gys1	1017.61	-0.164609	0.0955757	-1.72229	0.0850167	0.999776		31.1138	29.5534	36.3595	32.688	28.3713	29.1631
ENSMUSG00000003868.14	Ruvbl2	3234.12	-0.0633956	0.0704146	-0.900319	0.36795	0.999776		187.721	181.478	243.244	192.879	191.235	176.052
ENSMUSG00000003873.11	Bax	701.14	0.0318301	0.100559	0.316531	0.7516	0.999776		131.717	136.927	132.639	133.135	132.913	132.396
ENSMUSG00000003923.14	Tfam	1936.23	0.0579614	0.0842935	0.687614	0.491696	0.999776		50.704	53.4549	52.2252	53.3476	52.2238	55.9564
ENSMUSG00000003929.11	Zfp81	657.469	0.0584337	0.106681	0.547745	0.583867	0.999776		11.943	12.1647	11.1223	13.3319	12.1164	12.3901
ENSMUSG00000003934.5	Efnb3	1167.85	-0.153689	0.0911906	-1.68536	0.091919	0.999776		37.0878	34.657	40.5963	33.4945	35.9012	31.1436
ENSMUSG00000003948.17	Mmd	802.055	0.0122163	0.106761	0.114427	0.908899	0.999776		48.3925	44.2792	45.0786	53.1771	41.3518	44.7101
ENSMUSG00000003949.16	Hlf	42.5563	0.0734032	0.32194	0.228003	0.819644	0.999776		0.932514	1.14082	0.625957	1.3229	1.41044	0.808882
ENSMUSG00000003955.8	Fam162a	1112.91	0.0598971	0.12499	0.479214	0.631786	0.999776		265.788	215.188	193.327	262.037	187.314	331.672
ENSMUSG00000003970.9	Rpl8	20917.4	0.021631	0.0623314	0.347032	0.728567	0.999776		2553.13	2493.3	2623.51	2581.32	2647.34	2532.79
ENSMUSG00000003992.15	Ssbp2	538.032	-0.00934102	0.115274	-0.0810328	0.935416	0.999776		33.4953	25.613	27.9623	25.5583	28.2346	32.406
ENSMUSG00000004018.9	Fancl	255.64	0.0560583	0.143638	0.390276	0.696333	0.999776		18.4017	18.8317	22.2537	19.0203	20.8356	24.3882
ENSMUSG00000004032.10	Gstm5	838.821	-0.0812834	0.112602	-0.721861	0.47038	0.999776		130.686	129.954	132.444	118.167	113.583	144.072
ENSMUSG00000004035.12	Gstm7	28.2099	-0.517529	0.382779	-1.35203	0.176365	0.999776		2.67529	2.98945	2.73599	1.54086	1.64423	1.92543
ENSMUSG00000004040.16	Stat3	339.296	-0.0658238	0.136599	-0.481875	0.629894	0.999776		9.38809	9.56228	11.6467	9.32748	11.6201	7.98789
ENSMUSG00000004043.14	Stat5a	59.0953	0.068222	0.294501	0.231652	0.816808	0.999776		1.60316	1.95749	2.31431	1.8933	3.25497	2.07737
ENSMUSG00000004044.9	Cavin1	563.377	0.0354535	0.109084	0.32501	0.745174	0.999776		15.5839	15.8954	16.6264	17.0308	17.018	13.9718
ENSMUSG00000004054.8	Map3k11	1098.38	-0.0404214	0.096582	-0.418519	0.675568	0.999776		32.343	26.1393	32.4465	32.4366	29.674	26.5371
ENSMUSG00000004056.15	Akt2	1816.42	0.0793406	0.0758075	1.04661	0.295281	0.999776		57.791	43.1744	54.3948	50.0282	55.707	64.0953
ENSMUSG00000004069.17	Dnaja3	890.392	-0.0188189	0.0930596	-0.202224	0.839741	0.999776		47.8314	41.9499	43.9083	46.8448	42.6322	43.1084
ENSMUSG00000004070.15	Hmox2	694.817	0.0149186	0.104242	0.143114	0.8862	0.999776		35.5975	43.604	42.1396	55.4341	39.0457	39.6904
ENSMUSG00000004071.13	Cdip1	1992.27	-0.0560693	0.0740935	-0.756738	0.449207	0.999776		62.6169	56.3108	61.995	62.1781	56.4385	55.0909
ENSMUSG00000004085.14	Map3k20	480.803	-0.14334	0.109806	-1.3054	0.191756	0.999776		10.1862	8.69567	9.64211	9.62329	9.11875	8.18786
ENSMUSG00000004096.9	Cwc15	1272.45	-0.0632525	0.0903994	-0.699701	0.484114	0.999776		201.081	190.253	184.639	197.83	188.418	202.263
ENSMUSG00000004098.7	Col5a3	13.6189	-1.29066	0.757708	-1.70337	0.0884988	0.999776		0.802045	0.122778	0.02691	0.072444	0.129665	0.05845
ENSMUSG00000004099.16	Dnmt1	7621.26	-0.134109	0.0781993	-1.71497	0.0863514	0.999776		180.547	152.36	187.455	170.786	163.534	144.884
ENSMUSG00000004100.12	Ppan	1868.48	-0.00723884	0.0904617	-0.0800211	0.93622	0.999776		96.7801	87.2589	107.919	95.4513	96.0925	89.8372
ENSMUSG00000004105.8	Angptl2	673.789	-0.0695768	0.0998095	-0.697096	0.485743	0.999776		23.4846	17.3944	21.6864	21.203	19.763	19.7118
ENSMUSG00000004110.16	Cacna1e	22.7032	0.388395	0.45142	0.860384	0.389577	0.999776		0.11203	0.075649	0.131946	0.145807	0.19703	0.102881
ENSMUSG00000004113.18	Cacna1b	56.7278	-0.357134	0.280623	-1.27265	0.203144	0.999776		0.570853	0.680784	0.540659	0.565776	0.497794	0.400735
ENSMUSG00000004127.12	Trmt10a	571.069	-0.0612434	0.107208	-0.571255	0.567827	0.999776		19.7582	21.7036	20.9578	20.9362	20.0682	19.6913
ENSMUSG00000004151.17	Etv1	176.559	-0.119617	0.174942	-0.683755	0.49413	0.999776		3.26736	3.40428	2.69027	2.93403	2.78872	3.06686
ENSMUSG00000004187.11	Kifc2	65.9282	-0.0525885	0.273935	-0.191974	0.847762	0.999776		1.98672	1.61072	1.73195	1.66463	2.90779	1.35656
ENSMUSG00000004207.14	Psap	3689.6	0.177712	0.321648	0.552506	0.580602	0.999776		180.173	116.892	127.043	223.688	149.442	105.23
ENSMUSG00000004221.16	Ikbkg	680.805	0.0667649	0.109728	0.608457	0.542884	0.999776		9.93189	9.75584	7.68572	9.26844	7.83839	10.4813
ENSMUSG00000004231.15	Pax2	55.023	0.234144	0.34154	0.685554	0.492994	0.999776		1.22662	0.612852	2.01484	1.68375	1.44134	1.36682
ENSMUSG00000004233.14	Wars2	343.729	-0.11165	0.126947	-0.879497	0.379132	0.999776		3.8457	8.9235	8.95048	9.65815	7.12026	9.39088
ENSMUSG00000004263.15	Atn1	79.7295	-0.267482	0.237554	-1.12598	0.260173	0.999776		31.1662	28.5282	37.4848	33.7834	30.4659	24.6483
ENSMUSG00000004264.17	Phb2	4000.83	-0.11738	0.0752118	-1.56065	0.118605	0.999776		398.112	347.751	420.752	375.689	363.197	339.929
ENSMUSG00000004266.15	Ptpn6	99.9214	0.178239	0.217305	0.820225	0.412088	0.999776		4.66331	5.16849	5.20612	6.52712	5.67945	4.72403
ENSMUSG00000004267.16	Eno2	27.8538	0.027094	0.387354	0.0699462	0.944236	0.999776		2.35705	1.34685	0.874781	1.38393	1.03781	1.00791
ENSMUSG00000004268.11	Emg1	2788.49	-0.00723229	0.0748212	-0.096661	0.922996	0.999776		223.555	216.66	243.494	242.51	209.594	226.385
ENSMUSG00000004270.13	Lpcat3	508.855	0.0829155	0.122194	0.678558	0.497418	0.999776		25.816	30.0613	29.598	32.025	27.7732	24.7303
ENSMUSG00000004285.12	Atp6v1f	752.359	0.0157299	0.117863	0.133459	0.893831	0.999776		108.092	120.242	100.353	97.7992	116.637	106.459
ENSMUSG00000004317.14	Clcn5	2686.07	0.0629053	0.076026	0.827419	0.408	0.999776		43.8783	42.2669	41.1504	44.8732	43.1028	39.3363
ENSMUSG00000004319.15	Clcn3	1386.01	0.0354297	0.0835106	0.424254	0.67138	0.999776		34.7162	31.6933	31.5684	35.1826	32.8333	36.0005
ENSMUSG00000004328.15	Hif3a	261.936	-0.14741	0.144424	-1.02068	0.307408	0.999776		5.45588	3.77744	5.50202	5.20171	4.48398	4.1735
ENSMUSG00000004341.8	Gpx6	34.392	0.666612	0.357496	1.86467	0.0622276	0.999776		2.48333	2.23294	2.88773	3.46991	2.8478	4.3822
ENSMUSG00000004347.16	Pde1c	54.5458	-0.320795	0.28543	-1.1239	0.261056	0.999776		1.00405	1.04002	0.964847	1.06704	0.637619	1.09728
ENSMUSG00000004356.8	Utp20	2967	0.0140238	0.0731262	0.191775	0.847919	0.999776		46.8779	43.924	49.4771	46.7989	46.4677	46.7576
ENSMUSG00000004360.9	9330159F19Rik	59.4959	-0.425538	0.274021	-1.55294	0.120437	0.999776		1.95511	1.66059	1.74571	1.1971	1.00415	1.74817
ENSMUSG00000004364.14	Cul3	2358.92	0.084807	0.077503	1.09424	0.273849	0.999776		63.5686	63.2713	67.678	74.7133	66.854	70.5186
ENSMUSG00000004383.18	Large1	461.096	0.0348379	0.117212	0.297222	0.766297	0.999776		11.8087	10.2269	13.3706	13.5422	12.3196	11.778
ENSMUSG00000004393.10	Ddx56	1562.76	-0.0536642	0.0826641	-0.649184	0.516219	0.999776		98.0895	85.2063	100.067	97.6134	86.1387	87.4573
ENSMUSG00000004394.12	Tmed4	1094.31	-0.0352857	0.0867823	-0.4066	0.684302	0.999776		55.7439	57.2421	56.7798	59.6896	54.4386	52.3383
ENSMUSG00000004415.15	Col26a1	1214.7	-0.0930225	0.0837362	-1.1109	0.266611	0.999776		54.8039	52.0468	56.8449	50.3315	52.528	47.5519
ENSMUSG00000004446.12	Bid	250.592	-0.0081716	0.145023	-0.056347	0.955065	0.999776		11.9915	12.1329	14.9147	12.6634	14.0371	12.2159
ENSMUSG00000004451.14	Ralb	1054.5	0.133651	0.0873157	1.53066	0.125853	0.999776		45.8736	45.2503	47.8926	51.9	52.6582	46.7184
ENSMUSG00000004455.16	Ppp1cc	7022.86	0.0250654	0.0627718	0.39931	0.689665	0.999776		199.406	137.504	174.565	149.856	216.25	150.467
ENSMUSG00000004460.17	Dnajb11	1682.05	-0.00698655	0.0844151	-0.0827642	0.934039	0.999776		103.592	88.4729	107.906	107.024	100.418	87.685
ENSMUSG00000004462.7	Tbccd1	615.679	-0.0259408	0.106141	-0.244398	0.806922	0.999776		25.5109	21.4075	27.3961	25.5259	22.7289	24.0397
ENSMUSG00000004473.10	Clec11a	12.2198	-0.100941	0.597586	-0.168914	0.865864	0.999776		0.336683	0.367912	0.513608	0.265251	0.445806	0.459375
ENSMUSG00000004500.9	Zfp324	285.287	-0.0383556	0.134534	-0.285099	0.775568	0.999776		6.92324	5.85131	6.59659	7.0032	6.58663	5.68613
ENSMUSG00000004508.6	Gab2	302.619	-0.135062	0.152873	-0.883489	0.376972	0.999776		5.96071	4.94284	6.9819	6.34402	5.62709	4.03285
ENSMUSG00000004530.12	Coro1c	3018.56	-0.0335948	0.0741085	-0.45332	0.650318	0.999776		118.509	106.05	129.811	123.156	129.269	103.087
ENSMUSG00000004535.12	Tax1bp1	2561.89	0.0531489	0.0753355	0.705496	0.480502	0.999776		98.8982	96.5117	95.0634	100.258	96.3145	102.219
ENSMUSG00000004558.15	Ndrg2	209.241	0.0739317	0.163721	0.451571	0.651578	0.999776		13.5102	11.8271	11.8051	12.8179	11.5418	13.7514
ENSMUSG00000004561.14	Mettl17	510.738	-0.0282681	0.111366	-0.253832	0.799625	0.999776		26.5517	23.1715	23.1988	24.1551	23.353	25.7835
ENSMUSG00000004562.16	Arhgef40	1148.27	-0.166992	0.101742	-1.64133	0.100729	0.999776		41.1078	36.949	52.5709	37.0462	39.9858	34.0529
ENSMUSG00000004565.15	Pnpla6	568.988	-0.0202715	0.128903	-0.157262	0.875038	0.999776		20.8232	17.5788	22.5512	21.3182	19.2156	15.0009
ENSMUSG00000004567.16	Mcoln1	563.612	0.0271287	0.115536	0.234808	0.814357	0.999776		31.8637	29.7894	37.5387	36.8835	34.4258	28.5012
ENSMUSG00000004568.12	Arhgef18	548.343	0.142326	0.114382	1.2443	0.21339	0.999776		11.3567	10.0727	13.3142	12.6916	13.3802	10.8317
ENSMUSG00000004591.16	Pkn2	2944.14	0.0508569	0.0758313	0.670658	0.502438	0.999776		62.8015	64.1566	65.8177	68.7001	58.1927	71.0069
ENSMUSG00000004610.4	Etfb	102.694	0.227451	0.213605	1.06482	0.286956	0.999776		162.673	149.148	101.858	155.87	158.616	133.806
ENSMUSG00000004626.14	Stxbp2	652.003	0.098975	0.115677	0.855616	0.39221	0.999776		37.726	34.6015	34.4283	40.1019	39.8623	30.6016
ENSMUSG00000004631.15	Sgce	584.983	0.0610173	0.103782	0.587939	0.556573	0.999776		41.1374	43.4392	38.867	44.9605	41.7344	48.8291
ENSMUSG00000004633.17	Chn2	69.3324	-0.169245	0.248612	-0.680759	0.496024	0.999776		3.97401	4.54652	4.13584	4.23799	3.76413	3.6452
ENSMUSG00000004637.15	Wwox	113.27	0.0204003	0.198958	0.102536	0.918332	0.999776		5.23353	4.88444	5.30387	4.78127	4.69391	4.48424
ENSMUSG00000004642.13	Slbp	2867.27	0.0280745	0.0875059	0.32083	0.748339	0.999776		143.36	141.328	139.817	141.515	138.145	148.528
ENSMUSG00000004655.5	Aqp1	61.6256	-0.774332	0.726778	-1.06543	0.286681	0.999776		6.35557	1.4496	1.36731	2.38568	1.58163	1.29018
ENSMUSG00000004661.15	Arid3b	2510.2	0.144543	0.0879257	1.64392	0.100193	0.999776		65.7776	41.7122	43.0544	56.0804	41.2614	66.3428
ENSMUSG00000004665.10	Cnn2	3542.95	0.0136774	0.082604	0.165578	0.868489	0.999776		163.464	151.253	188.41	161.59	179.067	161.252
ENSMUSG00000004667.18	Polr2e	2196.36	0.0249882	0.0812922	0.307387	0.758548	0.999776		177.512	170.585	167.539	166.769	176.083	187.064
ENSMUSG00000004677.17	Myo9b	1734.24	0.0104981	0.0842682	0.124579	0.900857	0.999776		33.4146	27.4812	36.8045	36.9367	35.6174	29.0472
ENSMUSG00000004698.10	Hdac9	275.409	-0.0609181	0.149076	-0.408639	0.682805	0.999776		4.91897	5.10798	4.74131	4.27161	5.25198	5.15916
ENSMUSG00000004748.5	Mtfp1	137.22	-0.210888	0.189877	-1.11066	0.266716	0.999776		11.1798	11.2928	9.26393	11.0826	8.98035	9.08253
ENSMUSG00000004768.14	Rab23	749.292	0.0088554	0.106567	0.0830968	0.933775	0.999776		15.816	12.1206	13.3075	17.9275	14.8061	12.5603
ENSMUSG00000004771.12	Rab11a	1433.68	0.0607432	0.0891868	0.681078	0.495822	0.999776		62.3618	61.7414	53.8412	62.1266	63.0294	59.28
ENSMUSG00000004788.11	Eif2b2	993.042	-0.0899448	0.0923833	-0.973605	0.330253	0.999776		85.923	66.4314	72.717	66.9626	63.1154	57.2347
ENSMUSG00000004789.10	Dlst	3694.96	-0.00783265	0.0683846	-0.114538	0.908811	0.999776		93.6804	83.9226	98.0022	96.5176	91.3396	93.4304
ENSMUSG00000004791.7	Pgf	131.319	0.0322505	0.209042	0.154278	0.877391	0.999776		9.27383	6.76912	9.97656	8.28816	9.99541	6.86751
ENSMUSG00000004798.14	Ulk2	543.314	0.024901	0.105064	0.237009	0.81265	0.999776		12.2704	10.3522	12.2057	12.2015	11.6372	11.8074
ENSMUSG00000004815.12	Dgkq	223.508	0.0254278	0.148558	0.171164	0.864095	0.999776		6.88077	5.05383	7.24306	8.2452	6.36897	5.95944
ENSMUSG00000004837.2	Grap	89.2912	0.162888	0.232864	0.699498	0.484241	0.999776		6.19865	5.569	6.32907	7.43125	6.72385	5.03892
ENSMUSG00000004843.7	Chmp2b	497.72	0.00703635	0.128148	0.0549079	0.956212	0.999776		32.3188	33.2078	28.5273	36.0239	29.6815	27.8101
ENSMUSG00000004846.10	Plod3	952.904	-0.0156241	0.10696	-0.146074	0.883863	0.999776		34.656	31.3123	38.0923	37.3133	34.869	27.312
ENSMUSG00000004849.14	Ap1s1	959.657	-0.114879	0.0894636	-1.28409	0.199112	0.999776		82.1	82.2596	81.8145	77.6761	78.7964	76.3742
ENSMUSG00000004864.13	Mapk13	164.211	0.0768821	0.167748	0.458318	0.646724	0.999776		10.188	8.76232	12.2198	7.89834	10.851	11.3348
ENSMUSG00000004865.16	Srpk1	3462.52	0.00439046	0.0727421	0.0603566	0.951872	0.999776		85.148	78.5915	89.0254	84.7237	85.1763	80.5801
ENSMUSG00000004872.15	Pax3	624.072	-0.150464	0.103138	-1.45885	0.144605	0.999776		18.2332	19.0374	19.0614	16.3906	16.8501	17.4787
ENSMUSG00000004880.11	Lbr	2418.99	0.0435028	0.0749571	0.58037	0.561665	0.999776		100.41	73.9706	108.744	87.9121	107.669	95.5711
ENSMUSG00000004885.5	Crabp2	7018.93	-0.0657614	0.100361	-0.655251	0.512306	0.999776		780.831	831.869	757.039	674.62	699.31	862.137
ENSMUSG00000004895.9	Prcc	1079.77	-0.0302209	0.0911996	-0.331371	0.740364	0.999776		61.9201	54.3393	57.7273	64.3284	58.081	52.3528
ENSMUSG00000004896.16	Rrnad1	620.087	-0.0408189	0.107651	-0.379178	0.704556	0.999776		16.7617	12.5861	16.5635	12.6476	16.5453	13.3558
ENSMUSG00000004897.16	Hdgf	9319.54	0.0936724	0.0672787	1.39231	0.16383	0.999776		431.346	385.685	416.391	426.552	459.864	407.897
ENSMUSG00000004902.7	Slc25a18	10.6454	0.934942	0.646811	1.44546	0.148328	0.999776		0.377718	0.163934	0.130205	0.220392	0.404587	0.379439
ENSMUSG00000004929.12	Thop1	2140.16	-0.0515528	0.0879576	-0.586109	0.557802	0.999776		86.437	78.5367	97.3877	90.2171	84.64	74.6144
ENSMUSG00000004931.11	Apba3	502.926	-0.0428863	0.116704	-0.367478	0.713262	0.999776		24.4116	17.2447	18.4315	18.1597	18.0394	15.6966
ENSMUSG00000004933.17	Matk	30.7593	-0.363169	0.397209	-0.914303	0.360557	0.999776		0.720336	1.46762	0.917136	0.880146	0.392818	0.787766
ENSMUSG00000004934.14	Pias4	639.53	-0.083056	0.11484	-0.72323	0.469539	0.999776		28.595	27.2292	30.589	31.1793	29.8833	22.4912
ENSMUSG00000004936.8	Map2k1	1384.89	-0.0271986	0.0820142	-0.331633	0.740167	0.999776		72.8454	65.8092	78.4857	72.4444	68.2075	70.5946
ENSMUSG00000004937.6	Sgta	2092.41	-0.0759203	0.0855011	-0.887945	0.37457	0.999776		119.963	108.891	132.076	118.141	125.235	101.317
ENSMUSG00000004945.15	Tmem242	716.342	-0.00467353	0.0997191	-0.0468669	0.962619	0.999776		98.2917	96.7584	99.0411	99.9251	95.267	101.562
ENSMUSG00000004947.15	Dtx2	460.222	0.0817885	0.112723	0.725572	0.468101	0.999776		18.8571	15.4014	15.0959	19.6924	20.0405	17.8779
ENSMUSG00000004951.10	Hspb1	477.512	-0.207338	0.122926	-1.68668	0.0916648	0.999776		57.1913	61.7107	51.4923	51.5539	45.4198	51.1735
ENSMUSG00000004952.13	Rasa4	13.6589	0.131849	0.586892	0.224657	0.822246	0.999776		1.03557	0.320229	0.464412	1.36569	1.00333	1.04082
ENSMUSG00000004961.7	Syt5	17.532	-0.00953948	0.517012	-0.0184512	0.985279	0.999776		1.93924	0.628461	1.0835	1.61021	1.2765	1.25096
ENSMUSG00000004980.16	Hnrnpa2b1	48564.6	-0.0363199	0.0664073	-0.546927	0.584429	0.999776		2532.44	2409.16	2321.98	2416.06	2360.01	2426.61
ENSMUSG00000004988.9	Fxyd4	18.7596	0.0193023	0.466012	0.0414202	0.966961	0.999776		0.541223	0.782417	0.604159	0.504339	0.518286	0.549458
ENSMUSG00000004994.12	Ccdc130	167.515	-0.090276	0.167476	-0.539038	0.58986	0.999776		10.5576	10.251	13.8596	11.9014	11.9888	10.2055
ENSMUSG00000004996.9	Mri1	487.667	-0.12286	0.123459	-0.995149	0.319664	0.999776		21.0868	20.7144	27.9373	22.4854	18.4447	19.1144
ENSMUSG00000005034.15	Prkacb	1512.63	-0.0314693	0.0797368	-0.394665	0.69309	0.999776		41.6892	37.8544	40.5583	38.583	35.6898	39.22
ENSMUSG00000005043.13	Sgsh	144.829	0.154234	0.187567	0.822288	0.410913	0.999776		4.17481	4.29857	4.90547	4.5763	5.20802	4.39052
ENSMUSG00000005045.16	Chd5	19.3896	-0.00243597	0.479792	-0.00507714	0.995949	0.999776		0.24764	0.167947	0.163796	0.208915	0.237309	0.120658
ENSMUSG00000005054.7	Cstb	504.145	0.0854559	0.138422	0.617359	0.536998	0.999776		76.0528	98.1531	79.4095	102.233	91.5726	80.9842
ENSMUSG00000005057.13	Sh2b2	226.041	-0.227194	0.155788	-1.45835	0.144744	0.999776		9.20712	9.4414	11.7534	9.50349	8.86398	8.75907
ENSMUSG00000005069.12	Pex5	626.992	-0.0699208	0.113201	-0.617669	0.536794	0.999776		18.9533	19.5524	21.7978	24.8023	23.0291	16.5009
ENSMUSG00000005078.16	Jkamp	532.746	0.05772	0.109299	0.528093	0.597435	0.999776		30.4191	37.2223	42.08	38.0389	32.8909	35.14
ENSMUSG00000005087.17	Cd44	273.87	-0.0411549	0.135358	-0.304044	0.761095	0.999776		10.0689	8.40879	10.1412	9.48027	9.39354	8.64263
ENSMUSG00000005102.13	Eif2ak4	748.595	0.01869	0.0955236	0.195659	0.844877	0.999776		21.3309	19.1095	22.8545	21.4801	22.3536	20.7962
ENSMUSG00000005103.12	Wdr1	3618.19	0.0539234	0.0752107	0.716964	0.473397	0.999776		111.888	115.767	121	126.252	129.712	111.13
ENSMUSG00000005125.13	Ndrg1	160.656	0.342107	0.184896	1.85027	0.0642748	0.999776		7.50145	7.13943	8.89977	9.97766	11.9835	8.02615
ENSMUSG00000005131.4	4930550C14Rik	7.9318	0.310696	0.715798	0.434056	0.664248	0.999776		0.442543	0.534632	0.175993	0.222459	0.379611	0.162719
ENSMUSG00000005142.10	Man2b1	530.85	-0.116374	0.12215	-0.95272	0.340732	0.999776		16.2866	12.9619	14.8784	16.5358	13.8054	11.8509
ENSMUSG00000005148.8	Klf5	38.9551	-0.187969	0.375693	-0.500326	0.616846	0.999776		1.48542	0.800056	1.43447	1.68321	1.26532	0.643149
ENSMUSG00000005150.16	Wdr83	440.829	-0.157052	0.11879	-1.3221	0.186134	0.999776		23.2463	30.9485	36.3377	28.2688	29.1602	23.076
ENSMUSG00000005161.15	Prdx2	7360.29	0.0386587	0.0816852	0.473265	0.636024	0.999776		538.004	542.037	558.846	538.583	551.382	577.728
ENSMUSG00000005198.15	Polr2a	6673.6	-0.073104	0.0904211	-0.808484	0.418812	0.999776		108.275	86.6466	120.837	107.393	101.912	91.261
ENSMUSG00000005204.12	Senp3	2660.31	-0.0362718	0.0730236	-0.496713	0.619392	0.999776		147.94	133.434	135.576	115.761	145.445	112.97
ENSMUSG00000005220.10	Corin	102.983	-0.00775022	0.22026	-0.0351868	0.971931	0.999776		2.9383	3.52027	2.63482	2.55303	2.83958	2.9771
ENSMUSG00000005225.15	Plekha8	1054.72	-0.0472078	0.0867363	-0.544268	0.586257	0.999776		17.7855	15.4804	17.3946	17.0807	16.4842	15.742
ENSMUSG00000005233.16	Spc25	1198.47	0.016973	0.107902	0.1573	0.875008	0.999776		109.116	116.158	91.5199	107.153	100.199	106.361
ENSMUSG00000005237.14	Dnah2	59.8279	-0.0771018	0.292249	-0.263822	0.791917	0.999776		1.36808	0.879783	0.406398	0.867148	0.594627	0.268559
ENSMUSG00000005251.15	Ripk4	151.9	0.0822162	0.20597	0.399165	0.689772	0.999776		5.07999	4.27453	3.62262	5.75293	4.26062	3.71926
ENSMUSG00000005262.13	Ufd1	855.072	-0.0152644	0.0950937	-0.16052	0.872472	0.999776		62.0153	61.0305	66.2585	64.5255	57.9307	64.0475
ENSMUSG00000005267.13	Zfp287	219.088	0.043167	0.149916	0.287942	0.773391	0.999776		7.27936	6.53548	6.50762	6.03808	6.34219	7.19548
ENSMUSG00000005268.20	Prlr	22.5355	0.519829	0.604279	0.860247	0.389653	0.999776		0.142705	0.359108	0.055442	1.21395	0.177185	0.099414
ENSMUSG00000005299.6	Letm1	861.007	0.0411782	0.0934521	0.440634	0.659478	0.999776		24.4307	22.9712	27.2397	24.4325	24.047	21.2609
ENSMUSG00000005312.15	Ubqln1	2979.93	0.0312074	0.072966	0.427698	0.668871	0.999776		91.8503	81.7589	91.8425	95.2938	89.9442	83.6961
ENSMUSG00000005320.9	Fgfr4	68.3397	0.255942	0.268909	0.951781	0.341208	0.999776		2.91528	2.25208	3.37123	2.95909	2.48363	2.05513
ENSMUSG00000005338.13	Cadm3	119.381	-0.108837	0.2087	-0.5215	0.602019	0.999776		3.99805	1.89205	2.84607	4.30778	3.23234	4.28567
ENSMUSG00000005354.16	Txn2	2244.79	-0.026392	0.073126	-0.360912	0.718165	0.999776		114.73	118.974	112.338	112.917	117.472	104.964
ENSMUSG00000005357.9	Slc1a6	26.9661	0.129098	0.418528	0.308457	0.757735	0.999776		1.70466	1.73864	0.947475	1.77446	2.34824	1.49058
ENSMUSG00000005360.14	Slc1a3	619.591	-0.130122	0.100382	-1.29627	0.194884	0.999776		16.4311	15.9487	17.8909	16.0798	16.8729	13.9829
ENSMUSG00000005362.14	Crbn	515.47	0.166165	0.114909	1.44607	0.148159	0.999776		28.4051	30.4244	27.8905	32.0608	31.1328	32.7356
ENSMUSG00000005370.4	Msh6	4340.12	-0.00102226	0.068665	-0.0148877	0.988122	0.999776		107.496	99.0697	110.347	107.088	100.911	105.103
ENSMUSG00000005371.15	Fbxo11	1455.39	-0.0535752	0.0905498	-0.591666	0.554074	0.999776		47.332	39.6841	44.5111	46.466	42.1785	40.757
ENSMUSG00000005373.13	Mlxipl	16.7707	-0.409003	0.554807	-0.737199	0.461001	0.999776		0.644074	0.956296	0.36941	0.721684	0.22822	0.209009
ENSMUSG00000005374.13	Tbl2	1056.44	-0.0182615	0.0869917	-0.209922	0.833729	0.999776		19.0417	16.6613	21.408	18.8501	16.7788	17.4113
ENSMUSG00000005378.17	Bud23	1041.6	-0.0991254	0.0883859	-1.12151	0.262072	0.999776		88.7702	82.3649	97.5044	91.7289	87.2468	80.6471
ENSMUSG00000005410.6	Mcm5	6947.54	-0.000862547	0.0626026	-0.0137781	0.989007	0.999776		287.524	278.392	288.974	285.128	303.391	278.601
ENSMUSG00000005413.8	Hmox1	323.39	0.0136197	0.128698	0.105827	0.915719	0.999776		24.9232	24.0262	24.1737	23.5182	23.4714	24.9416
ENSMUSG00000005417.17	Mprip	3505.36	0.0232572	0.0768473	0.302642	0.762162	0.999776		79.3826	73.7287	100.083	74.9685	85.5845	75.3888
ENSMUSG00000005442.13	Cic	1993.96	0.0110628	0.0960265	0.115206	0.908282	0.999776		41.8567	35.6144	45.4015	49.8716	43.5663	34.5153
ENSMUSG00000005447.12	Pafah1b3	951.034	-0.0725221	0.0963804	-0.752457	0.451776	0.999776		109.796	114.089	115.345	102.305	104.804	112.939
ENSMUSG00000005469.10	Prkaca	1618.29	-0.0467731	0.0804652	-0.581284	0.561049	0.999776		84.3492	73.764	80.3885	80.708	78.9708	71.5629
ENSMUSG00000005470.8	Asf1b	934.939	-0.108307	0.0943586	-1.14782	0.251041	0.999776		59.8481	54.7861	57.8499	55.1395	50.2469	55.632
ENSMUSG00000005481.18	Ddx39	3270.87	0.0121357	0.0771534	0.157293	0.875014	0.999776		191.984	131.561	212.43	203.075	144.138	201.895
ENSMUSG00000005483.10	Dnajb1	1482.38	0.016513	0.0879906	0.187668	0.851137	0.999776		48.8335	49.3396	46.6161	51.098	51.4113	44.3716
ENSMUSG00000005501.14	Usp40	1041.6	-0.103121	0.0982199	-1.0499	0.293766	0.999776		31.4521	27.7925	29.0802	30.7245	27.0931	29.2509
ENSMUSG00000005503.8	Evx1	228.363	0.36754	0.17415	2.11048	0.0348173	0.999776		6.52341	5.27922	8.74025	11.0667	9.00374	8.30716
ENSMUSG00000005505.12	Kbtbd4	287.062	0.0167638	0.151594	0.110583	0.911947	0.999776		20.8987	20.5851	22.3183	22.6095	20.8238	23.7754
ENSMUSG00000005506.16	Celf1	6399.96	0.0682622	0.067471	1.01173	0.311669	0.999776		128.745	109.286	115.083	124.501	132.48	105.882
ENSMUSG00000005510.9	Ndufs3	1204.55	-0.0544895	0.0884552	-0.616012	0.537887	0.999776		142.749	115.937	137.12	123.551	141.132	119.286
ENSMUSG00000005514.14	Por	831.929	-0.0833524	0.0966327	-0.86257	0.388374	0.999776		42.1822	34.1075	43.1735	38.8933	38.1649	34.0116
ENSMUSG00000005533.10	Igf1r	2491.97	0.0085575	0.0908503	0.0941934	0.924955	0.999776		26.69	21.6489	26.8872	28.0976	26.395	22.8754
ENSMUSG00000005534.10	Insr	1108.06	-0.0246113	0.094774	-0.259684	0.795108	0.999776		14.672	10.7884	14.6525	15.5265	14.1053	12.2521
ENSMUSG00000005566.14	Trim28	15404.4	0.00515082	0.077478	0.066481	0.946995	0.999776		445.7	393.5	505.761	477.41	456.701	403.496
ENSMUSG00000005575.16	Ube2m	2157.01	0.0263034	0.0778722	0.337776	0.735532	0.999776		122.576	98.273	128.903	126.339	132.124	109.014
ENSMUSG00000005580.11	Adcy9	21.1012	-0.273974	0.458092	-0.598076	0.549789	0.999776		0.397817	0.480666	0.458293	0.451979	0.422181	0.229577
ENSMUSG00000005583.16	Mef2c	721.266	0.0352506	0.104939	0.335915	0.736935	0.999776		15.3739	11.6929	11.9338	15.251	10.7561	12.9018
ENSMUSG00000005609.16	Ctr9	2065.57	0.0537222	0.0753569	0.712903	0.475906	0.999776		56.3147	53.9469	59.9532	60.1123	57.3987	56.3282
ENSMUSG00000005610.17	Eif4g2	40093.9	-0.00504304	0.0595031	-0.0847526	0.932458	0.999776		798.222	789.389	937.092	793.169	658.776	702.999
ENSMUSG00000005611.15	Mrvi1	91.631	0.212922	0.240751	0.884407	0.376476	0.999776		2.13894	2.04085	1.56049	2.4732	2.69888	1.46302
ENSMUSG00000005615.15	Pcyt1a	1131.61	-0.0159635	0.08502	-0.187762	0.851064	0.999776		15.0545	29.1612	15.3947	16.0869	12.7452	13.6489
ENSMUSG00000005621.11	Zfp592	1167.41	-0.033036	0.10203	-0.323787	0.746099	0.999776		20.7481	16.3444	19.2685	19.5768	19.3902	15.685
ENSMUSG00000005625.15	Psmd4	2800.72	-0.00675204	0.0753363	-0.0896252	0.928585	0.999776		183.523	189.974	197.043	183.237	185.535	181.758
ENSMUSG00000005628.12	Tmod4	17.7261	-0.334854	0.494564	-0.677068	0.498363	0.999776		1.62488	0.60219	1.44017	0.766131	0.715023	1.26065
ENSMUSG00000005640.11	Insrr	12.5281	-0.00314534	0.602628	-0.00521937	0.995836	0.999776		0.056193	0.252038	0.12067	0.139383	0.239642	0.114032
ENSMUSG00000005649.17	Cabp5	8.16009	0.0252184	0.714293	0.0353054	0.971836	0.999776		0.491198	0.391189	0.246844	0.615531	0.651437	0.33164
ENSMUSG00000005656.9	Snx6	2034.44	0.162994	0.0916334	1.77876	0.0752785	0.999776		147.033	153.171	135.747	162.781	157.971	173.217
ENSMUSG00000005667.8	Mthfd2	1347.07	-0.122815	0.0805335	-1.52502	0.127254	0.999776		87.4026	84.7642	85.8156	76.066	79.7279	78.2451
ENSMUSG00000005672.12	Kit	686.885	0.012125	0.128301	0.0945042	0.924709	0.999776		20.439	14.5173	17.0395	23.7667	22.8142	13.3117
ENSMUSG00000005674.9	Tomm40l	154.391	-0.0425851	0.171193	-0.248754	0.803551	0.999776		20.317	19.3227	19.3446	17.0757	20.4525	18.0467
ENSMUSG00000005681.12	Apoa2	78.6243	-0.0216308	1.10359	-0.0196004	0.984362	0.999776		5.86268	32.022	4.46795	27.8912	9.58928	4.36806
ENSMUSG00000005682.9	Pan2	1652.32	-0.0638829	0.0977588	-0.653475	0.51345	0.999776		37.9904	29.1539	41.5797	34.9626	31.7091	31.5027
ENSMUSG00000005683.8	Cs	6786.46	-0.102113	0.0621031	-1.64424	0.100126	0.999776		278.068	258.659	274.627	261.196	249.586	239.9
ENSMUSG00000005686.17	Ampd3	73.162	0.313288	0.868214	0.360842	0.718218	0.999776		4.98137	0.785913	1.43458	5.78532	2.65248	1.38858
ENSMUSG00000005687.14	Bcas2	1796.59	-0.0599676	0.0742539	-0.807603	0.419319	0.999776		76.5207	80.2206	85.1063	81.859	70.0656	73.4164
ENSMUSG00000005698.15	Ctcf	3311.76	0.0159586	0.0794164	0.200948	0.840739	0.999776		110.676	94.8781	120.751	109.726	107.745	102.571
ENSMUSG00000005699.16	Pard6a	105.458	0.0361607	0.209787	0.172369	0.863148	0.999776		6.88279	7.13819	6.50862	7.83665	7.86987	9.12321
ENSMUSG00000005718.8	Tfap4	597.459	0.015775	0.116582	0.135313	0.892365	0.999776		28.961	24.2423	32.2669	28.8983	27.7772	29.3687
ENSMUSG00000005732.14	Ranbp1	3796.92	-0.0206345	0.07619	-0.270829	0.786522	0.999776		760.847	878.901	682.136	801.394	832.352	821.794
ENSMUSG00000005774.12	Rfx5	251.566	0.175107	0.147946	1.18359	0.236576	0.999776		8.23414	8.16386	8.84083	10.1353	10.2266	9.11398
ENSMUSG00000005779.12	Psmb4	2897.6	0.075562	0.0747275	1.01117	0.311936	0.999776		250.416	254.799	246.543	267.229	262.605	261.654
ENSMUSG00000005802.12	Slc30a4	527.037	-0.0806612	0.128612	-0.627167	0.53055	0.999776		11.6743	11.3492	8.84705	10.021	9.97698	10.6671
ENSMUSG00000005803.14	Sqor	17.1336	0.570412	0.499107	1.14287	0.253094	0.999776		1.15484	0.865171	0.741969	1.66978	0.934835	1.19301
ENSMUSG00000005804.14	Bloc1s6	835.666	0.0291761	0.0907304	0.32157	0.747779	0.999776		13.7337	12.307	13.6189	13.4489	14.6877	13.691
ENSMUSG00000005813.12	Metap1	1367.21	-0.0100036	0.0842911	-0.118679	0.90553	0.999776		69.2043	62.6957	63.3174	62.9333	69.1482	67.2121
ENSMUSG00000005823.9	Gpr108	315.007	-0.11371	0.129181	-0.88024	0.378729	0.999776		15.6629	15.1209	16.2005	13.4146	14.2598	13.955
ENSMUSG00000005836.10	Gata6	847.767	0.197811	0.093008	2.12682	0.0334348	0.999776		26.8659	24.3415	26.8391	29.4551	28.4339	27.7128
ENSMUSG00000005846.12	Rsl1d1	5922.52	0.0583584	0.0955103	0.611017	0.541188	0.999776		375.538	371.994	348.401	356.189	360.387	409.65
ENSMUSG00000005871.14	Apc	3273.77	-0.0265458	0.0687948	-0.385869	0.699594	0.999776		33.3569	29.5014	32.0561	32.4617	29.7934	29.5197
ENSMUSG00000005873.5	Reep5	703.557	-0.0259063	0.101734	-0.254649	0.798995	0.999776		30.0512	29.8196	28.9003	30.6258	30.6798	26.3467
ENSMUSG00000005881.13	Ergic3	1394.3	0.00147364	0.0841422	0.0175137	0.986027	0.999776		121.08	112.578	123.26	120.648	121.843	108.223
ENSMUSG00000005882.18	Uqcc1	776.396	-0.071649	0.0989993	-0.723733	0.46923	0.999776		33.952	26.8701	22.7381	27.5147	28.2023	35.0878
ENSMUSG00000005883.15	Spo11	6.93026	-0.455038	0.775197	-0.586996	0.557207	0.999776		0.285927	0.814459	0.120826	0.087481	0.080533	0.197592
ENSMUSG00000005886.14	Ncoa2	1531.03	0.0638737	0.096196	0.663995	0.506693	0.999776		28.7111	22.1253	30.3627	32.6138	32.3445	26.6548
ENSMUSG00000005891.7	Prl4a1	10.5182	4.90016	2.72617	1.79745	0.0722637	0.999776		0	0.330512	0	4.86312	3.95432	0
ENSMUSG00000005892.4	Trh	16.0782	-0.596575	0.510415	-1.1688	0.242483	0.999776		1.36836	1.05703	2.03382	0.907577	1.30728	0.964696
ENSMUSG00000005893.14	Nr2c2	623.416	0.0660053	0.098828	0.66788	0.50421	0.999776		12.1324	10.4741	11.5896	13.4818	11.7005	12.0102
ENSMUSG00000005897.14	Nr2c1	416.609	-0.12195	0.119595	-1.01969	0.307877	0.999776		11.7956	10.392	11.9355	9.56613	11.2961	10.9811
ENSMUSG00000005899.14	Smpd4	2532.24	0.0140874	0.0777937	0.181086	0.8563	0.999776		64.3368	58.005	74.0735	67.0464	66.0764	63.2533
ENSMUSG00000005907.14	Pex1	313.194	0.0238281	0.132525	0.1798	0.857309	0.999776		14.572	14.2449	15.3534	13.7049	18.4046	13.9711
ENSMUSG00000005917.15	Otx1	14.1478	0.255755	0.543302	0.470743	0.637824	0.999776		0.224132	0.146344	0.428215	0.222339	0.277156	0.233323
ENSMUSG00000005936.19	Kctd20	2846.32	0.0219328	0.0734726	0.298516	0.765309	0.999776		74.8441	91.136	74.2337	58.8608	67.9847	83.4476
ENSMUSG00000005947.11	Itgae	37.9365	-0.324173	0.351503	-0.922248	0.356399	0.999776		0.352907	0.192669	0.236977	0.295933	0.200836	0.249075
ENSMUSG00000005949.9	Ctns	287.703	-0.124816	0.134493	-0.928042	0.353386	0.999776		13.766	13.2636	14.3229	13.9109	11.658	12.0178
ENSMUSG00000005951.13	Shpk	10.5742	-0.272474	0.640486	-0.425418	0.670532	0.999776		0.262532	0.429706	0.474021	0.394144	0.355803	0.13006
ENSMUSG00000005958.15	Ephb3	795.062	0.0705084	0.0962375	0.732649	0.463772	0.999776		18.3661	15.189	19.071	19.9933	19.4428	16.4419
ENSMUSG00000005968.14	Tuft1	159.021	0.0861404	0.184132	0.46782	0.639914	0.999776		7.96051	7.01542	8.07684	8.55614	10.1892	7.08663
ENSMUSG00000005973.6	Rcn1	3468.66	0.0756618	0.0678844	1.11457	0.265035	0.999776		149.042	144.832	148.214	155.862	149.703	151.039
ENSMUSG00000005980.15	Dnase1	182.112	0.112775	0.173607	0.649598	0.515952	0.999776		6.77652	5.37045	7.38373	7.59333	6.9206	5.8482
ENSMUSG00000005981.11	Trap1	1861.17	-0.0279253	0.0786286	-0.355155	0.722474	0.999776		118.167	109.447	112.627	112.904	113.443	113.281
ENSMUSG00000005982.13	Naa60	655.124	-0.0841603	0.10424	-0.807369	0.419454	0.999776		38.9021	30.4932	43.0158	37.8113	34.9822	35.3535
ENSMUSG00000005983.15	1700037C18Rik	35.3784	-0.066115	0.342119	-0.193251	0.846762	0.999776		1.787	1.75531	2.33979	2.13288	1.86795	2.19258
ENSMUSG00000005986.15	Ankrd13d	64.7501	0.0148129	0.263427	0.0562315	0.955157	0.999776		2.70456	3.57202	4.57374	3.59185	3.08944	2.71127
ENSMUSG00000006005.18	Tpr	7273.1	0.0414865	0.0701368	0.591509	0.554179	0.999776		137.528	129.353	153.83	147.103	145.069	139.095
ENSMUSG00000006010.14	Odr4	535.078	0.0100406	0.112827	0.0889914	0.929089	0.999776		23.2321	15.602	28.5666	15.6204	21.2821	25.6087
ENSMUSG00000006019.15	Dhx34	366.872	-0.120496	0.130713	-0.921833	0.356616	0.999776		10.4363	8.80017	11.9048	10.6056	10.5341	8.76974
ENSMUSG00000006021.5	Kptn	208.398	-0.10486	0.160674	-0.652629	0.513995	0.999776		15.7303	11.7507	17.3365	13.5719	14.2766	16.1267
ENSMUSG00000006024.13	Napa	1650.7	-0.0493912	0.0778231	-0.63466	0.52565	0.999776		88.0484	81.8257	87.3375	85.3719	81.7949	76.9835
ENSMUSG00000006050.11	Sra1	1199.13	0.0182589	0.0838904	0.217652	0.8277	0.999776		53.2111	44.0659	55.7074	54.228	53.1963	62.1944
ENSMUSG00000006057.15	Atp5g1	1752.29	-0.0799962	0.0864459	-0.925391	0.354763	0.999776		147.694	160.827	154.348	161.926	150.213	136.18
ENSMUSG00000006058.10	Snf8	494.46	-0.0301048	0.112919	-0.266604	0.789774	0.999776		71.0094	66.3707	67.3689	72.2956	67.986	61.4943
ENSMUSG00000006095.12	Tbcb	1114.68	0.0557714	0.0964879	0.578014	0.563254	0.999776		72.1312	79.3324	80.8282	81.2289	83.2887	75.0785
ENSMUSG00000006127.9	Inpp5k	305.517	0.0851984	0.129137	0.659752	0.509413	0.999776		8.8418	10.7542	10.4822	10.6763	10.0954	9.44123
ENSMUSG00000006134.4	Crkl	2334.84	-0.0382373	0.0746352	-0.512322	0.608426	0.999776		45.4323	41.4017	48.0913	46.5282	43.6369	43.7647
ENSMUSG00000006143.12	Upk3bl	12.6594	0.284616	0.584999	0.486523	0.626596	0.999776		1.60071	1.40537	1.31465	1.64518	1.17055	1.59809
ENSMUSG00000006154.13	Eps8l1	59.4118	-0.668603	0.336843	-1.98491	0.0471542	0.999776		3.88124	2.46042	2.47295	2.67954	2.29216	0.716508
ENSMUSG00000006169.19	Clint1	2578.35	-0.0129358	0.0876041	-0.147662	0.88261	0.999776		86.251	79.3232	100.225	94.4248	86.1874	79.3604
ENSMUSG00000006191.17	Cdkal1	291.032	0.0476857	0.143548	0.332193	0.739743	0.999776		16.7868	14.7275	15.7114	15.6451	16.5865	17.2987
ENSMUSG00000006200.3	Rhox6	13.8428	1.09719	0.740429	1.48183	0.138384	0.999776		0.283463	2.02694	0.206507	3.19889	2.36174	0.707116
ENSMUSG00000006205.13	Htra1	129.075	1.36873	1.23831	1.10532	0.26902	0.999776		8.83485	2.35711	1.43436	25.0453	5.5752	2.84121
ENSMUSG00000006215.12	Zbtb17	740.543	-0.0245583	0.102857	-0.238762	0.81129	0.999776		27.7238	23.6092	29.708	27.9098	27.7662	26.8689
ENSMUSG00000006219.12	Fblim1	563.914	0.0215085	0.109694	0.196078	0.844549	0.999776		21.9112	18.7016	20.2784	20.5782	22.3522	9.60412
ENSMUSG00000006221.7	Hspb7	665.543	0.124939	0.100756	1.24001	0.214971	0.999776		24.5037	23.2241	22.1885	27.3852	25.3073	24.1355
ENSMUSG00000006235.6	Epor	141.816	-0.105128	0.242287	-0.433901	0.66436	0.999776		12.3185	6.80466	9.69858	8.29663	11.6068	7.15705
ENSMUSG00000006241.16	Ccdc159	38.443	0.339178	0.337013	1.00642	0.314211	0.999776		2.79288	2.33762	2.03791	2.15143	2.27134	3.56341
ENSMUSG00000006262.15	Mob1b	970.54	0.118913	0.097093	1.22473	0.220676	0.999776		13.7639	15.8855	11.9325	14.2518	14.0959	14.6767
ENSMUSG00000006273.14	Atp6v1b2	2051.06	0.0412796	0.0746486	0.552986	0.580273	0.999776		82.2142	84.6266	83.9617	95.0867	85.0298	80.1964
ENSMUSG00000006276.10	Eps15l1	1716.99	-0.0835402	0.0808195	-1.03366	0.301293	0.999776		82.9417	75.8444	92.3823	80.2846	80.7704	78.9634
ENSMUSG00000006281.8	Tep1	285.496	0.0963101	0.137245	0.701736	0.482844	0.999776		4.65046	4.44126	5.13804	5.10118	4.15305	5.63318
ENSMUSG00000006288.8	Ttc5	882.491	-0.0818523	0.104579	-0.782682	0.433814	0.999776		63.3724	51.1828	53.6778	51.4353	51.6209	56.7506
ENSMUSG00000006289.14	Osgep	1128.38	0.0137725	0.0888627	0.154986	0.876832	0.999776		51.5191	53.4955	63.2784	53.8109	52.351	47.7301
ENSMUSG00000006299.13	Aamp	2275.73	-0.00743449	0.0744017	-0.0999236	0.920405	0.999776		161.065	153.642	164.442	169.906	163.658	148.155
ENSMUSG00000006301.17	Tmbim1	244.593	0.0216157	0.162031	0.133405	0.893873	0.999776		6.79366	7.51999	3.81131	4.06163	10.6541	2.72303
ENSMUSG00000006304.14	Arpc2	2727.65	0.0679456	0.0830823	0.81781	0.413465	0.999776		264.932	255.008	278.144	286.469	260.611	275.134
ENSMUSG00000006307.16	Kmt2b	2221.6	-0.0523875	0.095439	-0.548911	0.583067	0.999776		33.2974	26.0116	37.1085	33.7247	30.5913	26.195
ENSMUSG00000006310.10	Zbtb32	10.453	-0.528127	0.637368	-0.828607	0.407327	0.999776		0.431793	0.569637	0.504134	0.645157	0.55786	0.287993
ENSMUSG00000006311.8	Etv2	72.5198	0.213597	0.25785	0.828379	0.407456	0.999776		4.05522	4.94481	6.24378	4.9718	5.19198	5.67049
ENSMUSG00000006313.5	Upk1a	65.9408	0.283735	0.266334	1.06533	0.286725	0.999776		4.02668	5.53436	4.33397	6.43978	5.25819	6.35487
ENSMUSG00000006315.9	Tmem147	744.281	-0.179744	0.0967221	-1.85836	0.0631182	0.999776		77.9497	80.7916	89.3212	68.1433	74.5753	69.2889
ENSMUSG00000006335.16	Tfpt	310.751	0.00191854	0.143052	0.0134115	0.989299	0.999776		25.7342	27.4594	33.1361	29.5737	25.6217	19.2436
ENSMUSG00000006342.15	Susd2	40.3463	0.0653383	0.368369	0.177372	0.859216	0.999776		1.59272	0.9803	1.12915	1.2306	1.87093	0.607872
ENSMUSG00000006344.17	Ggt5	7.64801	0.152599	0.776643	0.196485	0.844231	0.999776		0.244044	0.07799	0.066699	0.254575	0.090939	0.224468
ENSMUSG00000006345.10	Ggt1	34.1292	0.00429976	0.422167	0.010185	0.991874	0.999776		4.18303	4.89639	1.56634	5.12872	2.67623	1.91029
ENSMUSG00000006356.10	Crip2	1515.51	0.023143	0.0823715	0.280959	0.778742	0.999776		65.4255	99.9388	65.2739	66.4195	60.2042	57.5509
ENSMUSG00000006360.11	Crip1	195.598	0.243508	0.167813	1.45107	0.146762	0.999776		41.0534	46.3404	34.0443	53.1162	39.1624	40.5865
ENSMUSG00000006362.16	Cbfa2t3	153.813	0.00992277	0.188866	0.0525386	0.9581	0.999776		2.21074	3.04124	2.6675	3.06751	2.8855	2.70289
ENSMUSG00000006369.14	Fbln1	1837.53	0.0311702	0.0901564	0.345734	0.729542	0.999776		112.427	96.4	107.218	121.453	116.228	93.9579
ENSMUSG00000006373.10	Pgrmc1	2773	-0.0819845	0.0743022	-1.10339	0.269857	0.999776		168.755	167.319	162.197	161.566	156.881	149.766
ENSMUSG00000006378.15	Gcat	129.543	0.0642882	0.189258	0.339685	0.734094	0.999776		37.0541	41.6639	38.8856	43.9565	39.9965	40.9095
ENSMUSG00000006389.13	Mpl	12.4871	-0.860445	0.591734	-1.45411	0.145917	0.999776		0.807708	0.501546	0.528689	0.353016	0.413646	0.181388
ENSMUSG00000006390.15	Elovl1	561.88	0.0405064	0.128491	0.315247	0.752574	0.999776		31.5595	31.1157	31.0909	36.2922	40.3242	26.8207
ENSMUSG00000006392.16	Med8	1346.69	-0.0192954	0.0807526	-0.238944	0.811149	0.999776		132.824	128.681	132.089	110.135	138.264	129.583
ENSMUSG00000006395.16	Hyi	89.2143	-0.10465	0.23093	-0.453168	0.650428	0.999776		9.36786	6.02071	7.41046	9.27187	7.75418	6.91518
ENSMUSG00000006398.15	Cdc20	3046.93	-0.1041	0.0781658	-1.33178	0.182932	0.999776		185.546	166.717	200.167	183.24	179.65	156.546
ENSMUSG00000006403.13	Adamts4	120.132	0.0255773	0.19947	0.128226	0.89797	0.999776		3.30601	2.97266	2.93329	2.77602	3.11634	2.44826
ENSMUSG00000006411.12	Nectin4	15.9846	0.195871	0.513978	0.381089	0.703137	0.999776		0.350004	0.492479	0.356654	0.40863	0.614725	0.402997
ENSMUSG00000006412.10	Pfdn2	1058.19	-0.0358098	0.0841581	-0.425507	0.670467	0.999776		103.03	91.7164	104.833	97.1411	109.463	92.8698
ENSMUSG00000006418.17	Rnf114	1705.55	-0.07047	0.0772436	-0.912308	0.361606	0.999776		70.4208	69.2621	73.8323	67.2734	70.01	66.3334
ENSMUSG00000006423.15	C330007P06Rik	1071.66	0.0288559	0.0901041	0.320251	0.748778	0.999776		35.749	33.488	38.7105	34.4883	14.2386	14.6218
ENSMUSG00000006435.15	Neurl1a	82.8939	0.262625	0.232791	1.12816	0.259254	0.999776		1.9925	1.70658	1.83938	2.80316	1.82469	1.84529
ENSMUSG00000006442.10	Srm	2571.36	-0.0155048	0.101526	-0.152717	0.878621	0.999776		175.524	171.384	213.657	184.476	194.689	157.333
ENSMUSG00000006445.3	Epha2	337.128	-0.0260141	0.157719	-0.16494	0.868991	0.999776		11.9245	7.42116	10.0934	10.9367	9.25729	9.60556
ENSMUSG00000006456.10	Rbm14	1741.56	-0.0571134	0.0928186	-0.615322	0.538342	0.999776		77.0452	56.1436	72.4875	53.0776	56.2182	48.6219
ENSMUSG00000006457.3	Actn3	54.5538	-0.320089	0.297536	-1.0758	0.282016	0.999776		3.28894	2.75587	2.30641	1.77687	2.25171	2.27462
ENSMUSG00000006463.13	Zdhhc24	155.364	-0.0212568	0.195355	-0.108811	0.913352	0.999776		5.69032	6.90236	4.53025	5.79114	5.45908	4.14515
ENSMUSG00000006464.8	Bbs1	316.786	-0.246776	0.139354	-1.77086	0.0765832	0.999776		6.63277	5.8202	6.49772	6.33312	4.73261	5.0317
ENSMUSG00000006471.18	Ndor1	260.658	-0.0313481	0.141778	-0.221108	0.825009	0.999776		30.0848	23.7201	32.5444	28.4927	20.7914	27.1315
ENSMUSG00000006476.19	Nsmf	558.512	-0.103371	0.108405	-0.953563	0.340305	0.999776		23.3159	18.5102	20.4505	20.032	19.9586	20.1088
ENSMUSG00000006494.11	Pdk1	2725.72	-0.0667721	0.112212	-0.595053	0.551808	0.999776		68.6968	65.7266	72.1627	58.1188	60.6972	75.3479
ENSMUSG00000006498.16	Ptbp1	13233.3	-0.0202001	0.0668857	-0.30201	0.762644	0.999776		452.74	406.396	480.499	473.326	438.678	405.719
ENSMUSG00000006517.5	Mvd	490.593	0.00654383	0.116992	0.0559341	0.955394	0.999776		35.6365	30.0707	37.2855	36.3463	33.8979	33.3362
ENSMUSG00000006519.11	Cyba	195.606	0.012227	0.192425	0.0635417	0.949335	0.999776		33.2347	41.334	32.0714	43.2333	37.5649	28.8391
ENSMUSG00000006526.13	Tmem110	309.329	-0.0691371	0.135384	-0.510674	0.609579	0.999776		11.8253	10.2409	11.2668	11.6277	11.3736	9.79646
ENSMUSG00000006527.16	Sfmbt1	665.303	-0.0122093	0.105972	-0.115212	0.908277	0.999776		13.3982	10.8819	11.0218	13.2919	11.4124	10.9014
ENSMUSG00000006538.12	Ihh	27.5006	0.564352	0.453534	1.24434	0.213374	0.999776		1.21692	1.26761	0.617864	2.50175	1.40667	0.615932
ENSMUSG00000006542.13	Prkag3	10.7219	0.54205	0.641309	0.845223	0.397986	0.999776		0.121441	0.322092	0.116125	0.360284	0.381786	0.397606
ENSMUSG00000006567.11	Atp7b	228.895	0.222562	0.195956	1.13577	0.256051	0.999776		3.31822	4.12385	3.41439	5.67073	3.61423	3.28374
ENSMUSG00000006574.15	Slc4a1	1882.45	-0.174834	0.31822	-0.549411	0.582723	0.999776		59.0575	37.5459	51.7765	34.9535	60.8481	33.8956
ENSMUSG00000006575.14	Rundc3a	56.3562	-0.0974544	0.283598	-0.343636	0.73112	0.999776		2.63558	3.66236	3.97141	3.02398	2.01871	2.62294
ENSMUSG00000006576.16	Slc4a3	477.864	0.00746088	0.118554	0.0629324	0.94982	0.999776		12.8182	10.0958	11.8416	11.9483	12.9893	11.6747
ENSMUSG00000006585.3	Cdt1	1487.43	-0.00270587	0.106129	-0.0254962	0.979659	0.999776		42.5247	37.0813	52.6195	48.5135	44.81	34.7962
ENSMUSG00000006586.15	Runx1t1	352.177	0.0554054	0.128355	0.431659	0.66599	0.999776		7.57598	8.86472	8.72072	10.4083	8.86658	7.05496
ENSMUSG00000006589.8	Aprt	1974.34	0.0842817	0.0767357	1.09834	0.272057	0.999776		173.731	171.566	193.962	187.768	181.266	185.99
ENSMUSG00000006599.13	Gtf2h1	1110.19	0.101686	0.0867138	1.17266	0.240933	0.999776		62.2581	55.6266	62.4898	59.1392	61.4968	56.8213
ENSMUSG00000006611.15	Hfe	16.1015	0.297504	0.519778	0.572366	0.567074	0.999776		0.518321	0.455757	0.373005	0.565101	0.662172	0.45853
ENSMUSG00000006641.12	Slc5a6	279.359	-0.129777	0.153475	-0.845589	0.397782	0.999776		14.0388	9.18265	16.1152	14.1237	16.6948	12.2274
ENSMUSG00000006673.14	Qrich1	2780.4	-0.00338983	0.0755002	-0.0448983	0.964188	0.999776		92.2856	84.4367	99.7732	96.6786	96.0163	83.0121
ENSMUSG00000006675.10	P4htm	56.8768	-0.167325	0.273866	-0.610974	0.541217	0.999776		3.90955	4.564	3.43362	4.16058	2.87389	3.87103
ENSMUSG00000006676.16	Usp19	3063.04	-0.00444314	0.080563	-0.0551511	0.956018	0.999776		69.8541	58.8221	70.804	75.2401	71.0429	60.7018
ENSMUSG00000006678.6	Pola1	1877.12	0.0575005	0.0982072	0.585502	0.55821	0.999776		48.407	51.5301	44.1939	47.559	48.1326	53.8665
ENSMUSG00000006699.17	Cdc42	7674.03	0.055248	0.0736824	0.749812	0.453368	0.999776		408.411	414.82	379.925	417.308	407.188	419.877
ENSMUSG00000006705.12	Pknox1	649.697	-0.128592	0.0997638	-1.28896	0.19741	0.999776		19.8356	17.6853	20.4365	18.3471	17.5368	18.0743
ENSMUSG00000006715.11	Gmnn	1042.24	0.0564243	0.10658	0.529408	0.596523	0.999776		142.326	136.476	132.88	141.779	158.362	159.756
ENSMUSG00000006717.7	Acot13	185.681	-0.00648746	0.169281	-0.0383237	0.96943	0.999776		25.969	33.0377	26.652	26.6434	27.1577	28.3831
ENSMUSG00000006720.16	Zfp184	542.509	-0.0338548	0.109571	-0.308974	0.757341	0.999776		9.25394	10.1626	8.37542	9.11574	8.93142	11.7712
ENSMUSG00000006724.12	Cyp27b1	8.0011	0.288377	0.728764	0.395707	0.692321	0.999776		0.117354	0.078844	0.261836	0.340051	0.184679	0.43862
ENSMUSG00000006728.12	Cdk4	14594.1	-0.00696431	0.0683533	-0.101887	0.918846	0.999776		919.051	773.927	821.491	849.414	868.014	799.896
ENSMUSG00000006731.10	B4galnt1	52.2829	0.266964	0.309325	0.863053	0.388108	0.999776		3.5591	2.44335	2.18729	4.64119	2.93456	3.14314
ENSMUSG00000006732.14	Mettl1	631.826	0.10442	0.100039	1.04379	0.296582	0.999776		34.8804	32.6641	36.4713	36.9469	32.4644	32.2237
ENSMUSG00000006736.9	Tspan31	1001.46	-0.0599452	0.0872366	-0.687157	0.491984	0.999776		82.4646	75.3477	84.7663	81.5421	82.1825	77.7463
ENSMUSG00000006740.14	Kif5b	4155.31	0.0540608	0.0677532	0.797908	0.424924	0.999776		82.0198	76.0284	79.318	84.9517	81.0937	82.3599
ENSMUSG00000006763.14	Saal1	954.515	-0.00780717	0.0900686	-0.0866803	0.930926	0.999776		22.3655	22.9122	29.2236	21.9191	23.3664	23.4963
ENSMUSG00000006777.7	Krt23	10.1668	0.0805248	0.652959	0.123323	0.901851	0.999776		0.38744	1.08254	0.783131	0.799651	0.542141	0.729662
ENSMUSG00000006782.16	Cnp	142.394	0.190041	0.180089	1.05526	0.291306	0.999776		6.69112	5.80587	5.8877	7.14218	6.69361	6.37581
ENSMUSG00000006784.14	Ttc25	27.9628	-0.165368	0.412366	-0.401023	0.688403	0.999776		0.849859	1.92095	1.48913	0.94656	1.52233	1.42361
ENSMUSG00000006818.5	Sod2	1116.88	0.0358181	0.0851113	0.420838	0.673873	0.999776		22.4999	17.8493	22.4304	19.4343	20.4998	19.5478
ENSMUSG00000006850.7	Tmco6	242.807	0.0475034	0.143678	0.330625	0.740928	0.999776		12.4485	12.2292	13.39	13.2089	14.4159	13.1482
ENSMUSG00000006906.10	Stambp	182.354	0.0304898	0.16489	0.18491	0.8533	0.999776		8.5421	9.24339	9.56916	7.87329	7.58097	12.0954
ENSMUSG00000006920.14	Ezh1	362.284	-0.0741478	0.125166	-0.592397	0.553585	0.999776		12.6278	11.3371	11.9302	12.5581	11.7961	9.59468
ENSMUSG00000006931.15	P3h4	510.527	-0.0365562	0.11852	-0.30844	0.757747	0.999776		23.361	25.8901	29.1752	23.5986	27.1247	24.2416
ENSMUSG00000006932.17	Ctnnb1	18335.4	0.00253326	0.0597974	0.0423641	0.966208	0.999776		548.557	516.726	641.007	550.273	614.633	511.287
ENSMUSG00000006941.5	Eif1b	898.025	0.0322516	0.098945	0.325955	0.744458	0.999776		97.8629	81.9491	91.1911	90.1628	90.6759	92.6575
ENSMUSG00000006958.14	Chrd	40.9045	0.0388702	0.385998	0.100701	0.919788	0.999776		1.7271	0.685928	0.900199	1.22657	1.62303	0.737564
ENSMUSG00000006998.16	Psmd2	10193.6	-0.0324121	0.0608766	-0.532423	0.594433	0.999776		313.1	302.583	316.186	312.729	307.062	297.86
ENSMUSG00000007021.5	Syngr3	10.0101	-0.516012	0.654124	-0.78886	0.430194	0.999776		0.551994	0.392914	0.434829	0.421215	0.560615	0.227752
ENSMUSG00000007029.16	Vars	5414.89	-0.0054447	0.0931608	-0.0584441	0.953395	0.999776		142.907	113.77	163.78	147.421	149.448	129.021
ENSMUSG00000007030.8	Vwa7	48.9883	-0.192855	0.300229	-0.642361	0.520639	0.999776		1.37963	0.875695	1.25156	0.944973	0.88787	0.928359
ENSMUSG00000007033.4	Hspa1l	24.6185	0.0515031	0.410958	0.125325	0.900267	0.999776		4.08202	4.55403	4.52368	4.76711	2.48794	3.3187
ENSMUSG00000007034.15	Slc44a4	15.0651	0.0909544	0.651141	0.139685	0.888909	0.999776		0.140767	0.767259	0.407463	0.863721	0.753766	0.160164
ENSMUSG00000007035.15	Msh5	67.8204	-0.182352	0.254076	-0.717707	0.472938	0.999776		2.36589	1.63945	4.90986	3.86319	2.59078	3.81887
ENSMUSG00000007036.15	Abhd16a	462.894	0.046406	0.118993	0.389988	0.696545	0.999776		25.7513	27.7926	30.0219	25.9553	30.0319	25.5578
ENSMUSG00000007038.5	Neu1	328.895	0.125298	0.153935	0.813968	0.415664	0.999776		10.8713	12.3586	12.6517	12.1649	11.9834	9.31826
ENSMUSG00000007039.12	Ddah2	2295.76	-0.0684266	0.0715891	-0.955824	0.339161	0.999776		174.754	161.847	176.854	168.149	162.786	162.299
ENSMUSG00000007041.9	Clic1	1890.68	0.0698299	0.0795628	0.87767	0.380123	0.999776		160.933	150.737	153.394	156.019	154.048	165.84
ENSMUSG00000007050.17	Lsm2	1306.58	-0.169343	0.0866429	-1.95449	0.0506428	0.999776		126.624	89.4943	120.405	100.869	98.3573	97.2486
ENSMUSG00000007080.14	Pole	2827.1	-0.0586964	0.0773409	-0.75893	0.447894	0.999776		53.0335	44.4619	53.659	51.1907	48.2103	47.3245
ENSMUSG00000007097.14	Atp1a2	145.836	-0.358986	0.185382	-1.93646	0.0528111	0.999776		4.36242	3.48156	4.45447	3.42895	2.72109	3.45048
ENSMUSG00000007122.11	Casq1	527.78	0.141641	0.110989	1.27617	0.201896	0.999776		34.2016	31.2114	30.8832	34.2313	34.0602	37.3866
ENSMUSG00000007207.10	Stx1a	156.808	-0.0440907	0.193702	-0.227622	0.81994	0.999776		8.63034	5.97572	8.1439	7.59706	9.02539	6.3172
ENSMUSG00000007216.6	Zfp775	148.088	-0.022144	0.177937	-0.124449	0.90096	0.999776		4.71485	3.96446	4.65301	3.83364	3.04995	4.36716
ENSMUSG00000007338.9	Mrpl49	1239.95	0.0424556	0.0930056	0.456485	0.648041	0.999776		75.0904	80.1342	73.2569	78.4965	77.1256	79.5954
ENSMUSG00000007379.15	Dennd2c	53.9635	-0.020942	0.298135	-0.0702434	0.944	0.999776		1.81526	0.987258	1.18706	1.26588	1.66334	1.1017
ENSMUSG00000007411.16	Mark3	2134.74	0.0225918	0.0744785	0.303334	0.761636	0.999776		74.1671	70.3655	68.8164	80.8875	75.9235	71.9915
ENSMUSG00000007415.15	Gatad1	1577.37	0.025728	0.0805727	0.319314	0.749488	0.999776		69.0721	63.4987	67.8182	84.7354	66.1269	66.5506
ENSMUSG00000007458.14	M6pr	2100.44	0.0124735	0.0724895	0.172074	0.86338	0.999776		55.2738	55.4784	56.8821	56.7607	55.5131	54.0332
ENSMUSG00000007476.18	Lrrc8a	163.359	-0.0999745	0.168868	-0.592027	0.553833	0.999776		13.5551	12.2989	14.1131	8.21574	12.608	10.4704
ENSMUSG00000007564.15	Ppp2r1a	5035.55	-0.0846348	0.0671806	-1.25981	0.207738	0.999776		253.657	235.981	272.394	252.351	237.153	229.973
ENSMUSG00000007570.16	Fance	379.79	0.0252747	0.129154	0.195694	0.84485	0.999776		12.8372	14.2368	15.6437	13.4388	14.7083	16.9957
ENSMUSG00000007589.9	Tinf2	1156.08	-0.0715435	0.0851452	-0.840253	0.400767	0.999776		50.5305	49.0894	48.5581	44.9595	48.4923	51.9805
ENSMUSG00000007591.15	Tssk4	29.8173	-0.220291	0.376796	-0.584643	0.558787	0.999776		1.57399	1.45451	1.26642	1.34479	1.32946	1.03766
ENSMUSG00000007594.10	Hapln4	10.075	0.310462	0.661129	0.469594	0.638645	0.999776		0.293384	0.20977	0.09015	0.314021	0.364368	0.170115
ENSMUSG00000007603.9	Dus3l	910.918	-0.0860605	0.0993578	-0.866168	0.386398	0.999776		33.6436	30.1591	35.973	33.6395	33.8795	26.4563
ENSMUSG00000007610.15	Gtpbp3	538.507	-0.08448	0.10696	-0.78983	0.429627	0.999776		23.783	21.3439	22.1708	22.0734	27.6215	19.9751
ENSMUSG00000007613.15	Tgfbr1	3891	-0.00780227	0.0734489	-0.106227	0.915402	0.999776		74.4754	71.7616	69.3056	72.3008	70.0109	71.8979
ENSMUSG00000007617.18	Homer1	1021.63	0.178755	0.0891124	2.00595	0.0448621	0.999776		28.701	24.5847	22.9892	32.7369	32.0751	27.879
ENSMUSG00000007646.13	Rad51c	241.748	0.085818	0.142778	0.601058	0.547801	0.999776		9.20484	9.68553	9.88893	11.7987	10.4188	9.19435
ENSMUSG00000007653.12	Gabrb2	22.7502	0.14668	0.429526	0.341494	0.732732	0.999776		0.638292	0.501792	0.721052	0.701617	0.528699	0.466891
ENSMUSG00000007655.16	Cav1	99.7942	-0.143827	0.214395	-0.670849	0.502316	0.999776		4.54212	3.46243	3.64019	3.71233	2.27931	3.70177
ENSMUSG00000007656.13	Arpp19	3043.64	0.0933658	0.0822696	1.13488	0.256427	0.999776		75.9796	80.8	74.2431	73.5787	61.1557	72.5269
ENSMUSG00000007659.18	Bcl2l1	873.352	-0.00152925	0.089861	-0.0170179	0.986422	0.999776		20.4693	34.552	36.9119	35.2423	34.3196	32.556
ENSMUSG00000007670.10	Khsrp	4601.31	-0.0251991	0.0850836	-0.296169	0.767101	0.999776		130.982	106.38	131.32	115.414	108.508	104.732
ENSMUSG00000007682.6	Dio2	11.2485	-0.139729	0.67382	-0.207368	0.835722	0.999776		0.394081	0.123853	0.094389	0.255451	0.120691	0.153795
ENSMUSG00000007721.6	Ccdc124	1225.98	-0.0444545	0.0904382	-0.491545	0.623041	0.999776		92.8539	99.0528	104.19	92.193	98.4048	94.0468
ENSMUSG00000007739.10	Cct4	10192.6	0.0112512	0.0718034	0.156694	0.875486	0.999776		405.354	434.932	416.54	411.428	448.908	438.55
ENSMUSG00000007777.9	0610009B22Rik	286.781	0.0562986	0.1487	0.378605	0.704981	0.999776		39.9035	43.735	36.6795	38.8013	39.1565	46.5368
ENSMUSG00000007783.10	Cpt1c	232.506	-0.0806471	0.162485	-0.496337	0.619657	0.999776		10.4546	8.21465	11.3902	11.6422	9.02944	7.73473
ENSMUSG00000007805.4	Twist2	100.641	-0.256041	0.217249	-1.17856	0.238573	0.999776		19.7834	23.3478	22.745	17.1784	23.7974	18.365
ENSMUSG00000007812.16	Zfp655	836.19	0.0548261	0.108548	0.505087	0.613498	0.999776		20.7651	24.9608	22.7751	25.2807	22.4486	24.0236
ENSMUSG00000007815.13	Rhoa	4472.45	-0.0304265	0.0687596	-0.442506	0.658123	0.999776		305.257	274.846	295.779	319.265	293.318	290.708
ENSMUSG00000007817.15	Zmiz1	3697.5	-0.0655526	0.0959991	-0.682846	0.494704	0.999776		65.508	48.629	75.4669	61.3238	59.9191	53.5895
ENSMUSG00000007827.10	Ankrd26	861.61	0.0912222	0.106019	0.860431	0.389551	0.999776		16.4379	16.4854	14.7558	14.853	17.5973	18.7819
ENSMUSG00000007833.15	Aldh16a1	627.691	-0.0117545	0.101808	-0.115457	0.908083	0.999776		26.5165	22.7211	27.2809	30.4214	26.2775	25.0546
ENSMUSG00000007836.6	Hnrnpa0	7461.28	0.0129798	0.0755443	0.171817	0.863582	0.999776		268.282	240.564	293.682	292.117	268.289	242.6
ENSMUSG00000007837.11	Prrg2	138.35	0.128737	0.182951	0.703667	0.48164	0.999776		8.58435	8.57781	9.57634	11.242	11.2334	10.5902
ENSMUSG00000007850.16	Hnrnph1	22888	0.0153764	0.0709811	0.216627	0.828499	0.999776		741.638	717.501	778.062	906.587	1030.06	847.581
ENSMUSG00000007867.9	Ift43	295.435	0.0622159	0.135078	0.460592	0.645091	0.999776		52.021	50.917	51.5798	50.91	50.6502	51.6851
ENSMUSG00000007872.3	Id3	2220.73	-0.153174	0.0717812	-2.1339	0.0328513	0.999776		192.229	181.842	198.628	173.665	167.375	169.261
ENSMUSG00000007877.2	Tcap	46.9877	0.42529	0.304915	1.39478	0.163081	0.999776		4.2713	4.56588	3.33251	5.34798	5.56295	5.50486
ENSMUSG00000007880.16	Arid1a	5791.5	-0.014963	0.0909568	-0.164507	0.869332	0.999776		43.6815	35.4004	52.0363	53.1242	49.9754	68.7491
ENSMUSG00000007888.15	Crlf1	32.9066	-0.460617	0.369533	-1.24648	0.212587	0.999776		1.46416	3.55802	2.7326	1.28797	1.89875	2.87068
ENSMUSG00000007891.16	Ctsd	1204.56	0.154713	0.0894029	1.73052	0.0835379	0.999776		128.914	128.205	124.574	142.904	141.863	129.562
ENSMUSG00000007892.8	Rplp1	24965.4	-0.0208677	0.0888481	-0.23487	0.81431	0.999776		4602.85	5126.66	5678.08	4577.61	5272.45	4911.93
ENSMUSG00000007908.14	Hmgcll1	111.327	0.28372	0.210327	1.34894	0.177356	0.999776		3.38832	4.258	2.59892	4.47452	3.81662	4.07095
ENSMUSG00000007946.11	Phox2a	25.2152	-0.76618	0.413202	-1.85425	0.0637033	0.999776		2.09373	2.3703	1.93897	1.18382	1.70811	1.35858
ENSMUSG00000007950.9	Abhd8	356.532	-0.0980257	0.130372	-0.75189	0.452117	0.999776		18.8403	17.9505	18.6905	18.5555	19.6487	15.1179
ENSMUSG00000007987.12	Ift22	301.23	-0.133229	0.134442	-0.990974	0.321698	0.999776		22.8417	15.1057	24.8241	18.8915	14.2862	13.32
ENSMUSG00000007989.7	Fzd3	2942.93	-0.078093	0.0876203	-0.891267	0.372786	0.999776		26.6201	23.3928	21.9029	22.4992	22.3944	23.1663
ENSMUSG00000008035.12	Mid1ip1	266.753	0.12014	0.146929	0.817673	0.413544	0.999776		9.07506	14.1337	18.3849	18.4541	18.8477	14.6181
ENSMUSG00000008036.11	Ap2s1	988.147	-0.0680035	0.0922921	-0.736829	0.461226	0.999776		167.474	178.634	170.968	159.29	173.421	158.829
ENSMUSG00000008090.14	Fgfrl1	569.918	-0.0546443	0.112204	-0.487009	0.626252	0.999776		13.632	13.6215	15.01	14.7726	15.5459	11.2986
ENSMUSG00000008129.14	4930432K21Rik	28.0759	-0.0148462	0.391392	-0.0379319	0.969742	0.999776		1.60562	1.02161	1.346	1.27351	1.01329	1.28793
ENSMUSG00000008140.17	Emc10	986.02	0.0249497	0.0982149	0.254032	0.799471	0.999776		59.761	53.4907	67.0659	64.6986	62.648	51.7071
ENSMUSG00000008153.11	Clstn3	82.636	0.0742734	0.229629	0.32345	0.746355	0.999776		3.3388	2.44686	2.55644	2.76946	2.72738	2.57299
ENSMUSG00000008167.14	Fbxw9	189.362	-0.104972	0.159884	-0.656553	0.511468	0.999776		12.623	10.6028	16.5096	13.4974	12.9951	10.3374
ENSMUSG00000008200.14	Fnbp4	2248.91	-0.0371161	0.0765968	-0.484565	0.627985	0.999776		74.8268	64.2435	75.4593	72.1913	68.6978	63.2194
ENSMUSG00000008206.16	Cers4	301.978	0.0298247	0.134884	0.221114	0.825004	0.999776		5.23304	3.96898	6.66164	7.07063	4.84825	3.97018
ENSMUSG00000008226.14	Scrn3	310.088	-0.0248795	0.135845	-0.183147	0.854683	0.999776		10.3813	13.8264	8.79357	14.8274	9.02968	10.3261
ENSMUSG00000008301.11	Phax	1508.76	0.0974345	0.0963976	1.01076	0.312133	0.999776		90.2779	87.5665	87.3275	91.4972	89.3299	103.068
ENSMUSG00000008305.18	Tle1	759.681	-0.162822	0.108209	-1.5047	0.1324	0.999776		26.0598	24.1615	31.8499	26.3687	24.3086	22.8526
ENSMUSG00000008307.11	1700109H08Rik	119.932	0.180772	0.209409	0.863251	0.388	0.999776		4.83677	4.29812	6.72992	6.88149	5.3097	5.65256
ENSMUSG00000008318.10	Relt	126.329	0.0106653	0.20268	0.0526214	0.958034	0.999776		5.02484	4.99228	5.77431	5.36931	5.97591	4.0659
ENSMUSG00000008333.12	Snrpb2	1515.65	0.0569719	0.0934357	0.609744	0.542031	0.999776		109.206	117.221	109.663	114.506	115.642	123.266
ENSMUSG00000008373.16	Prpf31	2475.46	-0.0892382	0.0768259	-1.16156	0.245412	0.999776		115.181	112.072	116.704	108.285	108.174	109.205
ENSMUSG00000008384.8	Sertad1	142.956	0.0844243	0.178706	0.472419	0.636628	0.999776		13.7176	12.1228	12.9272	14.4066	13.3637	13.4934
ENSMUSG00000008393.9	Carhsp1	1617.07	-0.0360769	0.0801394	-0.450177	0.652583	0.999776		59.1155	54.0818	60.852	61.939	54.8747	52.9644
ENSMUSG00000008398.15	Elk3	578.785	-0.173505	0.107722	-1.61068	0.10725	0.999776		19.3554	19.8687	27.3371	19.5421	16.2553	18.129
ENSMUSG00000008429.8	Herpud2	590.667	0.135857	0.107993	1.25802	0.208384	0.999776		19.8857	18.906	20.0044	23.8268	22.8716	18.2992
ENSMUSG00000008435.15	Rdh13	752.506	-0.013879	0.0945972	-0.146717	0.883355	0.999776		38.2311	27.541	33.9941	30.5121	28.3099	31.5722
ENSMUSG00000008438.3	Adam21	7.28356	0.499233	0.753693	0.662383	0.507726	0.999776		0.246269	0.171314	0.148641	0.194253	0.360769	0.195218
ENSMUSG00000008450.8	Nutf2	3573.21	-0.0116227	0.0712972	-0.163017	0.870505	0.999776		308.041	324.354	320.353	296.678	323.784	292.801
ENSMUSG00000008475.13	Arpc5	1788.67	0.112316	0.0762955	1.47212	0.140989	0.999776		54.4981	49.6048	52.7659	59.8794	57.4376	54.5606
ENSMUSG00000008489.18	Elavl2	318.229	-0.0733521	0.154128	-0.475916	0.634134	0.999776		8.69372	10.846	7.49851	8.27951	7.66423	10.5554
ENSMUSG00000008496.19	Pou2f2	20.7316	-0.295657	0.452585	-0.653262	0.513587	0.999776		0.355927	0.638082	0.257123	0.560261	0.376863	0.429553
ENSMUSG00000008540.11	Mgst1	167.992	-0.0164044	0.201791	-0.0812943	0.935208	0.999776		17.0299	21.6831	13.3455	17.6395	16.5294	19.9026
ENSMUSG00000008601.12	Rab25	65.491	0.406982	0.255905	1.59037	0.111752	0.999776		5.93043	6.33697	7.13861	8.86823	7.95435	7.45756
ENSMUSG00000008604.11	Ubqln4	3078.87	-0.00674634	0.0815658	-0.0827104	0.934082	0.999776		122.958	88.1645	106.944	117.489	105.424	94.9137
ENSMUSG00000008658.16	Rbfox1	11.5028	-0.61872	0.630717	-0.98098	0.326603	0.999776		0.527927	0.399376	0.503703	0.412878	0.255367	0.312693
ENSMUSG00000008668.15	Rps18	16580.2	0.0242683	0.0800963	0.302989	0.761898	0.999776		2273.46	2469.42	2343.14	2321.42	2189.87	2479.54
ENSMUSG00000008682.13	Rpl10	17514.5	0.013978	0.080531	0.173573	0.862201	0.999776		1146.86	1183.01	1104.1	1173.69	1121.21	1294.98
ENSMUSG00000008683.16	Rps15a	12223.7	0.147976	0.0852027	1.73676	0.08243	0.999776		281.778	325.133	269.057	298.764	319.41	316.044
ENSMUSG00000008690.15	Ncaph2	3628.2	-0.0262565	0.0705316	-0.372266	0.709695	0.999776		123.134	120.123	129.863	125.772	122.311	119.391
ENSMUSG00000008730.17	Hipk1	1497.75	-0.0473255	0.086625	-0.546326	0.584842	0.999776		27.7975	25.6251	26.9449	27.6168	28.1589	22.4656
ENSMUSG00000008734.9	Gprc5b	454.227	-0.245638	0.115513	-2.12649	0.0334621	0.999776		12.5988	10.8599	13.4574	9.48817	10.9205	10.6494
ENSMUSG00000008763.16	Man1a2	2063.82	0.0820059	0.0776944	1.05549	0.2912	0.999776		28.8342	25.3304	29.4012	31.3035	27.342	26.7085
ENSMUSG00000008822.15	Acyp1	186.223	0.0377394	0.169982	0.222019	0.824299	0.999776		34.0995	26.7119	24.0419	29.6502	29.9953	29.0045
ENSMUSG00000008843.4	Cldn13	15.3984	0.130873	0.537341	0.243557	0.807574	0.999776		1.99505	1.2629	0.874493	1.37704	1.9897	1.08912
ENSMUSG00000008855.17	Hdac5	748.038	0.0403996	0.0978288	0.412962	0.679635	0.999776		24.5931	21.1248	24.4339	25.1295	21.6258	23.6383
ENSMUSG00000008859.8	Rala	1443.25	0.0544222	0.0890379	0.611226	0.54105	0.999776		63.8129	62.7043	58.5466	64.4622	62.0822	64.6417
ENSMUSG00000008892.12	Vdac3	2373.04	-0.0186393	0.0795478	-0.234316	0.81474	0.999776		247.23	240.716	241.873	231.755	229.285	246.815
ENSMUSG00000008958.14	Vps72	1518.77	-0.0655084	0.0833466	-0.785975	0.431882	0.999776		130.136	102.056	149.721	106.208	96.8612	98.4581
ENSMUSG00000008976.16	Gabpa	1831.1	0.031941	0.0798044	0.400241	0.688979	0.999776		47.9485	44.0997	45.8702	46.3915	44.5877	46.2149
ENSMUSG00000008999.7	Bmp7	681.787	-0.0411236	0.0981617	-0.418938	0.675262	0.999776		19.3553	19.3432	21.3957	20.9287	18.6049	18.709
ENSMUSG00000009013.5	Dynll1	6914.63	0.0212285	0.0771618	0.275117	0.783226	0.999776		244.672	232.385	240.667	237.538	229.53	254.272
ENSMUSG00000009030.14	Pdcl	1052.54	0.0135344	0.105598	0.128169	0.898015	0.999776		38.2707	41.1659	35.3467	38.5074	34.7845	39.2708
ENSMUSG00000009035.15	Tmem184b	893.982	-0.118472	0.107503	-1.10203	0.270448	0.999776		16.5574	13.2388	17.1999	15.4984	14.4364	11.7771
ENSMUSG00000009073.16	Nf2	2212.68	-0.0399474	0.0838463	-0.476435	0.633764	0.999776		54.3425	52.4247	60.1785	59.6812	54.7893	52.638
ENSMUSG00000009075.2	Cabp7	8.43491	0.111721	0.692786	0.161264	0.871885	0.999776		0.326187	0.328349	0.265188	0.426646	0.380866	0.478822
ENSMUSG00000009076.10	Zmat5	156.487	-0.10147	0.174165	-0.58261	0.560156	0.999776		32.0693	34.1097	33.0041	34.2528	32.1864	32.8757
ENSMUSG00000009079.16	Ewsr1	11328.4	-0.063923	0.0612707	-1.04329	0.296815	0.999776		831.879	726.998	981.344	898.377	717.493	821.538
ENSMUSG00000009090.17	Ap1b1	1338.1	-0.0843711	0.0905542	-0.93172	0.351481	0.999776		51.1243	46.0189	52.7489	51.7083	50.0347	39.4553
ENSMUSG00000009092.5	Derl3	34.8478	-0.0479463	0.378737	-0.126595	0.899261	0.999776		2.84936	1.34451	3.58429	2.54741	2.52474	1.23959
ENSMUSG00000009108.15	Gnat2	26.8162	0.116051	0.426381	0.272178	0.785485	0.999776		1.45372	0.928512	2.00831	1.69977	1.61068	1.58943
ENSMUSG00000009112.4	Bcl2l13	2394.62	-0.0195699	0.0755356	-0.259082	0.795572	0.999776		56.6432	37.7742	41.9286	42.1861	43.4037	37.4882
ENSMUSG00000009145.6	Dqx1	91.481	0.231441	0.243274	0.951356	0.341424	0.999776		1.87801	2.82078	2.28481	3.24154	3.00437	2.1111
ENSMUSG00000009207.15	Lnpk	514.752	-0.0361145	0.12786	-0.282454	0.777595	0.999776		18.5925	17.9352	16.4453	15.8323	18.6153	19.6848
ENSMUSG00000009216.7	Fam163b	18.4641	0.406434	0.49363	0.823357	0.410305	0.999776		0.637991	0.325013	0.651523	0.789424	0.804018	0.483983
ENSMUSG00000009246.14	Trpm5	9.95638	0.850116	0.651104	1.30565	0.19167	0.999776		1.27651	0.997808	1.40444	1.43338	1.26303	1.40583
ENSMUSG00000009281.6	Rarres2	29.6527	-0.132422	0.386034	-0.343033	0.731573	0.999776		4.77269	5.0241	6.05188	4.98468	5.31072	5.97174
ENSMUSG00000009291.13	Pttg1ip	1045.1	0.125087	0.118633	1.0544	0.291699	0.999776		20.9888	48.2997	42.372	62.8977	26.5389	14.881
ENSMUSG00000009292.18	Trpm2	59.388	0.0560675	0.286446	0.195735	0.844818	0.999776		0.266077	0.296685	0.381588	0.396955	0.371917	0.292893
ENSMUSG00000009293.17	Ube2g2	775.771	-0.0283291	0.0929194	-0.304878	0.760459	0.999776		19.7234	20.8797	23.41	26.3263	47.4658	25.6381
ENSMUSG00000009376.15	Met	388.171	0.00407482	0.129613	0.0314385	0.97492	0.999776		9.6711	8.64632	6.95008	8.22	6.38963	7.63694
ENSMUSG00000009378.3	Slc16a12	124.262	0.159906	0.210211	0.760692	0.446841	0.999776		2.71311	3.33104	3.03962	3.49174	2.55939	3.60506
ENSMUSG00000009406.13	Elk1	518.63	0.0468811	0.120136	0.390234	0.696364	0.999776		17.4211	12.8626	16.9681	17.5438	15.7373	14.9219
ENSMUSG00000009418.15	Nav1	1832.36	0.0109613	0.093521	0.117207	0.906696	0.999776		29.1699	22.6524	27.2023	27.5655	26.5295	24.6981
ENSMUSG00000009470.17	Tnpo1	9489.25	0.0865985	0.0792035	1.09337	0.274232	0.999776		79.8698	96.6563	87.4811	71.7696	95.7711	74.1495
ENSMUSG00000009535.13	Rnmt	1703.59	0.078746	0.0854754	0.921271	0.356909	0.999776		53.3821	52.5551	47.3829	53.5749	52.424	52.6931
ENSMUSG00000009545.14	Kcnq1	18.6871	-0.182915	0.475148	-0.384966	0.700263	0.999776		1.16777	0.860391	1.08462	1.07407	0.74543	0.740793
ENSMUSG00000009549.14	Srp14	1002.66	0.0042966	0.0981854	0.04376	0.965096	0.999776		103.965	145.507	141.925	147.473	100.028	157.075
ENSMUSG00000009555.16	Cdk9	1372.61	-0.0304427	0.097953	-0.310789	0.755961	0.999776		66.239	57.0034	80.3002	67.8603	67.8527	58.4006
ENSMUSG00000009563.16	Tor2a	431.758	-0.155956	0.113773	-1.37076	0.170449	0.999776		18.8814	32.7783	15.2612	16.3326	25.8857	14.9762
ENSMUSG00000009566.12	Fpgs	667.783	0.0720601	0.101641	0.708966	0.478346	0.999776		32.985	31.5167	36.2966	40.9194	33.9726	32.0902
ENSMUSG00000009569.14	Mkl2	1065.65	0.0295041	0.0917181	0.321683	0.747693	0.999776		16.7714	15.5675	15.9382	19.4466	14.7063	15.0238
ENSMUSG00000009575.14	Cbx5	17616.1	0.0370238	0.0673503	0.54972	0.582511	0.999776		211.901	215.975	208.728	215.523	209.03	216.839
ENSMUSG00000009585.18	Apobec3	73.6629	-0.206655	0.263711	-0.783641	0.433251	0.999776		3.91212	3.91147	3.41301	2.22974	3.4187	2.64981
ENSMUSG00000009614.16	Sardh	14.3189	-0.057908	0.578534	-0.100094	0.920269	0.999776		0.729858	1.36025	0.92962	1.06701	1.20121	0.423597
ENSMUSG00000009621.18	Vav2	726.397	-0.10372	0.100434	-1.03272	0.301735	0.999776		19.4321	17.5541	20.0379	19.2078	18.6068	15.3783
ENSMUSG00000009628.14	Tex15	100.9	0.0333365	0.227516	0.146524	0.883508	0.999776		1.26154	1.32623	1.16804	1.18981	1.32225	1.59185
ENSMUSG00000009630.10	Ppp2cb	1203.45	0.0562601	0.0878011	0.640767	0.521674	0.999776		98.6633	95.0623	105.621	105.71	104.577	99.1452
ENSMUSG00000009633.3	G0s2	50.2929	0.0914239	0.311573	0.293427	0.769196	0.999776		5.00914	6.56694	4.54716	5.09353	7.41303	5.01569
ENSMUSG00000009640.11	Dmap1	793.205	0.0241102	0.0949178	0.254012	0.799487	0.999776		44.2945	41.0263	41.5303	43.8072	41.6047	43.2783
ENSMUSG00000009646.13	Pla2g12b	19.7267	0.429795	1.21342	0.354201	0.723188	0.999776		0.087594	4.07383	0.642383	4.22035	1.79966	0.830621
ENSMUSG00000009647.13	Mcu	291.211	-0.0402226	0.134219	-0.299679	0.764422	0.999776		11.4257	10.0132	12.3707	11.4765	11.2169	9.99758
ENSMUSG00000009654.4	Oit3	42.2142	-0.327621	0.332362	-0.985736	0.324262	0.999776		1.63106	2.16088	2.08263	2.26769	1.51081	1.611
ENSMUSG00000009681.10	Bcr	899.484	0.0196684	0.102915	0.191113	0.848437	0.999776		18.6202	16.4315	17.61	19.3925	17.7453	15.8869
ENSMUSG00000009687.14	Fxyd5	55.0941	-0.336804	0.28978	-1.16227	0.245125	0.999776		6.88711	7.47997	9.21486	6.24625	6.41046	5.20283
ENSMUSG00000009731.4	Kcnd1	98.8882	0.163359	0.215784	0.757047	0.449022	0.999776		2.32382	1.49892	1.88806	2.69655	2.50071	2.34759
ENSMUSG00000009733.9	Tfcp2	469.683	-0.0698072	0.113815	-0.613342	0.53965	0.999776		15.0376	17.0655	18.6144	18.2186	18.162	17.7478
ENSMUSG00000009734.18	Pou6f2	10.3205	0.145077	0.629878	0.230326	0.817839	0.999776		0.156758	0.15129	0.128487	0.212836	0.184517	0.161251
ENSMUSG00000009739.17	Pou6f1	29.3629	-0.718921	0.385757	-1.86366	0.0623691	0.999776		1.13054	0.709575	1.30101	0.881578	0.7982	0.416768
ENSMUSG00000009741.15	Ubp1	2390.2	-0.0133734	0.0811793	-0.164738	0.86915	0.999776		43.5959	39.9504	50.2068	45.5065	44.4717	44.1541
ENSMUSG00000009772.15	Nuak2	305.258	-0.0228199	0.152139	-0.149994	0.88077	0.999776		11.2803	9.10408	12.2919	11.6255	12.2924	8.71384
ENSMUSG00000009828.15	Ick	812.14	-0.0850464	0.0978203	-0.869415	0.38462	0.999776		17.3818	13.8352	19.31	18.7574	19.0004	17.582
ENSMUSG00000009863.14	Sdhb	1147.24	-0.0564461	0.0894537	-0.631009	0.528035	0.999776		161.733	185.949	174.01	164.008	163.791	162.864
ENSMUSG00000009876.13	Cox4i2	66.8021	0.255882	0.268083	0.954488	0.339836	0.999776		8.27669	12.65	9.05167	13.0091	13.6449	14.1509
ENSMUSG00000009894.15	Snap47	1245.72	0.0364664	0.0958591	0.380417	0.703636	0.999776		70.7778	63.0873	49.7645	55.8316	60.495	55.7061
ENSMUSG00000009900.7	Wnt3a	129.646	0.337324	0.202827	1.66312	0.0962891	0.999776		4.84504	3.50187	4.6475	4.86188	5.23466	5.86701
ENSMUSG00000009905.5	Kdsr	290.07	0.00311402	0.158348	0.0196657	0.98431	0.999776		7.39357	5.33035	5.37233	6.35074	6.07315	6.10276
ENSMUSG00000009907.17	Vps4b	1748.67	0.102246	0.0835842	1.22327	0.221228	0.999776		41.2962	38.621	37.6691	43.0521	39.989	45.6403
ENSMUSG00000009927.9	Rps25	11210.2	0.0331506	0.0941025	0.352282	0.724627	0.999776		650.966	678.654	655.6	610.036	676.058	733.723
ENSMUSG00000009995.17	Taz	546.576	-0.10338	0.118578	-0.871832	0.3833	0.999776		20.4962	17.3803	16.5452	18.0409	12.0059	19.9804
ENSMUSG00000010021.13	Kif19a	13.4974	-0.0310274	0.565426	-0.0548744	0.956239	0.999776		0.356359	0.385964	0.163638	0.435387	0.151058	0.396192
ENSMUSG00000010025.19	Aldh3a2	526.363	0.107075	0.116398	0.919904	0.357623	0.999776		23.277	25.0594	19.8822	25.3873	24.9856	20.3715
ENSMUSG00000010045.2	Tmem115	486.631	0.0383033	0.127376	0.300711	0.763635	0.999776		20.3411	23.3494	22.9527	23.5205	25.1515	19.5977
ENSMUSG00000010047.12	Hyal2	1515.8	0.00733333	0.084399	0.0868889	0.93076	0.999776		32.0735	47.9799	33.3377	30.9768	40.7881	29.2241
ENSMUSG00000010048.10	Ifrd2	1010.94	0.00799647	0.097101	0.0823521	0.934367	0.999776		50.5041	40.8421	48.9828	49.4625	55.2048	46.1992
ENSMUSG00000010051.15	Hyal1	61.033	0.102542	0.271574	0.377584	0.705739	0.999776		3.92615	2.01489	4.82259	2.32018	2.02353	1.66836
ENSMUSG00000010054.4	Tusc2	542.118	-0.0707799	0.106708	-0.663302	0.507137	0.999776		39.8536	39.2288	41.0175	40.8646	36.0404	37.5833
ENSMUSG00000010057.8	Nprl2	281.736	-0.0695856	0.133928	-0.519574	0.603361	0.999776		17.4555	16.9027	17.3197	19.9541	18.4526	16.2967
ENSMUSG00000010064.15	Slc38a3	164.247	-0.179916	0.175369	-1.02593	0.304925	0.999776		7.36723	6.98087	8.89823	7.22495	6.48433	6.66646
ENSMUSG00000010067.13	Rassf1	323.215	0.0547015	0.137745	0.397123	0.691277	0.999776		28.3879	29.1028	36.8553	30.6613	31.4012	28.7167
ENSMUSG00000010080.15	Epn3	83.9279	0.222224	0.253574	0.876365	0.380831	0.999776		2.00109	2.87625	1.65058	2.52813	2.85961	1.9063
ENSMUSG00000010086.17	Rnf112	14.7882	0.71176	0.569603	1.24957	0.211456	0.999776		0.297938	0.318437	0.263776	0.824272	0.418493	0.301189
ENSMUSG00000010095.13	Slc3a2	1702.56	-0.136751	0.101192	-1.3514	0.176567	0.999776		104.231	79.3381	113.493	93.0516	94.2977	75.6879
ENSMUSG00000010097.14	Nxf1	5064	-0.0200859	0.0728483	-0.275722	0.782762	0.999776		207.913	198.474	204.409	213.797	173.331	214.895
ENSMUSG00000010110.17	Stx5a	1236.05	-0.00521898	0.0827576	-0.0630635	0.949716	0.999776		39.464	43.9845	58.3422	44.6195	41.985	45.0834
ENSMUSG00000010122.14	Slc47a1	33.9303	0.329509	0.353988	0.930848	0.351932	0.999776		1.03113	1.3205	1.27523	1.29011	1.63861	1.46381
ENSMUSG00000010154.7	Spire2	57.9517	-0.106162	0.277236	-0.382931	0.701771	0.999776		3.30681	2.74663	2.85675	2.84063	2.8814	2.83668
ENSMUSG00000010175.13	Prox1	305.512	-0.0434095	0.144686	-0.300026	0.764157	0.999776		4.46946	3.55157	4.20699	4.01118	3.40521	4.32665
ENSMUSG00000010277.7	2610507B11Rik	6589.33	-0.0134992	0.0695459	-0.194104	0.846094	0.999776		106.644	95.4357	112.128	109.053	102.599	95.7353
ENSMUSG00000010290.7	AI597479	947.739	0.00580614	0.0997653	0.058198	0.953591	0.999776		30.4831	30.006	27.2875	29.3428	28.0253	30.1449
ENSMUSG00000010307.7	Tmem86a	68.5588	-0.168576	0.264952	-0.63625	0.524614	0.999776		4.42619	3.7284	3.47555	3.68646	2.57495	4.08222
ENSMUSG00000010358.13	Ifi35	23.3967	-0.415052	0.4595	-0.903268	0.366384	0.999776		3.50114	2.30314	1.6429	1.97958	2.54671	1.08416
ENSMUSG00000010362.9	Rdm1	160.145	0.248184	0.189392	1.31043	0.190052	0.999776		12.9257	18.5851	12.3686	17.06	15.4929	16.2132
ENSMUSG00000010376.15	Nedd8	2136.64	-0.0494592	0.0815611	-0.606407	0.544245	0.999776		226.455	230.693	231.864	219.262	232.737	225.494
ENSMUSG00000010392.8	Gosr1	713.286	0.0030831	0.103837	0.0296917	0.976313	0.999776		17.7235	17.7525	19.7237	19.9683	18.3832	16.6401
ENSMUSG00000010406.12	Mrpl52	595.566	-0.0683161	0.107627	-0.634751	0.525591	0.999776		176.778	160.093	165.312	165.595	145.499	168.624
ENSMUSG00000010453.12	Kansl3	1407.15	-0.0328818	0.08481	-0.387711	0.69823	0.999776		35.7264	30.2888	41.4035	35.7739	32.617	37.1084
ENSMUSG00000010461.15	Eya4	135.258	-0.117419	0.194104	-0.60493	0.545226	0.999776		3.64563	2.87536	2.61498	2.81805	2.43448	2.63043
ENSMUSG00000010492.10	Uckl1os	15.3706	0.501528	0.539953	0.928836	0.352974	0.999776		0.522426	0.777467	1.15175	0.971638	0.981948	0.901419
ENSMUSG00000010517.7	Faf1	1142.23	0.114184	0.083903	1.3609	0.173545	0.999776		39.3681	37.08	41.2539	42.7129	43.4829	41.0738
ENSMUSG00000010529.6	Gm266	100.666	-0.340796	0.211685	-1.60992	0.107415	0.999776		8.04015	8.31353	9.07372	6.29354	6.7569	7.21148
ENSMUSG00000010538.14	Tsacc	39.713	-0.0871064	0.32505	-0.267978	0.788716	0.999776		9.45067	8.98876	7.7529	8.65343	9.28799	8.56123
ENSMUSG00000010554.14	Mettl16	1933.56	0.0562415	0.0766922	0.73334	0.463351	0.999776		21.051	19.1626	18.5015	21.6393	21.348	21.4808
ENSMUSG00000010607.8	Pigyl	138.281	-0.248595	0.189751	-1.31011	0.190159	0.999776		23.0071	22.3975	20.2018	17.1993	19.4349	19.8283
ENSMUSG00000010608.15	Rbm25	5245.07	0.03724	0.0694624	0.536117	0.591878	0.999776		141.772	133.464	145.545	150.019	137.053	133.59
ENSMUSG00000010609.15	Psen2	79.4664	-0.136546	0.239758	-0.569518	0.569005	0.999776		6.97768	6.06875	5.9774	6.76513	5.64322	4.98183
ENSMUSG00000010651.4	Acaa1b	23.2199	0.103244	0.533887	0.193382	0.84666	0.999776		1.47711	0.374724	1.96417	1.15958	1.56008	0.725681
ENSMUSG00000010660.3	Plcd1	227.841	0.0535295	0.150836	0.354884	0.722676	0.999776		9.39935	7.96457	9.19565	10.0148	9.57213	7.72483
ENSMUSG00000010663.4	Fads1	2253.62	-0.103045	0.0929532	-1.10857	0.267615	0.999776		70.6732	58.3638	78.8012	70.024	63.3411	58.637
ENSMUSG00000010721.15	Lmbr1	194.932	-0.0718272	0.156075	-0.460209	0.645366	0.999776		5.52595	4.65896	4.89697	5.01354	4.40583	5.47887
ENSMUSG00000010751.15	Tnfrsf22	185.015	-0.18838	0.158701	-1.18701	0.235222	0.999776		8.8522	8.97961	8.46067	8.14074	6.19213	5.61633
ENSMUSG00000010755.17	Cars	1126.02	-0.135723	0.0978517	-1.38703	0.165433	0.999776		64.4956	56.4695	74.1932	63.4535	60.7853	58.8623
ENSMUSG00000010797.6	Wnt2	521.4	0.21756	0.111643	1.94872	0.0513294	0.999776		23.6655	23.6037	24.2427	26.2427	29.719	26.6086
ENSMUSG00000010830.8	Kdelr3	87.8502	-0.0167899	0.235998	-0.0711442	0.943283	0.999776		7.44453	8.20349	5.94904	7.58058	7.72261	6.69687
ENSMUSG00000010911.12	Apip	230.618	0.0043835	0.149768	0.0292686	0.97665	0.999776		40.6544	36.3853	41.131	30.2341	31.3791	30.323
ENSMUSG00000010914.10	Pdhx	577.358	-0.0143771	0.104392	-0.137722	0.89046	0.999776		28.9924	28.0091	29.13	26.602	27.7108	28.786
ENSMUSG00000010936.11	Vac14	766.729	0.0203681	0.116909	0.174221	0.861692	0.999776		27.9578	18.8996	27.2113	25.4765	23.2556	19.348
ENSMUSG00000011008.13	Mcoln2	21.5751	0.0664539	1.23565	0.0537805	0.95711	0.999776		0.436852	2.94283	0.163355	2.39301	1.45081	0.23816
ENSMUSG00000011096.17	Akt1s1	845.611	-0.0910337	0.0947886	-0.960387	0.336861	0.999776		55.0572	26.7121	42.351	48.1983	44.9285	36.6937
ENSMUSG00000011114.18	Tbrg1	1793.51	0.0664769	0.0758793	0.876087	0.380983	0.999776		122.024	121.083	129.553	131.22	134.158	118.552
ENSMUSG00000011148.14	Adssl1	87.7473	0.274969	0.231997	1.18523	0.235927	0.999776		6.18137	5.93753	6.63682	7.78616	6.33819	7.81391
ENSMUSG00000011158.8	Brf1	600.309	0.0215624	0.110686	0.194807	0.845544	0.999776		48.3781	42.4731	53.6902	48.3373	47.9657	43.3301
ENSMUSG00000011171.11	Vipr2	18.4734	0.0171322	0.474471	0.0361079	0.971196	0.999776		0.534525	0.513769	0.49417	0.529102	0.513139	0.731943
ENSMUSG00000011179.8	Odc1	14758.9	-0.0044004	0.0617177	-0.0712988	0.94316	0.999776		522.318	495.098	564.189	542.915	531.255	516.235
ENSMUSG00000011254.16	Thg1l	611.74	0.0618387	0.108289	0.571051	0.567965	0.999776		26.1754	33.0175	26.5141	25.7354	25.5828	28.1313
ENSMUSG00000011256.16	Adam19	1172.21	0.107752	0.11208	0.961385	0.336359	0.999776		24.8229	19.2628	26.05	27.9574	24.5101	21.7201
ENSMUSG00000011257.19	Pabpc4	4749.19	-0.0609354	0.0837673	-0.727437	0.466958	0.999776		159.439	139.366	193.431	156.893	148.935	129.3
ENSMUSG00000011263.16	Exoc3l2	192.016	0.061345	0.161329	0.380247	0.703762	0.999776		5.99331	4.34237	7.09672	7.57897	6.85415	5.98809
ENSMUSG00000011267.8	Zfp296	6.94717	0.536934	0.808417	0.66418	0.506575	0.999776		0.888202	0.189123	0.322379	0.441293	0.803138	0.403039
ENSMUSG00000011305.11	Plin5	8.24925	0.676745	0.727308	0.930479	0.352123	0.999776		0.430269	0.167855	0.303548	0.327957	0.592746	0.470242
ENSMUSG00000011306.7	Sugp1	774.127	-0.025404	0.11107	-0.228721	0.819086	0.999776		31.8537	27.2181	36.8915	32.4317	31.213	30.2558
ENSMUSG00000011382.8	Dhdh	318.381	0.121289	0.127538	0.951007	0.341601	0.999776		7.80754	6.97634	7.77969	8.71941	8.58749	7.98737
ENSMUSG00000011427.16	Zfp790	356.468	-0.0497666	0.133308	-0.373321	0.708909	0.999776		13.2414	11.4084	11.2618	10.3229	11.5505	12.2042
ENSMUSG00000011589.9	Fsd1	209.816	-0.12471	0.157834	-0.790132	0.429451	0.999776		15.922	13.144	14.9494	15.3641	13.1449	11.8372
ENSMUSG00000011658.16	Fuz	131.647	-0.35611	0.207439	-1.7167	0.0860335	0.999776		7.63259	8.1356	8.11802	7.63781	6.3724	6.51158
ENSMUSG00000011751.16	Sptbn4	7.5717	-0.276064	0.759196	-0.363626	0.716137	0.999776		0.087768	0.062155	0.054906	0.102235	0.266648	0.050311
ENSMUSG00000011752.6	Pgam1	17987.1	-0.0382473	0.0644271	-0.593652	0.552745	0.999776		807.022	696.172	784	781.205	696.564	731.079
ENSMUSG00000011831.16	Evi5	1240.92	-0.0192569	0.0911388	-0.211292	0.83266	0.999776		38.0005	30.2121	35.2036	36.1452	29.3128	29.9659
ENSMUSG00000011832.15	Evi5l	108.418	-0.0910433	0.204184	-0.445889	0.655677	0.999776		6.46448	4.56043	6.84505	5.32605	4.64612	5.36191
ENSMUSG00000011837.4	Snapc2	553.35	-0.200895	0.106992	-1.87766	0.0604277	0.999776		39.3953	33.6871	38.8195	30.2947	31.1632	30.8679
ENSMUSG00000011877.13	Git1	1596.81	-0.134504	0.104991	-1.2811	0.20016	0.999776		54.5753	43.731	61.1003	50.794	49.9316	41.529
ENSMUSG00000011884.13	Gltp	529.229	0.0333998	0.121169	0.275646	0.78282	0.999776		34.9687	30.2074	34.4222	38.9474	35.4751	28.0584
ENSMUSG00000011958.17	Bnip2	1469.39	0.0116361	0.0844808	0.137737	0.890448	0.999776		93.4972	61.1856	92.6339	81.6429	69.2931	91.2903
ENSMUSG00000011960.12	Ccnt1	2061.71	0.0151646	0.0825795	0.183636	0.854299	0.999776		33.1777	47.6064	29.7967	31.7864	29.7706	49.665
ENSMUSG00000012076.8	Brms1l	613.837	0.00282197	0.106757	0.0264335	0.978912	0.999776		24.2393	29.0392	25.3601	25.9037	26.3596	26.4168
ENSMUSG00000012114.17	Med15	852.05	-0.0408277	0.0974298	-0.419047	0.675182	0.999776		31.8854	27.1392	32.0462	32.4039	30.1826	26.7612
ENSMUSG00000012117.13	Dhdds	748.877	-0.0338557	0.096544	-0.350676	0.725831	0.999776		30.6532	31.2272	27.0092	23.0124	31.3674	22.956
ENSMUSG00000012123.17	Crybg2	22.0783	0.398009	0.445492	0.893416	0.371635	0.999776		1.64658	1.35076	0.646178	1.2729	1.53029	1.53746
ENSMUSG00000012126.16	Ubxn11	35.0168	0.0932193	0.350141	0.266234	0.790059	0.999776		2.51662	2.30625	1.88427	3.06803	2.1122	2.35225
ENSMUSG00000012282.2	Wnt8a	19.7149	0.374015	0.463046	0.807727	0.419248	0.999776		0.885931	0.71226	0.87371	1.17294	1.36513	0.729546
ENSMUSG00000012296.16	Tjap1	1019.76	-0.00355826	0.101214	-0.0351558	0.971955	0.999776		51.3391	47.432	62.4244	62.8595	61.9704	50.0598
ENSMUSG00000012405.16	Rpl15	18591.8	-0.0263578	0.074888	-0.351962	0.724866	0.999776		807.811	777.778	770.917	758.14	777.141	785.97
ENSMUSG00000012422.14	Tmem167	2333.96	0.137544	0.101219	1.35887	0.174187	0.999776		29.7807	32.5916	26.6861	30.9862	31.6656	34.1385
ENSMUSG00000012428.9	Steap4	7.5492	-0.140143	0.775533	-0.180705	0.856599	0.999776		0.51279	0.15282	0.104381	0.314931	0.219534	0.138894
ENSMUSG00000012429.9	Mplkip	475.792	-0.0290562	0.135058	-0.215139	0.829659	0.999776		22.7751	25.396	19.854	25.7124	22.1589	22.0432
ENSMUSG00000012443.3	Kif11	4731.4	0.017787	0.075058	0.236977	0.812675	0.999776		122.69	118.449	112.967	118.93	118.365	123.081
ENSMUSG00000012483.4	Rpa3	477.92	-0.0236146	0.128392	-0.183925	0.854072	0.999776		118.383	131.647	114.224	116.635	115.061	130.902
ENSMUSG00000012535.14	Tnpo3	3476.65	0.00166305	0.0789671	0.02106	0.983198	0.999776		116.906	121.676	120.071	121.294	111.097	124.361
ENSMUSG00000012609.19	Ttll5	424.915	-0.0417304	0.119281	-0.349848	0.726452	0.999776		12.1544	11.249	12.3103	12.6226	11.3403	11.3729
ENSMUSG00000012640.16	Zfp715	463.417	0.060456	0.118769	0.509021	0.610738	0.999776		9.94959	9.62108	8.21613	12.4956	10.4638	13.1178
ENSMUSG00000012819.15	Cdh23	7.78714	-0.609521	0.735181	-0.829075	0.407062	0.999776		0.044527	0.036267	0.132851	0.145389	0.017394	0.040884
ENSMUSG00000012848.15	Rps5	14023.9	0.025517	0.0799377	0.319211	0.749567	0.999776		1671.75	1689.02	1662.49	1590.91	1733.62	1789.78
ENSMUSG00000013033.16	Adgrl1	1925.48	0.0507928	0.0921255	0.551344	0.581398	0.999776		20.4311	24.2162	20.8366	19.8541	20.8906	24.629
ENSMUSG00000013076.17	Amotl1	3333.62	-0.0360623	0.0847234	-0.425647	0.670365	0.999776		43.5815	35.9782	43.7345	44.6946	40.6503	36.0346
ENSMUSG00000013089.15	Etv5	1173.97	-0.0393852	0.108897	-0.361673	0.717596	0.999776		34.6714	27.7446	34.7622	37.6428	28.7551	26.8339
ENSMUSG00000013150.15	Gfod2	404.402	-0.00179133	0.124244	-0.0144178	0.988497	0.999776		11.1437	10.5716	13.3505	10.7436	12.7561	8.39536
ENSMUSG00000013155.10	Enkd1	340.737	-0.135346	0.125714	-1.07662	0.28165	0.999776		27.1445	22.6419	28.6048	23.8145	23.1272	23.2889
ENSMUSG00000013160.7	Atp6v0d1	704.217	0.0750155	0.112806	0.664995	0.506054	0.999776		46.0623	44.8246	49.4954	52.8344	52.5335	41.6206
ENSMUSG00000013236.17	Ptprs	3801.6	-0.024694	0.0878637	-0.281049	0.778673	0.999776		87.7898	73.4987	114.798	87.7866	100.765	75.5779
ENSMUSG00000013275.9	Slc41a1	444.617	-0.121083	0.116621	-1.03826	0.29915	0.999776		11.4664	9.41343	12.5745	11.8245	10.2596	9.3708
ENSMUSG00000013367.5	Iglon5	57.7922	-0.443143	0.275038	-1.61121	0.107135	0.999776		2.51215	2.56698	2.58248	1.81078	2.16825	2.09187
ENSMUSG00000013415.9	Igf2bp1	7494.75	-0.0441986	0.0856119	-0.516267	0.605668	0.999776		107.98	91.8957	115.695	114.46	102.489	92.3686
ENSMUSG00000013418.8	B4galnt2	46.8082	0.41683	0.386306	1.07902	0.280581	0.999776		2.34081	3.85987	1.77034	5.85014	3.49367	1.50239
ENSMUSG00000013419.7	Zfp651	289.073	-0.0879442	0.13382	-0.657184	0.511062	0.999776		6.77683	5.78129	8.32771	6.29447	5.40119	5.30538
ENSMUSG00000013465.19	Nelfb	1465.35	-0.0517273	0.0908001	-0.569683	0.568893	0.999776		52.121	51.8333	57.3154	63.9525	56.3222	44.5116
ENSMUSG00000013483.14	Card14	10.7583	-0.0970645	0.631869	-0.153615	0.877913	0.999776		0.238432	0.249259	0.088102	0.420831	0.023837	0.110415
ENSMUSG00000013495.15	Tmem175	218.791	0.288009	0.149654	1.9245	0.0542924	0.999776		11.8621	10.7443	10.4843	11.5675	10.9732	10.6439
ENSMUSG00000013523.13	Bcas1	7.86742	0.0695729	0.744483	0.0934512	0.925545	0.999776		0.294317	0.373224	0.599459	0.260856	0.203639	0.495616
ENSMUSG00000013539.14	Tango2	181.344	0.0319155	0.200075	0.159518	0.873261	0.999776		17.8879	17.9805	10.0858	19.1321	17.751	12.1225
ENSMUSG00000013584.5	Aldh1a2	1363.9	-0.0625909	0.0842517	-0.742903	0.45754	0.999776		77.3012	66.2204	81.4092	77.8099	69.6656	71.915
ENSMUSG00000013593.12	Ndufs2	2887.46	-0.00764435	0.0726003	-0.105294	0.916143	0.999776		205.489	204.457	206.508	205.037	194.216	202.044
ENSMUSG00000013611.14	Snx31	6.94761	0.807393	0.777137	1.03893	0.298836	0.999776		0.507216	0.182295	0.162701	0.568114	0.695271	0.292147
ENSMUSG00000013622.15	Atraid	268.119	0.0170724	0.142943	0.119435	0.904931	0.999776		20.5984	16.2001	17.6136	27.5191	17.6142	18.8143
ENSMUSG00000013629.16	Cad	5089.29	-0.0237734	0.0980925	-0.242356	0.808504	0.999776		111.609	91.3745	121.02	87.1375	105.98	93.5071
ENSMUSG00000013646.17	Sh3bp5l	597.725	-0.0480667	0.102331	-0.469718	0.638556	0.999776		21.8046	20.4225	23.621	21.7623	21.1408	19.183
ENSMUSG00000013662.5	Atad1	1800.79	0.0530038	0.0862768	0.614346	0.538987	0.999776		73.2967	77.3184	72.8963	75.1465	75.7264	82.4602
ENSMUSG00000013663.7	Pten	1674	0.126338	0.083188	1.51871	0.128835	0.999776		24.4344	21.174	22.0921	23.7524	27.9385	22.7005
ENSMUSG00000013698.12	Pea15a	1816.76	-0.0966401	0.0869661	-1.11124	0.266465	0.999776		89.9148	85.1516	80.2536	86.2587	89.8684	64.2438
ENSMUSG00000013701.13	Timm23	2520.83	0.0149734	0.0889359	0.168362	0.866299	0.999776		199.758	197.137	202.857	187.775	178.906	190.261
ENSMUSG00000013736.16	Trnt1	1380.32	0.156614	0.10739	1.45836	0.144741	0.999776		54.0426	58.5943	50.5381	60.8623	58.5201	65.1181
ENSMUSG00000013787.15	Ehmt2	3182.01	-0.0282065	0.0794912	-0.354838	0.722711	0.999776		91.0139	83.0793	105.432	92.1039	85.0475	79.9148
ENSMUSG00000013822.7	Elof1	1155.91	-0.0588696	0.0891308	-0.660486	0.508942	0.999776		113.719	116.077	120.296	112.449	106.129	117.203
ENSMUSG00000013833.15	Med16	880.939	-0.0240734	0.114004	-0.211163	0.83276	0.999776		31.0577	30.7482	40.9684	35.2837	34.5468	31.4846
ENSMUSG00000013846.10	St3gal1	1139.84	0.0375979	0.0997608	0.37688	0.706262	0.999776		24.1481	21.3113	26.8119	27.1355	24.6571	21.6311
ENSMUSG00000013858.14	Tmem259	1275.3	-0.0229729	0.0854175	-0.268948	0.787969	0.999776		58.2505	51.7817	60.6876	60.6065	57.4143	52.6293
ENSMUSG00000013878.18	Rnf170	423.277	0.153667	0.130912	1.17382	0.240466	0.999776		6.50503	8.18278	9.40825	13.2105	9.8755	10.9879
ENSMUSG00000013921.15	Clip3	1004.64	-0.123571	0.0959749	-1.28754	0.197907	0.999776		45.1808	42.2081	49.0587	41.7292	39.7429	33.1084
ENSMUSG00000013936.12	Myl2	1684.21	0.0945111	0.126454	0.747396	0.454824	0.999776		285.772	348.622	289.229	273.335	300.793	428.227
ENSMUSG00000013973.12	Dedd	121.074	0.0150789	0.204423	0.0737631	0.941199	0.999776		25.6981	24.6833	27.0709	28.0887	21.2348	24.9077
ENSMUSG00000013997.10	Nit1	522.025	0.0212009	0.109591	0.193455	0.846603	0.999776		24.9387	20.8313	24.7472	21.3111	24.7923	21.5977
ENSMUSG00000014039.18	Prdm15	672.155	-0.0303011	0.0963534	-0.314479	0.753157	0.999776		20.2856	17.2139	19.4449	18.2226	18.4696	18.3921
ENSMUSG00000014074.17	Rnf168	1211.05	0.0535696	0.083204	0.643834	0.519683	0.999776		31.5974	31.252	33.8565	34.8198	32.2014	34.2143
ENSMUSG00000014075.15	Tctex1d2	168.304	-0.126369	0.180155	-0.701443	0.483027	0.999776		22.8311	25.9757	22.1703	20.7319	20.0986	23.3596
ENSMUSG00000014077.13	Chp1	1661.72	0.128417	0.0787433	1.63083	0.102927	0.999776		30.4275	27.272	27.2688	32.8742	31.5226	27.7737
ENSMUSG00000014158.12	Trpv4	20.3539	-0.121899	0.481568	-0.253129	0.800168	0.999776		0.657703	0.487232	0.963706	0.574462	0.925185	0.340702
ENSMUSG00000014164.15	Klhl3	101.881	0.124688	0.216109	0.576968	0.563961	0.999776		1.46421	1.23333	1.59043	1.84653	1.44939	1.31963
ENSMUSG00000014177.10	Tvp23b	390.694	0.033572	0.135916	0.247005	0.804904	0.999776		26.9534	30.736	24.847	31.1252	27.7876	29.2885
ENSMUSG00000014195.15	Dnajc7	3001.8	-0.0161466	0.0840913	-0.192013	0.847732	0.999776		198.141	188.62	190.506	188.969	175.268	193.66
ENSMUSG00000014226.10	Cacybp	4950.77	0.0561025	0.0836617	0.670587	0.502483	0.999776		279.484	287.397	257.61	275.861	281.842	301.449
ENSMUSG00000014232.14	Cluap1	152.888	-0.00241413	0.193815	-0.0124558	0.990062	0.999776		24.6384	17.9799	24.5303	19.8151	18.8231	21.893
ENSMUSG00000014243.5	Zswim7	74.0456	0.360613	0.239886	1.50327	0.13277	0.999776		12.8239	10.598	12.1791	14.0767	13.5061	12.7463
ENSMUSG00000014245.8	Pigl	305.025	-0.0692922	0.132984	-0.521056	0.602328	0.999776		15.4718	16.1949	15.4488	14.8308	16.5822	14.6037
ENSMUSG00000014294.4	Ndufa2	832.822	-0.056654	0.103936	-0.545083	0.585696	0.999776		167.694	177.491	158.521	157.903	168.232	166.387
ENSMUSG00000014301.13	Pam16	299.547	0.00202965	0.139095	0.0145918	0.988358	0.999776		53.7367	57.3241	50.7213	51.0085	48.7368	59.0749
ENSMUSG00000014303.13	Glis2	1029.74	-0.0306521	0.0908713	-0.337313	0.735881	0.999776		14.7726	10.0735	16.349	14.2123	13.0405	13.2951
ENSMUSG00000014313.15	Cox6c	1678.91	0.0473262	0.100589	0.470491	0.638004	0.999776		377.759	453.785	371.51	360.461	367.872	441.345
ENSMUSG00000014329.14	Bicc1	328.792	0.0600955	0.128984	0.465915	0.641276	0.999776		8.20839	7.21354	8.4004	8.82747	8.90134	8.75555
ENSMUSG00000014349.7	Ube2z	2004.21	0.076512	0.0830495	0.921282	0.356903	0.999776		53.5967	48.1805	56.7028	59.5838	56.0507	49.9738
ENSMUSG00000014353.14	Tmem87b	819.166	0.0360006	0.106705	0.337385	0.735826	0.999776		14.4784	15.408	14.6432	14.1522	14.3717	14.934
ENSMUSG00000014355.10	Anapc1	5423.27	-0.0317368	0.0688604	-0.460886	0.64488	0.999776		133.186	107.626	129.445	113.527	117.493	111.643
ENSMUSG00000014361.5	Mertk	162.909	-0.265369	0.173904	-1.52595	0.127022	0.999776		5.012	4.86625	4.52675	4.12608	3.65603	3.91298
ENSMUSG00000014402.15	Tsg101	1578.76	0.00779305	0.0774159	0.100665	0.919817	0.999776		107.949	131.933	130.842	104.698	131.048	123.969
ENSMUSG00000014418.16	Hps5	586.229	-0.0454813	0.106562	-0.426804	0.669522	0.999776		18.219	17.8894	17.4866	17.9959	16.8636	15.7771
ENSMUSG00000014426.9	Map3k4	1429.71	-0.107025	0.0947985	-1.12898	0.258908	0.999776		39.8735	31.311	39.5756	38.4483	33.45	30.3407
ENSMUSG00000014444.17	Piezo1	1399.64	0.0539337	0.115474	0.467064	0.640454	0.999776		26.7214	22.6971	32.0223	31.4501	32.0596	21.2601
ENSMUSG00000014470.4	Rnf166	320.496	-0.0543261	0.128187	-0.423804	0.671709	0.999776		20.7552	17.5007	18.4172	19.0604	18.737	16.5718
ENSMUSG00000014496.8	Ankrd28	1612.91	0.00934101	0.0799337	0.116859	0.906971	0.999776		29.887	26.8736	29.4239	28.8614	29.1851	28.4163
ENSMUSG00000014498.9	Ankrd52	2235.63	-0.126466	0.0864907	-1.46219	0.143689	0.999776		39.7843	33.2873	42.3269	37.498	35.979	31.4068
ENSMUSG00000014503.14	Pkd2l2	145.988	0.0320881	0.185092	0.173363	0.862366	0.999776		4.12165	4.37023	3.98606	4.96774	4.23281	3.54009
ENSMUSG00000014504.16	Srp19	1155.34	0.0940815	0.0928581	1.01318	0.310977	0.999776		96.3988	143.872	107.27	107.77	111.816	156.525
ENSMUSG00000014547.10	Wdfy2	1082.47	-0.0626129	0.0957145	-0.654163	0.513007	0.999776		19.9973	15.2849	17.5145	17.4387	16.7224	16.5922
ENSMUSG00000014550.14	Rbsn	1043.65	-0.0938356	0.0891809	-1.05219	0.292711	0.999776		22.2521	20.9079	24.2519	22.5298	20.6314	20.7919
ENSMUSG00000014551.8	Mrps25	644.176	0.0522493	0.103613	0.504272	0.61407	0.999776		26.4301	23.6501	25.2426	24.7862	25.6522	27.1
ENSMUSG00000014554.13	Dguok	303.037	0.0113089	0.133387	0.0847828	0.932434	0.999776		27.5421	23.606	24.552	29.16	26.7126	25.8463
ENSMUSG00000014592.20	Camta1	588.377	0.0673678	0.107517	0.626581	0.530934	0.999776		17.3244	17.2819	17.1295	17.8408	16.3505	18.7971
ENSMUSG00000014599.10	Csf1	151.175	-0.129297	0.195668	-0.6608	0.508741	0.999776		4.13662	4.08641	5.24095	3.6487	5.67351	2.81476
ENSMUSG00000014601.13	Strip1	1366.52	-0.114934	0.0918602	-1.25118	0.210869	0.999776		52.9607	43.9581	55.4885	50.8699	46.8108	45.0595
ENSMUSG00000014602.15	Kif1a	155.465	-0.0884323	0.177685	-0.497691	0.618702	0.999776		2.46093	2.79302	2.78863	2.40186	2.10886	2.20264
ENSMUSG00000014606.14	Slc25a11	1315.81	0.0271013	0.0816471	0.331932	0.73994	0.999776		84.5701	75.6271	87.3081	87.2975	81.9994	76.6625
ENSMUSG00000014633.15	Cmc2	290.709	-0.0372598	0.142851	-0.26083	0.794223	0.999776		22.8395	30.7114	26.7383	23.2594	24.805	25.0846
ENSMUSG00000014668.15	Chfr	789.607	0.0620293	0.0961585	0.645074	0.518879	0.999776		33.6852	33.5752	35.0748	37.2365	35.3735	33.1454
ENSMUSG00000014704.10	Hoxa2	319.298	-0.0864355	0.137679	-0.627807	0.53013	0.999776		21.058	22.6902	24.8454	21.0906	22.109	21.1006
ENSMUSG00000014747.6	Ankrd53	23.1893	0.136906	0.435389	0.314446	0.753182	0.999776		0.592452	0.625725	0.964507	1.14974	0.970203	0.523681
ENSMUSG00000014748.13	Tex261	1179.71	-0.0569187	0.0867618	-0.656034	0.511802	0.999776		43.6745	39.8571	48.2724	41.7956	44.4655	41.0702
ENSMUSG00000014763.8	Fam120b	738.548	-0.0645402	0.0955023	-0.675797	0.49917	0.999776		17.0831	16.8601	17.5176	17.3998	15.7033	16.6364
ENSMUSG00000014767.17	Tbp	948.289	-0.00186977	0.0954013	-0.019599	0.984363	0.999776		18.5543	28.1056	19.6724	21.3518	27.8057	26.7566
ENSMUSG00000014769.10	Psmb1	2482.27	0.0515168	0.0804944	0.640005	0.522169	0.999776		170.871	175.216	180.843	166.247	184.175	184.987
ENSMUSG00000014773.13	Dll1	626.377	-0.0961793	0.12271	-0.783791	0.433163	0.999776		31.1854	28.2437	41.4963	34.4362	29.6364	22.994
ENSMUSG00000014776.7	Nol3	7.04666	0.969221	0.815366	1.1887	0.23456	0.999776		0.163488	0.230154	0.137481	0.254892	0.546522	0.140031
ENSMUSG00000014778.10	Fhod1	629.11	0.0336419	0.109723	0.306607	0.759143	0.999776		16.8903	14.5885	19.6451	16.9198	17.7086	15.3952
ENSMUSG00000014782.16	Plekhg4	74.9613	0.0587442	0.253464	0.231765	0.81672	0.999776		3.11802	2.70765	2.31217	2.15535	2.65246	2.10905
ENSMUSG00000014786.8	Slc9a5	458.882	-0.111664	0.123783	-0.902093	0.367007	0.999776		13.1175	10.3028	14.2082	10.5886	11.9043	10.4034
ENSMUSG00000014791.10	Elmo3	95.2753	0.170595	0.219792	0.776166	0.437651	0.999776		3.63539	3.38985	4.01426	4.20963	4.83785	4.22861
ENSMUSG00000014837.15	4931428F04Rik	245.46	-0.190816	0.144242	-1.32289	0.185872	0.999776		11.4231	10.2427	11.7993	10.8861	9.49985	10.3337
ENSMUSG00000014850.15	Msh3	964.828	0.0337621	0.103611	0.325855	0.744534	0.999776		55.6617	48.6685	39.166	49.155	48.2829	51.4444
ENSMUSG00000014852.16	Adamts13	10.8134	0.233527	0.714942	0.326638	0.743942	0.999776		0	0.016811	0.03389	0.05793	0.092429	0
ENSMUSG00000014856.12	Tmem208	372.057	-0.0630352	0.130088	-0.484557	0.627991	0.999776		48.9257	48.2874	45.3277	44.2263	44.4149	47.3666
ENSMUSG00000014859.9	E2f4	1858.71	0.0135404	0.087195	0.155289	0.876594	0.999776		103.83	89.7942	112.205	108.067	108.745	93.3095
ENSMUSG00000014867.9	Surf4	4437.9	0.126084	0.0765975	1.64606	0.0997524	0.999776		139.419	136.344	140.691	163.873	154.735	132.461
ENSMUSG00000014873.15	Surf2	821.249	0.0371712	0.0946905	0.392555	0.694648	0.999776		32.4406	31.5665	41.4394	33.8102	31.7484	37.73
ENSMUSG00000014905.4	Dnajb9	286.384	-0.0681467	0.146152	-0.466273	0.64102	0.999776		13.234	12.187	12.8591	14.356	11.769	9.86171
ENSMUSG00000014907.10	Naf1	691.383	0.182738	0.108375	1.68617	0.0917626	0.999776		24.5475	19.663	23.2551	27.4076	26.0111	24.3999
ENSMUSG00000014932.15	Yes1	917.246	0.0426941	0.0997679	0.427934	0.668699	0.999776		25.8944	26.3077	24.6938	26.4901	24.4245	27.9624
ENSMUSG00000014956.15	Ppp1cb	5408.61	0.167001	0.097591	1.71123	0.0870381	0.999776		100.789	105.917	86.2256	108.438	105.016	111.925
ENSMUSG00000014959.12	Gorasp2	2021.35	-0.0401507	0.0805164	-0.498665	0.618015	0.999776		162.696	147.67	174.408	170.167	161.8	140.257
ENSMUSG00000014980.14	Tsen15	748.303	0.099818	0.0938533	1.06355	0.287531	0.999776		66.3496	65.165	67.5576	71.2656	75.1831	71.6085
ENSMUSG00000015002.18	Efr3a	950.848	0.113972	0.0918562	1.24077	0.214691	0.999776		25.0822	25.8905	27.2264	34.7908	30.1757	32.4085
ENSMUSG00000015013.9	Trappc2l	262.92	0.0577404	0.138516	0.41685	0.676788	0.999776		23.1419	21.203	21.5831	23.1347	20.4947	24.3959
ENSMUSG00000015016.8	Acsf3	206.708	-0.00143918	0.151379	-0.00950712	0.992415	0.999776		10.6729	9.90976	11.9221	10.4925	11.3702	10.058
ENSMUSG00000015023.7	Ddx19a	2024.11	-0.0682492	0.0868191	-0.786108	0.431804	0.999776		131.499	104.806	128.442	118.018	122.975	105.074
ENSMUSG00000015027.11	Galns	143.751	0.076906	0.181484	0.423762	0.671739	0.999776		6.6308	6.83602	7.00133	8.57142	7.19268	6.23845
ENSMUSG00000015053.14	Gata2	109.03	0.34327	0.246354	1.3934	0.163499	0.999776		3.21685	2.77992	2.70397	5.026	2.97534	1.73769
ENSMUSG00000015083.11	C8g	53.0272	-0.135546	0.288178	-0.470356	0.6381	0.999776		3.15952	3.23346	3.80321	3.65932	2.4707	2.86775
ENSMUSG00000015087.14	Rabl6	2053.29	-0.0176533	0.0788202	-0.223969	0.822781	0.999776		74.4465	65.8959	81.2804	77.4356	72.8231	74.1364
ENSMUSG00000015092.9	Edf1	1360.33	-0.00841682	0.086235	-0.0976033	0.922247	0.999776		176.469	189.878	180.248	152.849	165.511	177.733
ENSMUSG00000015093.15	Clic3	6.77417	0.068448	0.825583	0.0829087	0.933924	0.999776		0.611625	0.290399	0.046702	0.339617	0.765349	0.207191
ENSMUSG00000015094.16	Npdc1	131.048	-0.272984	0.195671	-1.39511	0.162982	0.999776		11.7042	10.6499	12.382	8.41193	11.7859	8.67113
ENSMUSG00000015095.12	Fbxw5	782.861	-0.115325	0.103028	-1.11936	0.262987	0.999776		40.3225	35.0453	43.2031	32.6307	40.1448	34.6085
ENSMUSG00000015112.15	Slc25a13	1491.8	0.0200037	0.092277	0.216779	0.828381	0.999776		61.8151	62.5927	57.65	60.3751	60.3399	65.9189
ENSMUSG00000015120.15	Ube2i	6223.79	-0.042969	0.0645379	-0.665795	0.505542	0.999776		474.882	423.65	482.971	463.826	442.28	457.413
ENSMUSG00000015126.9	Tsr3	601.146	-0.0637637	0.113339	-0.56259	0.573714	0.999776		49.6541	44.3652	52.4425	46.7474	41.9741	50.0656
ENSMUSG00000015127.14	Unkl	258.726	0.0422616	0.138914	0.304229	0.760954	0.999776		6.57497	5.29244	5.63734	6.53309	7.47672	5.32461
ENSMUSG00000015133.17	Lrrk1	287.647	-0.0304148	0.145915	-0.208441	0.834884	0.999776		5.55117	5.38171	5.25242	5.7306	6.16703	4.41502
ENSMUSG00000015134.15	Aldh1a3	44.9767	-0.265541	0.311889	-0.851396	0.39455	0.999776		1.93201	0.77482	2.17495	0.687463	0.975381	1.37605
ENSMUSG00000015143.15	Actn1	2729	0.0266824	0.08365	0.318976	0.749744	0.999776		120.172	100.138	128.425	129.146	127.892	105.507
ENSMUSG00000015149.14	Sirt2	596.955	-0.194191	0.102725	-1.8904	0.058704	0.999776		50.3821	41.1382	33.6368	44.2473	33.2535	30.1847
ENSMUSG00000015165.16	Hnrnpl	8677.47	-0.0537124	0.0776134	-0.692051	0.488905	0.999776		404.921	382.888	463.69	458.883	439.567	367.225
ENSMUSG00000015176.10	Nolc1	6983.16	-0.0100238	0.0668755	-0.149888	0.880853	0.999776		219.519	208.357	244.22	228.745	217.453	222.544
ENSMUSG00000015189.12	Casd1	2356.82	-0.0309792	0.0941454	-0.329057	0.742113	0.999776		72.4873	78.233	71.627	69.7032	67.4004	81.2153
ENSMUSG00000015202.13	Cnksr3	359.094	0.22986	0.128493	1.78889	0.0736332	0.999776		11.2056	9.51329	12.6423	13.8216	13.5002	12.0629
ENSMUSG00000015214.14	Mtmr1	245.867	0.114447	0.147175	0.777629	0.436787	0.999776		6.79151	5.89158	5.41055	6.1673	6.4638	6.69653
ENSMUSG00000015217.11	Hmgb3	7314.58	-0.0439622	0.0668664	-0.657463	0.510883	0.999776		261.737	240.24	273.626	253.364	232.068	263.109
ENSMUSG00000015224.10	Cyp2j9	7.88283	1.21268	0.748247	1.6207	0.105083	0.999776		0.234574	0.232028	0.346476	0.423478	0.180746	0.605101
ENSMUSG00000015243.4	Abca1	281.471	-0.0594056	0.137124	-0.433227	0.66485	0.999776		3.76246	3.18959	3.64231	3.78094	3.30512	2.82175
ENSMUSG00000015247.10	Nipsnap3b	524.04	0.0818936	0.112872	0.725546	0.468117	0.999776		42.8401	39.832	40.0882	42.6533	45.438	42.9141
ENSMUSG00000015289.4	Lage3	556.838	-0.063967	0.122268	-0.523168	0.600857	0.999776		62.2233	75.4569	68.1196	63.6633	62.8406	71.2301
ENSMUSG00000015290.15	Ubl4a	951.788	-0.029388	0.0889312	-0.330458	0.741054	0.999776		38.7502	29.5533	33.0279	37.0111	33.7148	30.6386
ENSMUSG00000015291.10	Gdi1	2296.6	-0.0887771	0.0804892	-1.10297	0.270041	0.999776		72.5745	76.7874	87.4256	82.317	67.6773	61.2567
ENSMUSG00000015305.6	Sash1	579.782	0.0921841	0.109594	0.841142	0.400268	0.999776		11.8694	10.1423	11.8985	11.7366	11.811	11.2699
ENSMUSG00000015312.9	Gadd45b	45.3756	0.193343	0.318685	0.606691	0.544056	0.999776		3.76941	4.43557	3.48108	4.37262	3.77747	3.33956
ENSMUSG00000015316.11	Slamf1	9.58832	0.00874647	0.677315	0.0129134	0.989697	0.999776		0	0	0	0	0.022683	0
ENSMUSG00000015335.16	Zdhhc12	248.697	-0.0714451	0.14495	-0.492896	0.622086	0.999776		19.2861	20.6971	20.6861	18.2787	18.4032	17.3907
ENSMUSG00000015337.5	Endog	71.0777	-0.160553	0.25442	-0.631056	0.528004	0.999776		9.99493	9.15206	10.3493	8.39202	7.93178	10.0108
ENSMUSG00000015341.17	Golga7	1952.05	0.0639998	0.0812473	0.787716	0.430863	0.999776		104.982	100.312	96.0788	101.226	103.884	100.112
ENSMUSG00000015342.6	Xk	130.519	0.0582676	0.195552	0.297965	0.76573	0.999776		2.96806	2.29747	2.35014	2.45784	3.09445	2.46631
ENSMUSG00000015354.8	Pcolce2	89.796	0.144873	0.221623	0.653689	0.513312	0.999776		2.3179	2.37011	2.68974	2.48673	2.66285	2.59682
ENSMUSG00000015357.10	Clpx	608.914	0.0944192	0.106577	0.885923	0.375659	0.999776		28.7315	28.5467	29.0785	26.8487	27.7826	29.1997
ENSMUSG00000015363.13	Trabd	896.091	-0.0102961	0.0956607	-0.107631	0.914288	0.999776		28.1273	27.3724	31.4543	31.1487	29.8397	27.2276
ENSMUSG00000015365.15	Mov10l1	41.7488	-0.152967	0.314446	-0.486465	0.626638	0.999776		1.32945	1.29066	1.1877	1.33367	1.37511	1.07128
ENSMUSG00000015377.10	Dennd6b	589.975	-0.075613	0.115874	-0.652545	0.51405	0.999776		12.453	11.088	16.073	14.0116	12.5721	11.5953
ENSMUSG00000015396.4	Cd83	43.6436	-0.521684	0.349744	-1.49161	0.1358	0.999776		2.42658	1.7001	2.29514	1.24571	0.992801	2.0431
ENSMUSG00000015451.16	C4a	25.7069	-0.0513753	0.403962	-0.127179	0.898799	0.999776		1.32076	1.5522	0.862913	1.63083	0.727196	0.505299
ENSMUSG00000015452.14	Ager	86.2144	0.154354	0.231279	0.667395	0.50452	0.999776		4.37476	4.97829	4.75384	6.24249	4.87147	4.2012
ENSMUSG00000015461.15	Atf6b	1163.15	-0.0792637	0.0860182	-0.921476	0.356802	0.999776		49.915	42.3132	53.578	47.3412	46.467	43.5253
ENSMUSG00000015467.14	Egfl8	14.9927	-0.173229	0.534844	-0.323887	0.746024	0.999776		1.86041	1.74933	1.20969	2.15009	1.60376	1.09851
ENSMUSG00000015468.14	Notch4	274.128	-0.253577	0.153037	-1.65697	0.097526	0.999776		5.49759	5.43975	7.13365	5.23401	7.56808	6.1862
ENSMUSG00000015474.16	Ppt2	162.402	0.015407	0.175194	0.0879428	0.929922	0.999776		19.3975	25.6993	20.9241	22.8484	20.9506	16.0162
ENSMUSG00000015476.6	Prrt1	7.03129	-0.177605	0.787388	-0.225562	0.821542	0.999776		0.196221	0.506044	0.282745	0.204868	0.370088	0.315937
ENSMUSG00000015478.13	Rnf5	504.304	-0.102899	0.114032	-0.902375	0.366858	0.999776		61.6176	58.7627	57.14	54.4817	52.1976	57.1454
ENSMUSG00000015484.3	Fam163a	12.5771	-0.231093	0.592713	-0.389891	0.696617	0.999776		0.344646	0.231931	0.450207	0.279532	0.398174	0.172984
ENSMUSG00000015488.14	Cacfd1	1234.59	-0.1016	0.107137	-0.948315	0.342969	0.999776		46.1827	39.9675	56.0471	46.8033	47.1031	37.8727
ENSMUSG00000015501.10	Hivep2	191.43	-0.108943	0.160139	-0.680303	0.496313	0.999776		2.08827	1.88798	2.40463	1.99101	2.07581	1.88347
ENSMUSG00000015522.18	Arnt	1063.56	-0.00800864	0.0964732	-0.0830141	0.93384	0.999776		26.1073	21.5337	24.5308	26.6209	24.1296	22.3389
ENSMUSG00000015533.9	Itga2	69.9959	-0.517711	0.265979	-1.94644	0.0516021	0.999776		1.5058	0.926031	1.3003	1.04721	0.694978	0.975755
ENSMUSG00000015536.14	Mocs2	377.931	0.0923511	0.12831	0.71975	0.471679	0.999776		32.1537	40.495	24.2973	27.3111	33.1745	39.8906
ENSMUSG00000015542.17	Nat9	142.106	-0.0205352	0.179753	-0.114241	0.909047	0.999776		13.3477	11.2308	13.5293	11.8956	12.524	11.802
ENSMUSG00000015568.16	Lpl	604.729	-0.132521	0.111859	-1.18472	0.236128	0.999776		17.6726	17.5755	16.2112	15.716	14.2849	16.179
ENSMUSG00000015575.14	Atp6v0e	444.946	0.167832	0.11959	1.40339	0.1605	0.999776		62.3264	68.245	59.7042	67.9713	68.0008	68.1867
ENSMUSG00000015579.4	Nkx2-5	241.478	0.204758	0.147869	1.38473	0.166135	0.999776		15.9333	14.7915	14.4171	16.7773	15.5587	17.9749
ENSMUSG00000015597.17	Zfp318	1334.63	-0.0198793	0.0841767	-0.236161	0.813307	0.999776		18.716	19.5133	22.2473	15.1058	22.0582	21.5276
ENSMUSG00000015599.9	Ttbk1	19.6196	-0.327981	0.474952	-0.690557	0.489844	0.999776		0.223804	0.152755	0.351595	0.198573	0.218996	0.180509
ENSMUSG00000015605.6	Srf	1131.85	0.111054	0.10229	1.08567	0.277625	0.999776		45.3872	42.335	54.7262	56.207	52.3821	46.562
ENSMUSG00000015619.10	Gata3	150.67	-0.0431207	0.195511	-0.220554	0.82544	0.999776		4.80242	4.64733	6.08106	5.60001	5.73353	3.71049
ENSMUSG00000015627.5	Gata5	449.101	-0.0450322	0.119497	-0.376847	0.706287	0.999776		16.9043	15.0661	14.0717	15.3207	13.5968	14.9894
ENSMUSG00000015647.9	Lama5	3016.3	0.112931	0.0852808	1.32423	0.185427	0.999776		31.3323	29.2645	30.8326	35.8412	30.9195	30.1612
ENSMUSG00000015652.9	Steap1	113.487	0.317061	0.207372	1.52895	0.126276	0.999776		8.16856	10.6365	9.29179	10.6618	12.4078	11.2299
ENSMUSG00000015653.13	Steap2	545.166	0.196695	0.118529	1.65948	0.0970199	0.999776		6.28849	6.68672	7.1615	8.11171	8.32602	7.7468
ENSMUSG00000015656.17	Hspa8	110219	0.0390256	0.07483	0.521524	0.602002	0.999776		3051.22	2827.37	2175.35	2734.01	2832.44	2867.21
ENSMUSG00000015659.12	Serac1	222.628	0.0940946	0.152402	0.617411	0.536964	0.999776		9.2423	6.52124	7.18188	8.21102	8.2419	7.73261
ENSMUSG00000015668.13	Pdzd11	696.983	-0.0470851	0.0997325	-0.472114	0.636846	0.999776		76.599	71.9798	78.808	72.3423	68.795	67.4391
ENSMUSG00000015671.11	Psma2	2283.19	-0.0689144	0.103493	-0.665882	0.505486	0.999776		130.964	134.307	126.752	125.251	132.846	138.612
ENSMUSG00000015672.4	Mrpl32	655.976	0.0392491	0.121365	0.323396	0.746395	0.999776		25.0669	18.6033	15.6745	16.9007	15.4369	18.9297
ENSMUSG00000015697.14	Setdb1	2786.82	-0.0291622	0.0800673	-0.364221	0.715693	0.999776		59.7568	51.536	63.65	58.6166	56.9611	54.8071
ENSMUSG00000015702.13	Anxa9	35.9335	0.153515	0.341871	0.449043	0.6534	0.999776		1.88089	2.06883	1.74905	2.3195	1.84175	1.83298
ENSMUSG00000015709.9	Arnt2	922.041	-0.126267	0.102133	-1.2363	0.216348	0.999776		21.1848	15.8561	22.0228	19.694	16.4678	16.4806
ENSMUSG00000015711.8	Prune1	788.01	0.109599	0.0958942	1.14292	0.253072	0.999776		30.1214	28.8814	29.8259	33.8761	29.4355	30.5637
ENSMUSG00000015714.11	Cers2	1645.68	-0.0137703	0.082182	-0.167559	0.86693	0.999776		83.6181	86.6949	94.8826	84.5099	91.4935	81.1341
ENSMUSG00000015733.13	Capza2	2645.93	0.111557	0.0804592	1.38651	0.165592	0.999776		125.215	126.214	120.047	136.321	145.265	135.875
ENSMUSG00000015745.9	Plekho1	1126.72	-0.0586282	0.0948976	-0.617805	0.536704	0.999776		55.9971	56.8929	62.5942	64.8003	58.9513	54.4915
ENSMUSG00000015747.5	Vps45	272.19	-0.0138314	0.145542	-0.0950333	0.924288	0.999776		14.8848	15.7492	13.3331	12.9481	14.9495	15.6891
ENSMUSG00000015748.13	Prpf3	1681.78	0.00708963	0.0868116	0.0816668	0.934912	0.999776		83.5216	75.7722	93.9397	80.6497	75.7261	103.689
ENSMUSG00000015749.12	Anp32e	8774.87	-0.0313174	0.0686945	-0.455894	0.648467	0.999776		357.776	213.429	351.652	345.477	325.045	341.647
ENSMUSG00000015750.15	Aph1a	1185.85	-0.0841084	0.0916647	-0.917566	0.358846	0.999776		39.0539	36.1022	34.8589	35.4127	35.2126	31.4999
ENSMUSG00000015755.16	Tab2	2985.83	0.0573249	0.0758095	0.75617	0.449547	0.999776		78.1406	48.5985	80.9083	82.1869	74.1537	78.3762
ENSMUSG00000015757.10	Ppil4	1143.71	-0.0152547	0.09029	-0.168953	0.865834	0.999776		43.6736	42.6074	40.635	41.8859	40.8557	44.8866
ENSMUSG00000015759.11	Cnih1	1587.15	-0.00452321	0.0872281	-0.051855	0.958644	0.999776		154.022	138.618	133	144.744	139.414	133.757
ENSMUSG00000015766.14	Eps8	141.05	0.136855	0.265986	0.514521	0.606888	0.999776		3.24393	5.46909	3.68862	7.39165	4.13154	3.35241
ENSMUSG00000015776.12	Med22	1447.6	-0.133082	0.0821343	-1.62029	0.10517	0.999776		51.932	65.1123	75.961	47.7443	45.2165	61.8842
ENSMUSG00000015790.16	Surf1	371.683	-0.0399813	0.126452	-0.316178	0.751868	0.999776		36.4338	26.8657	34.2696	31.2774	30.6658	30.3632
ENSMUSG00000015804.14	Med28	1072.52	0.0229001	0.0900841	0.254207	0.799335	0.999776		21.3954	25.8212	22.1166	24.7846	21.6547	30.746
ENSMUSG00000015806.12	Qdpr	485.847	-0.0145497	0.113788	-0.127867	0.898254	0.999776		46.5108	80.1293	78.2014	43.7106	42.8929	60.007
ENSMUSG00000015812.8	Gnrh1	17.3887	-0.107377	0.515864	-0.20815	0.835112	0.999776		3.08626	1.55743	1.20818	0.995898	3.40964	2.51249
ENSMUSG00000015837.15	Sqstm1	1388.15	0.0773594	0.0873147	0.885983	0.375626	0.999776		71.9986	67.0421	68.1765	77.0508	74.0488	64.9884
ENSMUSG00000015839.6	Nfe2l2	936.896	-0.071729	0.100565	-0.713261	0.475684	0.999776		39.6005	41.4912	41.8282	36.462	39.4605	41.5008
ENSMUSG00000015843.10	Rxrg	17.2606	0.275204	0.50389	0.54616	0.584956	0.999776		0.690698	0.871843	0.940071	1.31923	0.767569	0.828862
ENSMUSG00000015846.14	Rxra	986.084	-0.0701566	0.0925991	-0.757637	0.448668	0.999776		22.6849	20.3123	24.2493	22.8469	20.476	19.5212
ENSMUSG00000015850.11	Adamtsl4	42.2972	0.00681645	0.320625	0.0212599	0.983038	0.999776		0.956604	0.9661	0.959924	0.708658	0.825891	0.947712
ENSMUSG00000015869.16	Prpsap1	1374.84	-0.176463	0.0941551	-1.87418	0.0609059	0.999776		98.509	83.9019	106.737	91.2327	92.9647	76.8776
ENSMUSG00000015879.8	Fam184b	34.1155	-0.0774975	0.358954	-0.215898	0.829067	0.999776		0.916581	0.761197	0.9588	0.781922	0.876504	0.785965
ENSMUSG00000015880.13	Ncapg	2365.33	0.0602668	0.0989243	0.609221	0.542378	0.999776		87.6911	92.8655	81.175	89.7294	81.8036	96.8907
ENSMUSG00000015882.17	Lcorl	599.042	-0.0085527	0.120815	-0.0707915	0.943564	0.999776		13.2904	13.2676	11.9512	12.9214	13.1017	11.5048
ENSMUSG00000015889.8	Lta4h	1974.91	0.0555174	0.0796314	0.69718	0.48569	0.999776		163.858	156.024	162.483	175.426	175.201	157.595
ENSMUSG00000015890.2	Amdhd1	11.1797	-0.330727	0.664346	-0.497824	0.618608	0.999776		0.418301	0.423562	0.926116	0.326449	0.631026	0.516138
ENSMUSG00000015932.8	Dstn	5683.42	0.187169	0.089478	2.09179	0.0364569	0.999776		319.558	327.17	290.2	353.697	343.576	368.438
ENSMUSG00000015937.15	H2afy	3561.13	-0.0284875	0.0771779	-0.369114	0.712043	0.999776		249.657	252.554	277.424	255.329	264.267	235.668
ENSMUSG00000015942.9	Gtf2ird2	187.827	0.118042	0.170188	0.6936	0.487933	0.999776		5.2933	4.4806	6.03636	5.30564	7.00722	4.68173
ENSMUSG00000015943.11	Bola1	277.257	-0.0392479	0.143385	-0.273723	0.784297	0.999776		26.6479	31.0591	34.327	27.8927	26.8603	29.5175
ENSMUSG00000015944.9	Castor2	391.94	0.0444402	0.157249	0.28261	0.777475	0.999776		6.31715	4.9357	5.11381	7.04268	5.73258	4.80854
ENSMUSG00000015950.13	Ncf1	6.89837	-1.31792	0.804679	-1.63783	0.101458	0.999776		0.409963	0.410336	0.302337	0.068809	0.173942	0.093042
ENSMUSG00000015957.12	Wnt11	133.002	0.0153601	0.209525	0.0733089	0.94156	0.999776		6.88538	9.22219	8.15054	10.5862	12.447	6.75666
ENSMUSG00000015961.8	Adss	2489.44	0.10007	0.079156	1.26421	0.206153	0.999776		119.828	121.306	124.113	133.41	125.66	131.594
ENSMUSG00000015968.17	Cacna1d	152.867	0.342584	0.178907	1.91487	0.0555085	0.999776		3.4103	3.48917	3.94504	4.68895	4.15531	3.62172
ENSMUSG00000015970.19	Chdh	23.9937	0.87887	0.610149	1.44042	0.149749	0.999776		0.224441	0.515764	0.191559	1.0322	0.585812	0.044963
ENSMUSG00000015971.5	Actr8	775.484	-0.0658875	0.104934	-0.627896	0.530072	0.999776		46.7685	37.9133	39.9056	44.8706	45.2164	43.7827
ENSMUSG00000015980.14	Lrrc27	61.3876	0.0291726	0.273572	0.106636	0.915078	0.999776		3.3798	4.83326	4.97543	4.71498	3.2325	5.2983
ENSMUSG00000015981.12	Stk32c	21.5051	-0.161809	0.442231	-0.365893	0.714445	0.999776		1.27092	0.851824	1.52379	1.34204	1.27161	1.11613
ENSMUSG00000015994.10	Fnta	1210.63	0.116468	0.0837953	1.38991	0.164555	0.999776		82.3876	75.3583	87.3666	95.5836	84.3976	89.6805
ENSMUSG00000016018.4	Mtrex	2856.87	0.0562902	0.0846312	0.665123	0.505972	0.999776		126.646	124.405	121.885	129.145	125.704	138.228
ENSMUSG00000016024.9	Lbp	46.2347	0.266814	0.335475	0.795333	0.42642	0.999776		2.86557	1.62358	3.04253	3.95204	2.35203	1.8563
ENSMUSG00000016028.10	Celsr1	1013.42	-0.100897	0.117655	-0.857567	0.391132	0.999776		12.0832	8.96546	12.9026	14.3005	10.1641	10.3954
ENSMUSG00000016087.13	Fli1	345.264	-0.139981	0.129922	-1.07742	0.281292	0.999776		12.4763	11.7298	13.0203	12.3832	10.8693	10.2228
ENSMUSG00000016128.14	Stard13	195.559	0.1898	0.171673	1.10559	0.268904	0.999776		4.15944	4.45684	4.16972	5.34019	5.88068	3.80681
ENSMUSG00000016179.11	Camk1g	99.5722	0.224216	0.242652	0.924024	0.355474	0.999776		5.92375	4.7344	4.68201	4.38741	6.77833	5.41798
ENSMUSG00000016181.9	Diexf	832.719	-0.0333568	0.0963086	-0.346353	0.729077	0.999776		19.0239	19.0089	22.267	21.1714	18.9656	19.9936
ENSMUSG00000016200.14	Syt14	526.503	0.232046	0.111109	2.08845	0.0367575	0.999776		6.3409	6.35119	6.08254	7.64164	7.62565	6.99348
ENSMUSG00000016206.6	H2-M3	10.8159	-0.0095614	0.641002	-0.0149163	0.988099	0.999776		0.67886	0.534393	1.03757	0.848719	0.484216	0.364467
ENSMUSG00000016239.11	Lonrf3	10.409	-0.29999	0.664099	-0.451725	0.651467	0.999776		0.58299	0.264813	0.557798	0.350435	0.100886	0.950455
ENSMUSG00000016252.7	Atp5e	668.721	-0.0779105	0.106706	-0.73014	0.465305	0.999776		319.261	286.084	266.245	279.741	280.729	286.581
ENSMUSG00000016253.12	Nelfcd	1839.72	-0.0142948	0.0757696	-0.188662	0.850358	0.999776		90.7123	84.7961	94.89	97.9083	83.14	79.9406
ENSMUSG00000016255.5	Tubb1	23.3522	-0.928818	0.472838	-1.96435	0.0494899	0.999776		3.4421	1.53328	2.04559	1.26203	1.42528	0.715384
ENSMUSG00000016256.10	Ctsz	1035.82	0.095763	0.128523	0.745105	0.456208	0.999776		68.0376	86.6781	72.7034	94.5396	82.0988	68.4516
ENSMUSG00000016257.15	Prelid3b	1258.07	0.014299	0.0895171	0.159735	0.87309	0.999776		97.0709	99.287	101.553	94.8207	105.801	99.0273
ENSMUSG00000016262.14	Sertad4	506.351	-0.068866	0.10942	-0.629373	0.529105	0.999776		15.882	15.9338	16.3263	15.2887	15.9188	13.8128
ENSMUSG00000016308.12	Ube2a	646.264	0.0345087	0.0986698	0.349739	0.726535	0.999776		49.8593	48.3296	40.2371	35.4902	38.5011	41.2883
ENSMUSG00000016319.3	Slc25a5	8475.99	-0.0920753	0.077839	-1.18289	0.236851	0.999776		754.388	780.917	769.054	701.464	708.737	772.582
ENSMUSG00000016346.17	Kcnq2	19.0569	-0.559964	0.472235	-1.18578	0.235711	0.999776		0.239808	0.282663	0.378466	0.198422	0.094995	0.204854
ENSMUSG00000016349.10	Eef1a2	16.3443	0.172897	0.513182	0.336912	0.736183	0.999776		1.20869	0.863907	0.469466	0.782713	1.09819	1.10218
ENSMUSG00000016356.18	Col20a1	8.77117	0.117379	0.684268	0.17154	0.863799	0.999776		0.05919	0.038018	0.057102	0.060721	0.171388	0.024318
ENSMUSG00000016382.15	Pls3	1884.67	0.0914167	0.0902565	1.01285	0.31113	0.999776		77.63	78.6314	73.6391	82.1502	77.1688	84.9182
ENSMUSG00000016386.15	Mpped2	345.582	-0.00127496	0.12964	-0.0098346	0.992153	0.999776		15.3822	14.8887	16.8586	16.3368	15.4832	15.9339
ENSMUSG00000016409.4	Nkap	532.798	-0.0908782	0.107699	-0.843818	0.398771	0.999776		15.4698	14.979	14.0034	15.0023	13.4636	14.1016
ENSMUSG00000016427.7	Ndufa1	509.649	0.0749866	0.116351	0.644489	0.519258	0.999776		145.195	161.883	152.72	160.816	159.543	177.73
ENSMUSG00000016458.14	Wt1	208.976	-0.126252	0.154649	-0.816376	0.414285	0.999776		7.89699	7.8933	9.95871	8.60747	7.79661	7.48845
ENSMUSG00000016477.18	E2f3	1778.77	0.0322071	0.0913851	0.352432	0.724514	0.999776		36.3181	31.7368	37.4202	41.4298	36.7502	31.3399
ENSMUSG00000016481.15	Cr1l	660.187	0.108806	0.104297	1.04323	0.296843	0.999776		34.2486	28.9969	32.5863	32.2526	28.2769	38.1678
ENSMUSG00000016487.15	Ppfibp1	1999.95	0.0993641	0.0779548	1.27464	0.202438	0.999776		63.3151	59.7141	62.7649	68.6387	65.9023	59.6304
ENSMUSG00000016493.13	Cd46	35.1086	-0.40273	0.354943	-1.13463	0.25653	0.999776		0.760681	0.698155	0.824467	0.929284	0.352975	0.491455
ENSMUSG00000016495.12	Plgrkt	177.918	0.11167	0.181317	0.615882	0.537973	0.999776		23.8161	17.6292	20.3998	17.998	20.8995	28.6072
ENSMUSG00000016496.7	Cd274	15.5537	-0.177572	0.539848	-0.328931	0.742208	0.999776		0.382139	0.493975	0.265858	0.307088	0.373908	0.554992
ENSMUSG00000016503.17	Gtf3a	333.187	-0.116467	0.136167	-0.855323	0.392373	0.999776		77.5266	62.531	79.4506	71.2372	72.5252	60.1281
ENSMUSG00000016510.11	Mtif3	206.091	-0.0160105	0.160637	-0.0996692	0.920607	0.999776		6.73585	11.1729	8.11765	16.4675	12.0505	8.72525
ENSMUSG00000016520.7	Lnx2	322.488	0.0610054	0.134621	0.453165	0.65043	0.999776		7.72218	6.61161	8.52176	8.02796	8.78473	6.97062
ENSMUSG00000016526.8	Dyrk3	234.252	0.20376	0.146331	1.39246	0.163783	0.999776		7.49881	6.04499	7.55495	8.27418	7.61021	8.72396
ENSMUSG00000016528.10	Mapkapk2	2346.04	0.0028191	0.074353	0.0379151	0.969755	0.999776		88.6003	79.389	91.9503	87.9239	87.6888	81.6524
ENSMUSG00000016534.15	Lamp2	1719.6	0.149589	0.112888	1.32512	0.185133	0.999776		53.2616	70.3101	50.77	63.5101	63.4101	60.6961
ENSMUSG00000016541.10	Atxn10	3602.53	-0.00118625	0.0728796	-0.0162768	0.987014	0.999776		258.714	256.291	271.352	272.969	257.455	265.935
ENSMUSG00000016552.13	Foxred2	239.932	-0.140727	0.16139	-0.871973	0.383223	0.999776		7.6204	5.17363	7.22151	5.6009	4.9965	5.42791
ENSMUSG00000016554.9	Eif3d	2763.47	0.0114653	0.0711007	0.161254	0.871893	0.999776		321.093	306.893	342.223	315.677	305.602	308.233
ENSMUSG00000016559.14	H3f3b	13615	0.00845272	0.0789232	0.107101	0.914709	0.999776		472.728	463.986	448.634	451.733	453.814	513.903
ENSMUSG00000016619.10	Nup50	2987.53	0.000821675	0.0788633	0.010419	0.991687	0.999776		67.0471	60.1546	74.1482	72.3157	65.8027	62.4571
ENSMUSG00000016624.15	Phf21b	284.264	-0.308132	0.147749	-2.08551	0.037023	0.999776		14.1277	9.94499	13.0209	12.7284	10.9975	11.2405
ENSMUSG00000016637.7	Ift27	359.563	-0.126754	0.131081	-0.966988	0.33355	0.999776		46.6466	40.9024	52.5885	45.4138	44.4722	45.8243
ENSMUSG00000016664.16	Pacsin2	1391.75	0.0717185	0.0915061	0.783756	0.433183	0.999776		45.9089	44.2575	46.7112	51.9765	49.5747	40.3506
ENSMUSG00000016756.17	Cmah	8.03153	-0.401409	0.727696	-0.551616	0.581211	0.999776		0.104915	0.044132	0.100927	0.025291	0.099552	0.064005
ENSMUSG00000016757.11	Ttll12	1604.71	-0.165869	0.0932495	-1.77876	0.0752783	0.999776		51.8256	43.0486	55.714	49.3076	46.8033	40.6956
ENSMUSG00000016758.4	Bik	28.9768	-0.0299005	0.385183	-0.0776268	0.938125	0.999776		3.09101	3.01466	4.66717	3.35642	3.30269	4.01912
ENSMUSG00000016763.15	Scube1	1016.46	-0.186843	0.110337	-1.69339	0.0903809	0.999776		37.9058	34.1615	51.177	35.4196	33.2169	28.8456
ENSMUSG00000016831.12	Tox4	1870.17	-0.0900089	0.0772474	-1.1652	0.243937	0.999776		41.8439	38.6769	41.1531	39.6947	37.7772	35.7009
ENSMUSG00000016833.14	Mrps18c	285.91	-0.0314124	0.168449	-0.18648	0.852068	0.999776		85.3458	97.2586	92.0109	75.4904	81.5842	106.939
ENSMUSG00000016918.15	Sulf1	1645.64	0.075293	0.0781733	0.963155	0.33547	0.999776		43.0866	39.376	40.5092	47.456	41.7329	39.3382
ENSMUSG00000016921.14	Srsf6	9509.2	0.0318746	0.0660385	0.482667	0.629332	0.999776		405.611	364.956	445.318	300.398	405.816	397.203
ENSMUSG00000016933.17	Plcg1	3105.9	-0.0438027	0.0805473	-0.543814	0.586569	0.999776		77.1048	69.2266	96.1666	86.0269	69.5735	74.5514
ENSMUSG00000016940.18	Kctd2	462.912	0.019428	0.116608	0.16661	0.867677	0.999776		23.7579	25.7207	26.4785	25.4456	25.0268	26.2983
ENSMUSG00000016946.6	Kctd5	1467.84	-0.0872904	0.0814576	-1.07161	0.283897	0.999776		72.8152	65.0933	76.8064	69.9359	66.7779	68.7985
ENSMUSG00000016984.7	Etaa1	1193.57	0.0815432	0.0966236	0.843927	0.39871	0.999776		30.2679	29.5119	25.2499	30.6176	29.0543	30.1115
ENSMUSG00000016995.17	Matn4	36.7627	0.273375	0.364286	0.750441	0.452989	0.999776		0.775942	0.836259	1.40983	1.17352	1.81758	0.843886
ENSMUSG00000017009.3	Sdc4	282.528	-0.184517	0.143721	-1.28385	0.199193	0.999776		13.8321	13.4929	12.1665	13.0758	11.192	11.0056
ENSMUSG00000017057.9	Il13ra1	92.5934	0.261656	0.219886	1.18996	0.234062	0.999776		2.84461	2.50727	2.35425	3.16313	2.70626	3.17711
ENSMUSG00000017119.19	Nbr1	2086.5	0.0155276	0.0839766	0.184904	0.853304	0.999776		62.5622	77.7364	76.8906	97.7208	78.48	58.0789
ENSMUSG00000017132.17	Cyth1	220.959	-0.146451	0.146851	-0.997275	0.318631	0.999776		9.1737	8.35	8.59034	8.17736	7.61759	7.14155
ENSMUSG00000017144.8	Rnd3	1482.9	0.0415578	0.0786301	0.528522	0.597137	0.999776		54.642	52.4145	55.6107	57.356	57.0417	51.7682
ENSMUSG00000017146.12	Brca1	2301.93	0.0469884	0.0815422	0.576246	0.564449	0.999776		40.1764	41.3686	37.0899	38.4631	41.2288	38.774
ENSMUSG00000017167.6	Cntnap1	14.5659	0.363234	0.538089	0.675045	0.499647	0.999776		0.266461	0.157449	0.19899	0.160863	0.198662	0.197585
ENSMUSG00000017176.17	Nt5c3b	797.338	-0.0360842	0.0992798	-0.363459	0.716262	0.999776		72.5965	72.5137	69.2765	63.3126	63.1533	75.444
ENSMUSG00000017188.3	Coa3	817.772	-0.0534523	0.0985314	-0.54249	0.587481	0.999776		88.0445	96.0952	90.5816	93.2634	89.2854	81.4009
ENSMUSG00000017210.14	Med24	1680.02	-0.0261618	0.0809159	-0.323321	0.746452	0.999776		50.3039	43.5602	52.2734	46.7842	55.6424	44.705
ENSMUSG00000017221.14	Psmd3	3063.16	0.0158163	0.0886744	0.178364	0.858437	0.999776		158.524	129.973	170.428	159.698	142.329	137.102
ENSMUSG00000017264.16	Exosc10	1886.19	-0.0446218	0.0794456	-0.561666	0.574344	0.999776		97.5739	91.0487	106.379	99.3071	92.805	94.3397
ENSMUSG00000017286.15	Glod4	1213.23	0.0137413	0.10031	0.136989	0.891039	0.999776		96.7934	107.652	97.1017	100.125	120.765	117.68
ENSMUSG00000017288.15	Vps53	440.716	-0.0847052	0.114453	-0.740085	0.459248	0.999776		31.2073	27.0621	32.7452	31.3238	27.9695	28.8954
ENSMUSG00000017291.13	Taok1	2179.33	0.104618	0.0829935	1.26056	0.207468	0.999776		19.3903	18.196	13.9795	19.5414	19.441	20.1392
ENSMUSG00000017299.13	Dnttip1	360.766	0.150158	0.128969	1.16429	0.244305	0.999776		44.6624	33.8691	43.6411	46.1167	44.7318	41.4037
ENSMUSG00000017307.16	Acot8	115.748	0.000992962	0.204358	0.00485893	0.996123	0.999776		12.1136	12.4986	13.0479	13.1016	10.2346	13.8987
ENSMUSG00000017311.15	Pyy	15.7552	-0.139755	0.50963	-0.274228	0.78391	0.999776		3.36967	2.35667	3.23946	3.1487	2.43263	2.65335
ENSMUSG00000017314.12	Mpp2	401.71	0.0445522	0.121691	0.366109	0.714284	0.999776		13.0003	9.34466	11.2519	12.1119	11.1578	10.542
ENSMUSG00000017376.15	Nlk	871.03	0.0432011	0.0934932	0.462078	0.644026	0.999776		21.1089	21.2065	20.3567	23.3428	20.748	18.8688
ENSMUSG00000017386.10	Traf4	1842.57	-0.105017	0.0924695	-1.13569	0.256086	0.999776		101.592	87.1027	115.911	95.2658	100.476	80.7755
ENSMUSG00000017390.15	Aldoc	92.3906	0.448457	0.239062	1.8759	0.0606684	0.999776		2.18561	3.15398	4.27407	3.62159	3.69046	4.29647
ENSMUSG00000017400.10	Stac2	11.8213	0.207466	0.693233	0.299273	0.764731	0.999776		0.520948	0.237946	0.233196	0.859906	0.095055	0.176078
ENSMUSG00000017404.12	Rpl19	15383.8	-0.0429822	0.0843979	-0.509281	0.610555	0.999776		2277.72	2366.23	2339.07	2139.61	2229.94	2453.69
ENSMUSG00000017405.14	Nek8	189.392	-0.0822326	0.157449	-0.522279	0.601476	0.999776		10.9059	7.71822	9.50762	9.586	7.39146	8.5345
ENSMUSG00000017412.15	Cacnb4	20.8783	0.0150994	0.469651	0.0321502	0.974352	0.999776		0.354936	0.372185	0.224206	0.360015	0.23007	0.459348
ENSMUSG00000017418.13	Arl5b	2395.43	0.0882206	0.078884	1.11836	0.263414	0.999776		35.5838	38.4384	36.6605	28.7749	8.02545	41.5544
ENSMUSG00000017421.18	Zfp207	7131.97	0.0704845	0.0868999	0.811099	0.417309	0.999776		344.223	363.446	324.94	340.155	350.692	359.164
ENSMUSG00000017428.16	Psmd11	2032.29	-0.00744332	0.0773963	-0.0961715	0.923384	0.999776		97.0046	80.6984	119.521	90.9889	86.5039	80.0411
ENSMUSG00000017446.14	C1qtnf1	42.5963	0.165789	0.437839	0.378652	0.704947	0.999776		3.82752	1.71363	2.11406	5.27366	2.18824	2.52771
ENSMUSG00000017453.4	Pipox	40.57	-0.413583	0.329211	-1.25629	0.209012	0.999776		2.57239	2.44505	2.57157	2.4459	2.47646	1.73338
ENSMUSG00000017466.9	Timp2	678.996	-0.0151879	0.106034	-0.143236	0.886104	0.999776		21.3624	18.3416	21.3608	20.6988	21.6901	17.4205
ENSMUSG00000017478.15	Zc3h18	2733.48	-0.0447127	0.0940703	-0.475311	0.634565	0.999776		78.8029	69.6633	86.8698	78.9842	75.8499	69.9235
ENSMUSG00000017485.11	Top2b	4906.83	-0.0595605	0.0872873	-0.68235	0.495018	0.999776		71.8509	63.9069	67.1572	64.6701	61.8381	69.9097
ENSMUSG00000017491.9	Rarb	256.431	-0.173868	0.144526	-1.20302	0.228968	0.999776		17.3616	16.244	19.1191	18.3072	14.7994	16.5339
ENSMUSG00000017493.12	Igfbp4	5012.81	-0.10837	0.0763988	-1.41848	0.156052	0.999776		143.941	138.719	160.394	142.29	72.1569	124.711
ENSMUSG00000017499.15	Cdc6	1932.56	0.104574	0.0768859	1.36012	0.173793	0.999776		39.8009	46.5647	55.7834	64.3868	59.5357	51.2859
ENSMUSG00000017548.15	Suz12	1895.89	0.0909276	0.0767615	1.18455	0.236197	0.999776		53.8154	28.747	30.6635	29.0743	30.4148	30.7843
ENSMUSG00000017550.14	Atad5	1815.68	0.0093442	0.0910787	0.102595	0.918285	0.999776		29.8126	27.8781	25.1009	27.6376	26.5157	29.0953
ENSMUSG00000017561.16	Crlf3	847.799	0.00670172	0.0930862	0.0719948	0.942606	0.999776		38.7905	38.2929	39.27	38.1685	38.6493	36.0415
ENSMUSG00000017607.9	Tns4	99.7061	-0.118076	0.215326	-0.548358	0.583446	0.999776		2.69958	2.62964	3.48235	2.57584	2.15333	2.38431
ENSMUSG00000017615.12	Tnfaip1	2674.39	-0.0260483	0.0722878	-0.360342	0.718592	0.999776		32.0053	69.5635	29.762	77.3128	28.0158	26.5652
ENSMUSG00000017631.18	Abr	1347.3	-0.0222121	0.0888809	-0.249909	0.802658	0.999776		35.1194	30.1867	33.4469	38.5107	34.2177	27.7961
ENSMUSG00000017639.13	Rab11fip4	897.165	0.0422287	0.104198	0.405275	0.685275	0.999776		17.1149	15.5675	18.3766	20.1358	18.1873	15.0689
ENSMUSG00000017652.16	Cd40	79.563	0.191672	0.24532	0.781315	0.434617	0.999776		6.8796	4.78866	3.68599	4.04308	4.22344	4.36866
ENSMUSG00000017664.16	Slc35c2	730.985	-0.0214262	0.093826	-0.228362	0.819365	0.999776		39.4345	39.3553	50.9041	46.7747	36.9163	40.0202
ENSMUSG00000017667.9	Zfp334	2020.82	-0.113415	0.0774023	-1.46527	0.142848	0.999776		26.3251	23.2562	27.5784	24.4137	23.4227	22.7941
ENSMUSG00000017670.16	Elmo2	1155.49	-0.0552013	0.091886	-0.600758	0.548001	0.999776		43.5211	36.1832	44.0829	41.2847	39.2096	35.2348
ENSMUSG00000017677.11	Wsb1	3064.77	-0.0665824	0.0813273	-0.818697	0.412959	0.999776		140.215	139.532	144.293	135.133	117.851	147.189
ENSMUSG00000017679.16	Ttpal	871.496	-0.0459422	0.0930679	-0.493642	0.621559	0.999776		9.87293	6.06025	7.50485	5.85328	6.75059	6.1908
ENSMUSG00000017686.16	Rhot1	1213.5	0.0477827	0.0837441	0.570581	0.568284	0.999776		43.9225	41.6093	42.0647	45.7142	44.8752	46.9846
ENSMUSG00000017692.8	Rhbdl3	65.5026	-0.457014	0.276751	-1.65136	0.0986659	0.999776		1.85247	1.62962	3.04029	1.53633	1.68673	1.1526
ENSMUSG00000017697.3	Ada	146.325	0.781127	0.660065	1.18341	0.236647	0.999776		9.45776	8.49345	7.15298	34.373	11.827	6.33088
ENSMUSG00000017707.9	Serinc3	1682.5	0.039179	0.0832833	0.470431	0.638047	0.999776		68.826	67.3204	63.8558	66.3314	67.7446	66.2537
ENSMUSG00000017713.9	Tha1	39.76	-0.326331	0.331515	-0.984362	0.324937	0.999776		2.99177	1.74287	2.02947	1.36612	1.61257	1.72755
ENSMUSG00000017715.11	Pgs1	632.519	-0.120843	0.113359	-1.06601	0.286418	0.999776		24.8278	25.3725	32.4617	27.3562	27.5561	25.1021
ENSMUSG00000017716.15	Birc5	2561.59	-0.0262398	0.0831856	-0.315436	0.75243	0.999776		261.937	267.059	245.161	249.631	266.991	263.744
ENSMUSG00000017718.15	Afmid	32.2043	-0.0887963	0.379013	-0.234283	0.814765	0.999776		3.56874	3.14074	3.52704	3.59053	2.3713	2.21283
ENSMUSG00000017721.15	Pigt	920.913	0.0199009	0.103022	0.193171	0.846825	0.999776		39.1767	40.0567	45.4392	44.8922	42.3802	36.4111
ENSMUSG00000017724.14	Etv4	474.209	0.0667954	0.119832	0.557409	0.577248	0.999776		23.538	19.603	29.5045	25.1019	24.2588	26.6723
ENSMUSG00000017734.15	Dbndd2	18.4515	-0.538151	0.479851	-1.1215	0.262077	0.999776		3.67025	4.49044	3.09162	3.36939	4.38235	3.12328
ENSMUSG00000017737.2	Mmp9	39.322	0.566702	0.338213	1.67558	0.0938209	0.999776		1.19469	1.23302	1.05397	2.07903	1.97216	1.05984
ENSMUSG00000017740.17	Slc12a5	117.63	0.120571	0.20396	0.591153	0.554418	0.999776		2.7035	5.88345	4.69217	4.10693	4.05977	2.98986
ENSMUSG00000017747.13	Ghdc	94.0549	-0.0858714	0.223529	-0.384163	0.700858	0.999776		4.25187	3.7574	4.78335	5.13429	3.65309	4.52946
ENSMUSG00000017754.13	Pltp	133.199	-0.130092	0.183644	-0.708392	0.478702	0.999776		10.9758	11.5688	12.5	10.6646	10.4767	9.28116
ENSMUSG00000017756.9	Slc12a7	1451.45	-0.130268	0.0942448	-1.38223	0.166903	0.999776		29.6562	24.2744	31.3367	29.5312	25.1299	23.7825
ENSMUSG00000017760.16	Ctsa	1222.33	0.00980215	0.0973722	0.100667	0.919815	0.999776		54.8743	57.2025	52.3153	56.5567	55.05	48.6294
ENSMUSG00000017764.2	Zswim1	218.185	-0.249379	0.158566	-1.57271	0.115786	0.999776		9.35008	9.09971	9.58981	9.20918	8.46367	7.14257
ENSMUSG00000017765.17	Slc12a4	640.144	0.0928813	0.117338	0.791569	0.428612	0.999776		27.7748	23.2609	29.6429	26.6061	28.2037	22.5212
ENSMUSG00000017774.19	Myo1c	1171.23	0.0739644	0.103364	0.715573	0.474255	0.999776		27.877	27.0683	29.5742	30.4055	31.7968	24.7834
ENSMUSG00000017776.15	Crk	4342.25	0.0252014	0.0778323	0.323791	0.746097	0.999776		107.554	109.905	98.219	111.973	101.12	107.02
ENSMUSG00000017778.14	Cox7c	1887.43	0.0640215	0.103344	0.619496	0.535589	0.999776		433.845	438.759	380.272	420.103	413.712	490.977
ENSMUSG00000017781.17	Pitpna	1303.78	-0.0240186	0.0817199	-0.293914	0.768824	0.999776		43.9757	38.3259	43.5321	45.7876	47.0349	41.3312
ENSMUSG00000017801.15	Mlx	450.155	0.0315817	0.113507	0.278236	0.780831	0.999776		21.2748	24.1178	27.6322	21.8844	26.8553	25.2562
ENSMUSG00000017802.14	Retreg3	1330.87	-0.0068465	0.0810397	-0.0844832	0.932672	0.999776		43.9237	42.5037	43.1289	46.0369	43.3719	41.0728
ENSMUSG00000017817.11	Jph2	513.941	0.187855	0.11267	1.6673	0.0954553	0.999776		10.5954	10.1861	11.4975	13.7755	12.555	13.6913
ENSMUSG00000017830.15	Dhx58	35.2078	0.167871	0.352998	0.475557	0.63439	0.999776		2.95355	2.1507	3.57616	3.36516	2.78242	1.85159
ENSMUSG00000017831.8	Rab5a	1062.21	0.0990324	0.0920183	1.07623	0.281826	0.999776		50.6272	43.1856	44.1156	54.9826	46.3433	47.1336
ENSMUSG00000017832.2	Hspb9	7.88401	-0.487297	0.720155	-0.676656	0.498624	0.999776		0.762178	1.37594	1.26008	0.54165	1.05771	0.79027
ENSMUSG00000017837.12	Nkiras2	707.07	-0.120048	0.0964445	-1.24474	0.213229	0.999776		39.5033	36.6613	41.5312	36.6815	35.5567	34.6797
ENSMUSG00000017843.14	Ppp2r5c	2041.53	0.011979	0.0840026	0.142602	0.886604	0.999776		76.9391	71.0717	73.3767	73.273	70.0519	78.7244
ENSMUSG00000017858.12	Ift52	688.594	-0.00697368	0.107771	-0.0647083	0.948406	0.999776		47.6338	44.1142	46.1295	45.6372	40.6945	47.5635
ENSMUSG00000017861.11	Mybl2	1360.2	-0.0570525	0.0898906	-0.634688	0.525632	0.999776		53.5987	45.2062	54.7954	52.8625	54.1853	41.865
ENSMUSG00000017897.18	Eya2	73.7959	-0.224352	0.245743	-0.912955	0.361266	0.999776		6.44522	5.04878	5.62039	4.5323	4.06501	3.90927
ENSMUSG00000017929.13	B4galt5	823.032	-0.0292689	0.106936	-0.273705	0.784311	0.999776		20.996	20.1408	22.3113	22.6436	21.2091	16.6952
ENSMUSG00000017943.15	Gdap1l1	39.5296	-0.246997	0.325911	-0.757866	0.448531	0.999776		2.0394	2.00369	2.29478	1.65957	1.71681	1.67018
ENSMUSG00000017950.16	Hnf4a	107.076	0.142468	0.958694	0.148606	0.881864	0.999776		1.13995	5.20613	1.27528	4.93655	2.17012	1.03219
ENSMUSG00000017969.13	Ptgis	386.886	0.225909	0.117725	1.91895	0.0549911	0.999776		22.0868	19.8405	21.1547	25.6037	25.1431	23.4166
ENSMUSG00000017978.18	Cadps2	16.5474	0.427899	0.541845	0.789708	0.429698	0.999776		0.227318	0.439262	0.463206	0.247705	0.568679	0.495941
ENSMUSG00000017999.16	Ddx27	1902.27	0.0212342	0.0852331	0.249131	0.80326	0.999776		99.2868	87.9379	104.59	98.3064	104.655	97.089
ENSMUSG00000018001.18	Cyth3	629.595	-0.201206	0.0996462	-2.01921	0.0434658	0.999776		20.6404	18.2665	20.8269	18.1254	17.5419	16.4926
ENSMUSG00000018008.8	Cyth4	12.0242	-0.182865	0.620553	-0.294681	0.768238	0.999776		0.374465	0.649543	0.672805	0.768876	0.603869	0.387771
ENSMUSG00000018012.11	Rac3	152.807	0.0803862	0.183935	0.437037	0.662085	0.999776		13.5828	14.5471	17.8439	16.5351	18.1874	14.1169
ENSMUSG00000018040.9	Rrp7a	1033.09	-0.0121954	0.0944602	-0.129107	0.897273	0.999776		39.0792	34.827	43.5664	41.0393	37.4862	34.4887
ENSMUSG00000018042.18	Cyb5r3	2494.6	0.0739841	0.0720667	1.02661	0.304606	0.999776		111.98	109.417	121.615	125.307	122.761	114.112
ENSMUSG00000018068.13	Ints2	1943.44	0.0311981	0.0794723	0.392565	0.694641	0.999776		44.7137	42.9743	41.0842	44.6536	44.2423	52.6109
ENSMUSG00000018076.12	Med13l	982.579	-0.0889918	0.0999125	-0.890698	0.373091	0.999776		15.0912	12.1985	16.4046	15.4525	13.648	12.0319
ENSMUSG00000018102.5	Hist1h2bc	78.3916	0.081622	0.244458	0.33389	0.738463	0.999776		5.82309	7.00376	5.8933	7.29839	6.56141	5.02829
ENSMUSG00000018126.15	Baiap2l2	15.5692	-0.413739	0.518301	-0.798259	0.42472	0.999776		1.14596	0.920316	0.764957	0.448279	0.485297	0.653784
ENSMUSG00000018143.10	Mafk	183.029	-0.118391	0.172984	-0.684402	0.493721	0.999776		7.61361	5.73686	8.38063	7.52109	6.56114	6.33035
ENSMUSG00000018160.15	Med1	2052.91	-0.0704926	0.0802132	-0.878815	0.379502	0.999776		36.9351	40.6166	39.7602	53.2508	34.0279	35.7349
ENSMUSG00000018166.8	Erbb3	396.437	-0.0467695	0.124131	-0.376776	0.70634	0.999776		7.50702	7.08415	6.50122	6.99794	6.96239	6.77591
ENSMUSG00000018167.10	Stard3	451.708	0.0158688	0.11452	0.138568	0.889791	0.999776		30.1947	25.0161	29.8278	29.4159	32.871	26.0795
ENSMUSG00000018169.12	Mfng	184.896	-0.276163	0.15986	-1.72753	0.0840724	0.999776		13.2273	13.2727	13.6306	11.2834	11.7407	11.5862
ENSMUSG00000018171.9	Vmp1	716.597	0.111649	0.104214	1.07134	0.284016	0.999776		32.2587	31.2509	31.8247	32.1199	30.4661	33.7322
ENSMUSG00000018189.12	Uchl5	854.464	0.0689012	0.100961	0.682453	0.494952	0.999776		69.4028	64.996	58.3578	67.3856	64.6263	67.9272
[truncated: 52,753 more rows]

## Sheet: sortedByPadj_E10.5
Gene_ID	Gene_Name	baseMean	log2FoldChange	lfcSE	stat	pvalue	padj		TPM_179_WT_E10.5	TPM_183_WT_E10.5	TPM_184_WT_E10.5	TPM_180_KO_E10.5	TPM_182_KO_E10.5	TPM_185_KO_E10.5
ENSMUSG00000042599.8	Kdm7a	700.702	-0.894685	0.129364	-6.91605	4.64406e-12	1.51638e-07		10.1466	15.4254	12.6145	7.48543	6.54659	7.95676
ENSMUSG00000001823.5	Hoxd12	177.118	-0.82746	0.165731	-4.99279	5.95117e-07	0.00971589		10.0126	9.41664	9.78876	6.13296	6.12397	4.86274
ENSMUSG00000112478.1	Gm47761	333.87	0.804484	0.177476	4.53293	5.81716e-06	0.063314		0.319493	0.502848	0.506136	0.739843	0.883447	0.478934
ENSMUSG00000106334.1	Gm43549	431.595	0.806702	0.186483	4.32587	1.5193e-05	0.12402		2.81777	4.01728	4.55863	5.63976	9.13929	6.28633
ENSMUSG00000062432.4	Cyp26c1	19.9897	2.57421	0.610097	4.21935	2.45007e-05	0.159999		0.1944	0	0.348342	2.24968	2.25772	0.346753
ENSMUSG00000054452.10	Aes	1948.1	-0.337929	0.0871068	-3.87948	0.000104681	0.545068		100.528	100.749	97.8965	82.3022	78.9454	95.3381
ENSMUSG00000067916.9	Zfp991	645.441	0.59835	0.155309	3.85264	0.000116853	0.545068		7.90386	14.2373	10.6843	15.8657	16.9716	18.1308
ENSMUSG00000000001.4	Gnai3	4143.35	0.0766448	0.0903378	0.848425	0.396201	0.999511		135.809	162.87	157.874	161.355	165.389	169.612
ENSMUSG00000000028.15	Cdc45	963.392	-0.0607217	0.0954309	-0.636289	0.524588	0.999511		79.9958	74.6178	77.8175	74.9283	79.346	73.2177
ENSMUSG00000000031.16	H19	62208.6	-0.225771	0.0828481	-2.72513	0.00642769	0.999511		1100.95	908.574	1076.91	922.857	929.969	840.872
ENSMUSG00000000037.16	Scml2	117.93	0.223552	0.203128	1.10054	0.271095	0.999511		2.86438	4.30021	7.57272	4.75298	6.804	4.95234
ENSMUSG00000000049.11	Apoh	0.15997	0.789968	4.08047	0.193597	0.846491	0.999511		0	0	0	0	0	0
ENSMUSG00000000056.7	Narf	1137.43	0.0763076	0.10953	0.696681	0.486002	0.999511		27.1566	36.2533	34.5803	33.1345	34.1719	36.3974
ENSMUSG00000000058.6	Cav2	47.2603	0.153611	0.317934	0.483153	0.628987	0.999511		1.53311	2.79311	2.28346	2.6513	1.90235	3.10627
ENSMUSG00000000078.7	Klf6	743.502	0.19076	0.121429	1.57096	0.116192	0.999511		18.1762	22.3784	19.9647	27.6558	20.6006	21.328
ENSMUSG00000000085.16	Scmh1	558.248	-0.143295	0.120424	-1.18992	0.234077	0.999511		26.2828	21.296	23.4009	27.8594	22.9493	24.1766
ENSMUSG00000000088.7	Cox5a	1074.14	-0.212724	0.1076	-1.97698	0.0480436	0.999511		346.204	205.061	301.544	237.093	228.159	241.824
ENSMUSG00000000093.6	Tbx2	474.127	-0.112979	0.133342	-0.847286	0.396836	0.999511		18.3443	13.8856	16.054	16.5342	14.6075	13.5941
ENSMUSG00000000094.12	Tbx4	296.755	-0.715122	0.507876	-1.40806	0.159112	0.999511		17.3013	10.8755	15.0234	14.1721	9.71616	3.93889
ENSMUSG00000000120.6	Ngfr	990.192	-0.101905	0.104838	-0.972019	0.331041	0.999511		33.6523	32.4987	39.5888	35.0552	30.93	34.7891
ENSMUSG00000000125.5	Wnt3	103.078	-0.107858	0.207287	-0.520332	0.602832	0.999511		4.40113	3.69626	3.87369	3.84318	4.45734	3.23204
ENSMUSG00000000126.11	Wnt9a	64.4133	-0.0189846	0.242994	-0.0781279	0.937726	0.999511		2.14378	2.13493	2.43172	2.3054	2.25102	2.25607
ENSMUSG00000000127.15	Fer	368.238	-0.0379365	0.124752	-0.304095	0.761055	0.999511		19.2574	20.45	19.8168	19.5291	19.578	21.1533
ENSMUSG00000000131.15	Xpo6	1899.83	-0.0334908	0.113368	-0.295417	0.767676	0.999511		55.8142	60.7724	46.9668	59.4123	65.4115	48.7102
ENSMUSG00000000134.17	Tfe3	577.171	-0.130392	0.120971	-1.07787	0.28109	0.999511		18.6548	20.3176	18.7669	19.5814	16.2155	16.7531
ENSMUSG00000000142.15	Axin2	1190.07	-0.0638174	0.116089	-0.549729	0.582505	0.999511		46.6371	32.2747	35.9468	40.9465	33.5508	30.576
ENSMUSG00000000148.17	Brat1	384.471	-0.138121	0.128476	-1.07507	0.282345	0.999511		14.0171	11.5018	14.6671	14.8213	11.6089	11.9417
ENSMUSG00000000149.10	Gna12	1192.53	-0.11342	0.136157	-0.833005	0.404842	0.999511		62.9701	41.6923	49.9389	56.2267	45.0158	44.866
ENSMUSG00000000154.16	Slc22a18	3.53839	-0.836027	1.11392	-0.750528	0.452937	0.999511		0	0.192393	0.5904	0.184782	0.150247	0.127301
ENSMUSG00000000157.16	Itgb2l	5.32115	0.706779	0.853827	0.827778	0.407796	0.999511		0.048133	0.11437	0.248752	0.126753	0.466619	0.164521
ENSMUSG00000000159.16	Igsf5	6.55143	0.913299	0.763507	1.19619	0.231623	0.999511		0.66384	0.085654	0.684119	0.545803	0.766057	0.850331
ENSMUSG00000000167.14	Pih1d2	43.1233	0.135606	0.306383	0.442601	0.658054	0.999511		4.36154	4.48892	4.82062	4.95796	5.48817	4.11945
ENSMUSG00000000168.9	Dlat	843.555	0.00174901	0.0996194	0.017557	0.985992	0.999511		31.1236	28.8892	28.2598	32.3636	29.3386	30.9132
ENSMUSG00000000171.5	Sdhd	2182.84	-0.0546482	0.0833134	-0.655936	0.511865	0.999511		240.63	233.09	248.828	235.835	242.609	235.929
ENSMUSG00000000182.9	Fgf23	3.03861	-0.474968	1.06781	-0.444807	0.656459	0.999511		0.214647	0.262203	0.178192	0.19395	0.149153	0.103539
ENSMUSG00000000183.6	Fgf6	60.3368	-0.325967	0.266985	-1.22092	0.222116	0.999511		1.58832	1.29781	1.99736	1.43858	1.14579	1.64137
ENSMUSG00000000184.12	Ccnd2	11721.4	-0.0531665	0.0726547	-0.73177	0.464309	0.999511		232.37	226.907	238.768	234.627	219.098	233.387
ENSMUSG00000000194.13	Gpr107	918.171	-0.0482022	0.0988808	-0.487478	0.62592	0.999511		22.5871	21.0872	23.4703	24.5378	23.0688	23.4588
ENSMUSG00000000197.8	Nalcn	16.4163	0.5181	0.487832	1.06205	0.288215	0.999511		0.18059	0.298336	0.280571	0.389735	0.331803	0.44037
ENSMUSG00000000202.9	Btbd17	212.118	-0.0308565	0.166922	-0.184855	0.853343	0.999511		11.0446	10.6341	10.4873	10.8092	11.7868	11.0773
ENSMUSG00000000204.16	Slfn4	0.395863	-2.15263	3.06915	-0.701378	0.483067	0.999511		0	0.040057	0	0	0	0
ENSMUSG00000000214.11	Th	107.252	0.185014	0.221029	0.837057	0.40256	0.999511		5.76855	6.75488	7.10839	7.94532	6.1906	9.82548
ENSMUSG00000000216.8	Scnn1g	5.5572	-0.947101	0.825225	-1.14769	0.251097	0.999511		0.129773	0.132519	0.28819	0.216297	0.108551	0
ENSMUSG00000000223.13	Drp2	137.676	0.161422	0.182462	0.884688	0.376325	0.999511		2.04863	2.36665	2.22232	2.20363	2.87085	2.71728
ENSMUSG00000000244.17	Tspan32	68.8184	-0.395417	0.263066	-1.50311	0.132811	0.999511		3.01603	7.4664	4.24587	2.56144	3.84066	3.67727
ENSMUSG00000000247.11	Lhx2	287.367	-0.238948	0.191279	-1.24921	0.211588	0.999511		16.896	11.5925	16.4052	15.3715	12.7961	9.55122
ENSMUSG00000000253.13	Gmpr	289.519	-0.226649	0.14236	-1.59208	0.111366	0.999511		30.3547	30.3198	26.4361	27.4044	25.7815	23.4847
ENSMUSG00000000263.15	Glra1	87.2623	0.248418	0.223449	1.11174	0.266249	0.999511		4.12823	5.21431	5.0351	6.65184	6.06927	5.22644
ENSMUSG00000000266.11	Mid2	195.338	-0.0486347	0.160129	-0.303721	0.76134	0.999511		3.57503	4.52233	4.14304	4.22879	4.13803	4.79622
ENSMUSG00000000275.16	Trim25	301.647	-0.117864	0.140146	-0.841004	0.400346	0.999511		6.09388	6.66652	7.37463	6.88462	6.35858	7.35381
ENSMUSG00000000276.11	Dgke	323.676	0.0830595	0.139522	0.595316	0.551632	0.999511		5.20504	6.92335	6.31694	6.92878	6.67309	6.82809
ENSMUSG00000000278.10	Scpep1	672.33	0.0165898	0.108053	0.153534	0.877977	0.999511		56.4127	50.3203	55.0819	55.6474	53.6829	56.2374
ENSMUSG00000000282.12	Mnt	494.978	-0.107446	0.133434	-0.805239	0.420682	0.999511		15.3774	10.136	13.5826	14.0386	12.2834	12.1626
ENSMUSG00000000290.13	Itgb2	19.0927	-0.661685	0.46336	-1.42802	0.153287	0.999511		0.592684	0.857748	2.03867	0.592464	0.916277	0.601573
ENSMUSG00000000295.13	Hddc2	411.759	-0.121757	0.127445	-0.955372	0.33939	0.999511		70.018	70.1045	68.1178	63.968	69.7751	68.3675
ENSMUSG00000000296.8	Tpd52l1	198.062	-0.210822	0.152513	-1.38232	0.166874	0.999511		30.9028	28.5568	27.7271	25.3072	26.756	26.2532
ENSMUSG00000000301.16	Pemt	41.7745	-0.0756572	0.342002	-0.221219	0.824922	0.999511		9.01325	4.78863	7.09069	6.84943	6.32069	6.75388
ENSMUSG00000000303.12	Cdh1	537.173	-0.0434883	0.116626	-0.372888	0.709232	0.999511		16.8927	15.5295	14.791	16.824	16.7923	14.7376
ENSMUSG00000000305.12	Cdh4	118.56	-0.0827439	0.196851	-0.420337	0.674239	0.999511		3.00201	2.58088	2.58092	4.01422	2.25931	2.13791
ENSMUSG00000000308.14	Ckmt1	11.4531	0.0283139	0.581468	0.0486938	0.961163	0.999511		0.739055	1.12408	1.03122	0.800966	1.71538	1.37283
ENSMUSG00000000317.11	Bcl6b	217.152	-0.0717843	0.158156	-0.453883	0.649913	0.999511		7.53283	8.77881	9.411	8.75153	8.44606	7.44767
ENSMUSG00000000318.16	Clec10a	0.47252	0.768039	2.73314	0.281009	0.778703	0.999511		0.065068	0	0	0	0.046409	0
ENSMUSG00000000320.10	Alox12	58.9398	-0.839737	0.278252	-3.0179	0.00254531	0.999511		2.22938	3.58394	3.97077	1.56924	2.03891	1.95155
ENSMUSG00000000325.16	Arvcf	1141.69	-0.0409167	0.112865	-0.362527	0.716958	0.999511		45.1326	36.1477	36.2498	43.2315	39.6964	37.6639
ENSMUSG00000000326.13	Comt	441.242	-0.0738642	0.118629	-0.622651	0.533514	0.999511		36.2189	33.6605	35.6738	34.6853	33.3693	37.5709
ENSMUSG00000000339.14	Rtca	447.051	0.00266531	0.116043	0.0229683	0.981676	0.999511		78.2018	81.1017	78.1747	79.6446	76.1181	74.9105
ENSMUSG00000000340.10	Dbt	465.508	0.0144005	0.120664	0.119344	0.905003	0.999511		17.0588	20.4878	17.8689	20.8135	18.6261	19.7039
ENSMUSG00000000346.9	Dazap2	2387.1	-0.0387049	0.0804244	-0.481258	0.630333	0.999511		149.095	146.435	147.265	148.047	144.516	149.281
ENSMUSG00000000355.13	Mcts1	360.679	0.0929167	0.141349	0.657359	0.51095	0.999511		54.9618	72.6674	71.5764	67.1917	73.7136	79.35
ENSMUSG00000000359.3	Rem1	14.9567	0.244119	0.487529	0.500726	0.616564	0.999511		1.06485	0.874802	0.695668	1.14334	1.14322	1.28145
ENSMUSG00000000365.9	Rnf17	42.5432	0.107992	0.309777	0.348614	0.727379	0.999511		1.73968	1.29476	2.54613	2.50693	1.51108	2.829
ENSMUSG00000000374.8	Trappc10	839.466	0.037503	0.0975686	0.384376	0.7007	0.999511		23.067	25.4334	26.3469	26.9389	25.0071	27.3013
ENSMUSG00000000378.15	Ccm2	634.772	0.0753938	0.135472	0.556525	0.577852	0.999511		53.9163	43.9303	48.7998	53.2779	49.042	47.5291
ENSMUSG00000000381.10	Wap	0.143761	0.789968	4.08047	0.193597	0.846491	0.999511		0	0	0	0	0	0
ENSMUSG00000000384.15	Tbrg4	1296.05	-0.120185	0.10016	-1.19994	0.230164	0.999511		83.8974	63.6607	74.5298	73.9253	67.1498	69.017
ENSMUSG00000000385.8	Tmprss2	72.2235	0.224859	0.248893	0.903435	0.366295	0.999511		2.79281	2.90116	2.83806	2.82252	3.14439	2.34202
ENSMUSG00000000386.15	Mx1	1.78793	-0.353035	1.37765	-0.256259	0.797751	0.999511		0.086271	0	0.047746	0.052405	0.025357	0.029398
ENSMUSG00000000392.17	Fap	210.21	0.193776	0.15287	1.26759	0.204943	0.999511		9.76231	13.0577	12.2922	13.202	13.0151	13.8342
ENSMUSG00000000394.15	Gcg	18.5388	-1.00989	0.494152	-2.04368	0.0409856	0.999511		1.47655	5.44934	4.01986	1.69299	1.1375	2.41149
ENSMUSG00000000399.10	Ndufa9	1114.24	-0.0678962	0.0946306	-0.717487	0.473074	0.999511		147.211	141.844	146.553	144.853	143.987	149.57
ENSMUSG00000000402.2	Egfl6	46.3031	-0.0839204	0.2913	-0.288089	0.773278	0.999511		2.24291	2.45089	2.54508	2.4018	2.58956	2.33571
ENSMUSG00000000409.14	Lck	218.223	-0.121134	0.15727	-0.770232	0.441162	0.999511		27.6181	23.4096	21.8145	24.1774	18.0343	23.7121
ENSMUSG00000000411.7	Tssk3	0.685564	-1.66529	2.285	-0.728789	0.466131	0.999511		0.076049	0.123864	0	0	0	0
ENSMUSG00000000416.16	Cttnbp2	271.332	0.239054	0.156276	1.52969	0.126093	0.999511		5.11308	7.15589	7.93593	9.06987	6.02363	8.22585
ENSMUSG00000000420.15	Galnt1	2308.94	0.0381706	0.0858073	0.444841	0.656435	0.999511		67.7167	78.5893	75.4205	80.9708	125.461	81.7057
ENSMUSG00000000435.1	Myf5	90.0681	0.0905384	0.23143	0.391213	0.69564	0.999511		4.24383	5.26392	5.4214	4.18851	6.01309	4.92429
ENSMUSG00000000439.9	Mkrn2	340.152	0.0949092	0.125836	0.754229	0.450712	0.999511		15.8293	15.0864	15.6213	15.447	16.707	17.2912
ENSMUSG00000000440.12	Pparg	2.5061	-1.23633	1.2595	-0.981604	0.326295	0.999511		0.296428	0	0.252466	0	0.050929	0
ENSMUSG00000000441.17	Raf1	1483.26	0.000644677	0.0900256	0.00716104	0.994286	0.999511		118.76	115.597	114.651	142.966	117.106	114.834
ENSMUSG00000000486.13	Sept1	164.974	-0.00664363	0.167795	-0.0395937	0.968417	0.999511		22.6259	18.9902	18.1324	23.3524	19.978	19.1534
ENSMUSG00000000489.7	Pdgfb	125.179	-0.171694	0.192815	-0.890461	0.373218	0.999511		6.10407	4.36812	6.83339	5.22928	4.5654	4.86126
ENSMUSG00000000530.16	Acvrl1	275.164	-0.0111988	0.13707	-0.0817013	0.934884	0.999511		11.1483	13.471	10.472	9.58753	7.8565	10.1088
ENSMUSG00000000531.5	Grasp	159.699	-0.304724	0.20038	-1.52073	0.128327	0.999511		11.9835	7.6852	9.07498	9.76718	7.66562	7.51762
ENSMUSG00000000532.11	Acvr1b	681.768	0.116229	0.103468	1.12333	0.261299	0.999511		17.1722	17.7489	18.2333	20.5991	20.3578	19.2926
ENSMUSG00000000538.18	Tom1l2	554.297	-0.0279618	0.112	-0.249659	0.802851	0.999511		13.9497	15.9382	16.1127	15.2231	15.3688	16.2851
ENSMUSG00000000544.14	Gpa33	5.37328	-0.945686	0.827997	-1.14214	0.253397	0.999511		0.22868	0.315463	0.384862	0.092085	0.171948	0.25719
ENSMUSG00000000552.10	Zfp385a	665.229	-0.218697	0.155107	-1.40997	0.158547	0.999511		47.5667	28.5004	35.8911	38.8971	30.5932	29.7183
ENSMUSG00000000555.8	Itga5	1393.11	-0.126234	0.123559	-1.02165	0.306947	0.999511		45.3773	33.3341	41.2029	43.7184	35.0944	37.2726
ENSMUSG00000000560.9	Gabra2	13.1425	-0.305409	0.591113	-0.516668	0.605388	0.999511		0.08317	0.571891	0.34791	0.060541	0.729144	0.521172
ENSMUSG00000000561.14	Wdr77	1463.19	-0.00777704	0.0974056	-0.0798418	0.936363	0.999511		93.4926	90.817	81.0293	90.9016	85.4369	49.5554
ENSMUSG00000000562.5	Adora3	0.623672	2.68154	2.57616	1.0409	0.29792	0.999511		0	0	0.113384	0	0.184727	0.089232
ENSMUSG00000000563.17	Atp5f1	3940.63	-0.0233627	0.0836789	-0.279194	0.780096	0.999511		362.737	365.548	363.167	318.795	385.562	375.031
ENSMUSG00000000567.5	Sox9	718.462	0.0335206	0.113947	0.294177	0.768623	0.999511		18.7286	17.7161	21.4346	20.2139	18.408	22.4366
ENSMUSG00000000568.15	Hnrnpd	5772.37	-0.0711146	0.110361	-0.644381	0.519328	0.999511		257.934	203.66	232.2	256.208	213.564	214.906
ENSMUSG00000000579.14	Dynlt1c	1404.27	-0.0162405	0.0918961	-0.176727	0.859723	0.999511		32.9334	40.1942	34.9259	38.4731	35.6273	38.625
ENSMUSG00000000581.8	C1d	869.242	-0.0598009	0.10157	-0.588768	0.556017	0.999511		49.6933	43.7229	53.3616	45.5014	45.1619	47.3237
ENSMUSG00000000594.7	Gm2a	186.34	-0.0692305	0.158609	-0.436487	0.662484	0.999511		5.55329	5.46861	4.79253	5.74683	5.01441	5.27595
ENSMUSG00000000600.15	Krit1	1093.16	0.150015	0.115371	1.30028	0.193504	0.999511		25.1514	32.8233	32.0942	33.1842	33.8729	36.2817
ENSMUSG00000000605.9	Clcn4	891.08	0.00690451	0.102096	0.0676277	0.946082	0.999511		22.5494	27.0129	25.351	25.52	24.1033	27.1558
ENSMUSG00000000617.14	Grm6	4.77796	-0.0305023	0.940937	-0.032417	0.97414	0.999511		0.060739	0	0.169253	0.109248	0.385825	0
ENSMUSG00000000627.15	Sema4f	32.6596	-0.0643088	0.339297	-0.189536	0.849673	0.999511		1.09457	1.28525	0.723883	1.01831	0.880698	1.17531
ENSMUSG00000000628.10	Hk2	1625.46	0.0233366	0.105601	0.220988	0.825101	0.999511		41.2957	32.9248	35.1806	39.9941	36.7779	38.5044
ENSMUSG00000000631.20	Myo18a	1507.65	-0.103775	0.09826	-1.05612	0.290912	0.999511		40.0149	39.0227	40.2572	37.4191	35.6389	35.0626
ENSMUSG00000000632.13	Sez6	33.4559	-0.156624	0.34023	-0.460347	0.645267	0.999511		0.631887	1.02775	1.77288	1.15058	1.24904	1.61457
ENSMUSG00000000673.9	Haao	3.09188	-0.583907	1.05673	-0.552561	0.580564	0.999511		0.124909	0.09939	0.224559	0	0.200324	0.106286
ENSMUSG00000000682.7	Cd52	7.36056	-0.857223	0.713012	-1.20226	0.229265	0.999511		3.58168	2.70926	3.13913	1.83967	1.47388	1.72066
ENSMUSG00000000686.11	Abhd15	13.1708	-0.0162589	0.536669	-0.0302959	0.975831	0.999511		1.06542	0.631831	1.09585	1.0551	1.03614	1.14609
ENSMUSG00000000690.5	Hoxb6	626.367	-0.181947	0.111063	-1.63823	0.101374	0.999511		40.0712	40.0982	41.4663	36.9656	33.0605	40.4617
ENSMUSG00000000693.10	Loxl3	193.552	-0.116534	0.161576	-0.721234	0.470766	0.999511		5.90241	7.93667	8.58873	8.23824	8.65109	8.51175
ENSMUSG00000000706.16	Btn1a1	6.12432	0.128376	0.795339	0.16141	0.87177	0.999511		0.097992	0.185078	0.3394	0.171736	0.094851	0.370657
ENSMUSG00000000708.14	Kat2b	154.7	0.203194	0.183208	1.10909	0.267393	0.999511		3.71038	5.32482	5.70812	6.94829	5.29379	5.6113
ENSMUSG00000000711.3	Rab5b	1509.15	0.0777397	0.0895722	0.8679	0.385449	0.999511		48.974	54.5426	52.1469	55.3335	53.6405	57.8899
ENSMUSG00000000724.10	Cryba1	1.85075	0.0527281	1.36957	0.0384997	0.969289	0.999511		0.096749	0.74589	0	0	0	0.172788
ENSMUSG00000000730.13	Dnmt3l	0.471985	-2.48101	3.08985	-0.802955	0.422001	0.999511		0	0	0.174453	0	0	0
ENSMUSG00000000731.15	Aire	3.04667	1.00024	1.12964	0.885452	0.375913	0.999511		0	0.053454	0.036327	0.252483	0.125803	0.066403
ENSMUSG00000000732.9	Icosl	68.9214	0.180204	0.242678	0.742562	0.457747	0.999511		3.12593	2.70947	3.43086	4.00992	3.2116	3.53869
ENSMUSG00000000738.18	Spg7	846.228	-0.0229708	0.0983992	-0.233445	0.815416	0.999511		43.3358	36.957	40.6632	41.04	42.4823	41.1821
ENSMUSG00000000739.14	Sult5a1	59.0091	0.0284751	0.295456	0.0963766	0.923221	0.999511		6.21043	4.71677	3.64526	3.94236	3.87785	4.00275
ENSMUSG00000000740.12	Rpl13	10744.3	-0.120747	0.0863769	-1.39791	0.162141	0.999511		2004.74	1758.28	1804.45	1702.76	1819.02	1778.51
ENSMUSG00000000743.9	Chmp1a	1260.75	-0.0944475	0.0932344	-1.01301	0.311055	0.999511		83.4155	76.2678	80.0967	79.3285	77.6686	72.3085
ENSMUSG00000000751.13	Rpa1	2977.32	-0.0705293	0.0847182	-0.832517	0.405117	0.999511		116.971	52.3478	84.3207	61.8081	57.8769	59.0495
ENSMUSG00000000753.15	Serpinf1	954.529	-0.0464023	0.0955061	-0.485857	0.627069	0.999511		107.032	85.397	97.4016	95.0453	70.5502	94.8461
ENSMUSG00000000759.14	Tubgcp3	1255.01	-0.0116275	0.0956391	-0.121577	0.903234	0.999511		46.7287	53.542	50.7236	51.8769	51.668	53.5608
ENSMUSG00000000776.13	Polr3d	701.02	-0.0502598	0.120835	-0.415936	0.677457	0.999511		47.8968	37.1977	40.7877	45.3626	41.6162	39.8014
ENSMUSG00000000782.15	Tcf7	567.616	-0.141516	0.167114	-0.846825	0.397093	0.999511		36.8354	22.014	23.6202	27.8802	24.3786	23.1298
ENSMUSG00000000787.12	Ddx3x	15600.8	0.0431156	0.107475	0.401169	0.688296	0.999511		519.084	648.263	533.255	576.446	616.806	590.702
ENSMUSG00000000791.9	Il12rb1	0.766505	-1.90859	2.28229	-0.836258	0.40301	0.999511		0.067764	0	0.07485	0	0	0
ENSMUSG00000000792.2	Slc5a5	13.5032	0.494895	0.56107	0.882055	0.377747	0.999511		0.164564	0.268936	0.440178	0.534338	0.786216	0.300209
ENSMUSG00000000794.9	Kcnn3	78.6583	0.172072	0.228329	0.753616	0.45108	0.999511		1.1395	1.681	0.92857	1.20568	1.21823	1.17693
ENSMUSG00000000804.14	Usp32	707.534	0.0438665	0.113142	0.38771	0.698231	0.999511		12.3494	15.1706	14.2157	14.765	14.5648	15.0051
ENSMUSG00000000805.18	Car4	67.6379	-0.12058	0.243868	-0.494446	0.620991	0.999511		7.50409	7.60941	7.63443	6.59059	7.60834	6.93188
ENSMUSG00000000811.13	Txnrd3	182.514	-0.0956761	0.16632	-0.575253	0.56512	0.999511		10.2194	8.18468	9.38726	9.48548	9.90506	8.8495
ENSMUSG00000000817.10	Fasl	0.166611	0.789968	4.08047	0.193597	0.846491	0.999511		0	0	0	0.060799	0	0
ENSMUSG00000000823.16	Zfp512b	1424.88	-0.0321852	0.102347	-0.314471	0.753163	0.999511		49.4001	42.9581	46.9969	52.2558	48.3845	42.1087
ENSMUSG00000000826.16	Dnajc5	2831.57	-0.00954512	0.0793351	-0.120314	0.904234	0.999511		24.8473	30.6609	25.1831	27.5752	25.452	27.2121
ENSMUSG00000000827.18	Tpd52l2	1613.89	0.00904707	0.0894793	0.101108	0.919465	0.999511		44.4237	38.5992	48.4575	51.6302	53.14	46.2584
ENSMUSG00000000838.17	Fmr1	1393.44	0.189807	0.117099	1.62091	0.105037	0.999511		45.5149	63.2653	53.0209	63.7122	61.3905	62.426
ENSMUSG00000000861.15	Bcl11a	477.871	-0.0638179	0.161665	-0.394755	0.693024	0.999511		9.85012	15.3507	16.4273	13.3085	11.7365	14.1533
ENSMUSG00000000869.12	Il4	46.7356	-0.159199	0.28378	-0.560993	0.574802	0.999511		3.16792	4.03748	3.32441	3.14819	2.89384	3.24026
ENSMUSG00000000876.11	Pxmp4	164.743	-0.0499921	0.168925	-0.295942	0.767274	0.999511		9.04984	11.6044	9.65453	8.62665	11.0752	9.35372
ENSMUSG00000000881.12	Dlg3	1406.22	-0.00636007	0.0911643	-0.0697649	0.944381	0.999511		53.2073	49.2471	53.779	51.3312	54.2653	53.6147
ENSMUSG00000000884.17	Gnb1l	124.016	-0.083803	0.183996	-0.45546	0.648779	0.999511		6.96139	7.45465	7.60041	9.60282	6.70099	7.57791
ENSMUSG00000000889.8	Dbh	87.491	-0.221569	0.271044	-0.817467	0.413662	0.999511		2.49387	5.97264	6.41136	4.48022	3.44847	4.55963
ENSMUSG00000000901.17	Mmp11	418.576	-0.0881608	0.12745	-0.691727	0.489109	0.999511		20.647	17.3776	23.2269	18.1611	16.3709	21.6895
ENSMUSG00000000902.13	Smarcb1	1973.06	-0.203467	0.112944	-1.8015	0.0716246	0.999511		193.814	136.033	152.062	155.059	114.158	137.428
ENSMUSG00000000903.3	Vpreb3	10.2961	-0.134769	0.592768	-0.227355	0.820148	0.999511		0.635996	0.544696	1.25259	0.827718	0.730624	0.677338
ENSMUSG00000000915.15	Hip1r	285.331	-0.243431	0.139689	-1.74266	0.0813923	0.999511		7.55124	5.03081	6.01194	6.49721	5.23338	5.01987
ENSMUSG00000000916.15	Nsun5	345.279	-0.0484094	0.134457	-0.360036	0.71882	0.999511		23.9518	21.4463	20.187	23.3531	21.2766	19.6862
ENSMUSG00000000934.9	Top1mt	94.6265	-0.0699213	0.22681	-0.308281	0.757868	0.999511		9.96588	7.38872	7.7425	7.88545	9.58301	7.18159
ENSMUSG00000000938.11	Hoxa10	773.437	-0.21971	0.112725	-1.94909	0.0512851	0.999511		49.1679	43.3271	55.1237	46.0734	46.3822	43.7022
ENSMUSG00000000942.10	Hoxa4	231.393	0.158627	0.16025	0.989869	0.322238	0.999511		19.0294	16.8248	15.405	19.1617	17.7785	22.3954
ENSMUSG00000000948.16	Gm38393	136.9	0.451274	0.452782	0.996668	0.318925	0.999511		2.07281	7.16679	5.31111	6.47623	5.35738	7.10225
ENSMUSG00000000957.11	Mmp14	1589.76	-0.143307	0.102094	-1.40368	0.160414	0.999511		74.1338	65.6013	77.7027	73.9678	67.3518	80.2146
ENSMUSG00000000958.10	Slc7a7	82.6229	-0.107107	0.228811	-0.468104	0.639711	0.999511		5.26478	5.4209	5.14667	4.2675	4.33221	5.17176
ENSMUSG00000000959.7	Oxa1l	1208.45	-0.058559	0.0928008	-0.631019	0.528028	0.999511		61.5706	64.3816	65.6029	66.3398	65.3239	57.2338
ENSMUSG00000000976.13	Heatr6	788.559	0.0716092	0.0985121	0.726908	0.467282	0.999511		19.0518	21.4159	19.0757	24.5517	23.3654	25.5146
ENSMUSG00000000982.5	Ccl3	5.22388	-0.32583	0.835315	-0.390068	0.696486	0.999511		0.88002	1.24015	0.587722	0	0.802149	0.709106
ENSMUSG00000001016.12	Ilf2	5189.42	-0.0293286	0.0772464	-0.379676	0.704186	0.999511		335.417	306.463	331.536	329.896	330.241	318.542
ENSMUSG00000001017.15	Chtop	3811.31	0.0553676	0.0770842	0.718274	0.472589	0.999511		104.517	98.9965	109.105	103.24	97.4457	101.248
ENSMUSG00000001018.15	Snapin	489.118	-0.024763	0.121731	-0.203425	0.838803	0.999511		20.2848	25.8659	30.1817	18.1344	19.5131	21.2832
ENSMUSG00000001020.8	S100a4	0.405145	-0.1718	3.09878	-0.0554414	0.955787	0.999511		0.194652	0.905463	0.488999	0.662954	0.879812	0.857844
ENSMUSG00000001021.12	S100a3	1.69371	-0.218416	1.48145	-0.147434	0.88279	0.999511		0.039602	0.248007	0.043835	0	0.12231	0.296672
ENSMUSG00000001025.8	S100a6	56.9785	0.0840337	0.304443	0.276024	0.78253	0.999511		13.1744	8.09729	7.34779	11.1957	9.88599	9.89775
ENSMUSG00000001027.7	Scn4a	18.404	-0.229225	0.470175	-0.487531	0.625882	0.999511		0.22804	0.285165	0.325211	0.333238	0.113247	0.508795
ENSMUSG00000001029.15	Icam2	175.36	-0.132388	0.173156	-0.764561	0.444533	0.999511		14.8267	13.9195	20.1692	14.7862	17.1227	14.5689
ENSMUSG00000001034.17	Mapk7	1230.04	-0.148047	0.100602	-1.47161	0.141127	0.999511		37.3179	39.1829	32.6568	33.2742	34.7256	29.1393
ENSMUSG00000001036.17	Epn2	801.302	0.0277853	0.0975372	0.284869	0.775745	0.999511		16.944	16.3971	25.0499	27.0762	16.908	17.2494
ENSMUSG00000001039.12	B9d1	200.996	0.0445486	0.160931	0.276819	0.781919	0.999511		36.8537	29.4497	32.1033	36.6201	33.4074	36.7235
ENSMUSG00000001052.15	Sec24b	1481.98	-0.0367828	0.103493	-0.355415	0.722279	0.999511		48.2713	44.0737	46.39	54.3881	45.686	41.3916
ENSMUSG00000001053.15	N4bp3	247.892	-0.0723233	0.155646	-0.464667	0.64217	0.999511		14.8807	11.3458	11.9391	12.19	12.5949	12.4958
ENSMUSG00000001054.9	Rmnd5b	369.293	-0.139521	0.126409	-1.10372	0.269715	0.999511		26.8974	23.3756	26.3542	22.6053	22.578	21.6737
ENSMUSG00000001056.3	Nhp2	1304	-0.138692	0.113657	-1.22026	0.222365	0.999511		208.945	162.612	169.34	167.432	172.341	166.012
ENSMUSG00000001062.18	Vps9d1	413.963	0.0653863	0.13382	0.488613	0.625116	0.999511		14.4583	12.577	16.8933	19.4886	19.2855	16.6427
ENSMUSG00000001065.15	Zfp276	387.488	-0.0273847	0.123725	-0.221336	0.824831	0.999511		12.0291	11.3062	11.7788	13.0221	14.0513	12.3717
ENSMUSG00000001076.7	C1ql4	5.83744	0.402913	0.782174	0.51512	0.606469	0.999511		0.362942	0.537807	0.184573	0.400152	0.492764	0.427423
ENSMUSG00000001082.12	Mfsd10	651.622	-0.0411138	0.109474	-0.375559	0.707245	0.999511		32.3536	33.4225	33.9363	33.3607	34.5292	33.3967
ENSMUSG00000001089.14	Luzp1	3293.86	0.0649043	0.0777796	0.834464	0.404019	0.999511		50.0811	51.2005	54.4463	59.6109	54.6824	56.0135
ENSMUSG00000001098.15	Kctd10	844.083	-0.045238	0.103833	-0.43568	0.663069	0.999511		85.5425	79.5538	101.861	89.3971	93.069	76.9474
ENSMUSG00000001100.10	Poldip2	1520.84	-0.11388	0.086759	-1.3126	0.189318	0.999511		115.429	110.731	113.538	107.319	105.42	110.538
ENSMUSG00000001103.7	Sebox	0.15997	0.789968	4.08047	0.193597	0.846491	0.999511		0	0	0	0	0	0
ENSMUSG00000001105.15	Ift20	433.316	-0.0951674	0.126626	-0.751564	0.452314	0.999511		56.9942	48.5023	51.1188	53.1868	52.556	48.6774
ENSMUSG00000001119.7	Col6a1	339.557	0.00119908	0.133009	0.00901508	0.992807	0.999511		9.61309	9.07511	11.0687	11.8325	9.33512	9.96941
ENSMUSG00000001120.15	Pcbp3	329.473	0.035057	0.144613	0.24242	0.808455	0.999511		28.5079	15.7333	21.6337	22.863	20.7481	20.4093
ENSMUSG00000001123.15	Lgals9	24.1932	-0.777757	0.391804	-1.98507	0.0471372	0.999511		3.65361	2.74692	2.90884	1.57302	2.09449	1.57777
ENSMUSG00000001127.12	Araf	1350.3	0.0490725	0.0886515	0.553544	0.579891	0.999511		43.9557	46.1351	49.946	54.0992	46.5243	50.6168
ENSMUSG00000001128.7	Cfp	174.039	-0.0696269	0.174248	-0.399586	0.689462	0.999511		12.4848	9.21927	9.93833	10.2607	11.5214	8.30772
ENSMUSG00000001131.11	Timp1	136.884	-0.0904757	0.183739	-0.492415	0.622426	0.999511		23.1222	19.5467	19.6519	20.0218	21.3249	19.3259
ENSMUSG00000001134.9	Uxt	169.928	-0.275918	0.162034	-1.70284	0.0885983	0.999511		44.1632	40.8464	42.8967	37.4645	36.5718	40.0099
ENSMUSG00000001138.13	Cnnm3	544.091	0.0138501	0.129696	0.106789	0.914956	0.999511		15.0042	10.4608	13.1225	14.902	11.7954	12.4213
ENSMUSG00000001143.13	Lman2l	710.606	-0.0431463	0.102502	-0.420933	0.673804	0.999511		32.3268	28.9108	30.1432	33.0467	29.9397	28.1969
ENSMUSG00000001150.7	Mcm3ap	1953.26	-0.0454577	0.0856546	-0.53071	0.59562	0.999511		40.7242	43.6864	46.2433	47.9052	42.9592	44.241
ENSMUSG00000001151.10	Pcnt	1548.73	-0.0195424	0.0948438	-0.206048	0.836753	0.999511		27.9384	25.184	27.6155	30.1987	27.322	28.1854
ENSMUSG00000001155.13	Ftcd	12.0383	-0.517872	0.566186	-0.914668	0.360366	0.999511		0.362726	0.749073	0.37444	0.434075	0.440237	0.169327
ENSMUSG00000001156.9	Mxd1	265.047	-0.0598006	0.139612	-0.428335	0.668407	0.999511		6.18066	6.35732	7.01496	6.76157	6.27697	7.14894
ENSMUSG00000001157.13	Gmcl1	538.297	0.128881	0.122561	1.05157	0.292997	0.999511		23.8297	29.0482	26.6055	30.6178	27.6017	28.6515
ENSMUSG00000001158.13	Snrnp27	529.146	-0.0543312	0.11305	-0.480594	0.630805	0.999511		116.901	103.363	114.414	105.628	110.668	108.523
ENSMUSG00000001166.17	Oas1c	8.92829	0.059541	0.637899	0.0933393	0.925634	0.999511		0.446665	0.607083	0.562603	0.643955	0.330675	1.06549
ENSMUSG00000001168.16	Oas1h	0.166611	0.789968	4.08047	0.193597	0.846491	0.999511		0	0	0	0	0	0
ENSMUSG00000001173.15	Ocrl	762.04	0.0510887	0.105797	0.482894	0.629171	0.999511		22.2558	25.4573	27.0785	27.2652	24.3993	25.7414
ENSMUSG00000001175.14	Calm1	7413.52	-0.000549537	0.0765867	-0.00717535	0.994275	0.999511		131.633	123.684	137.721	141.646	132.628	133.224
ENSMUSG00000001211.15	Agpat3	676.948	-0.041444	0.103654	-0.399832	0.689281	0.999511		22.5365	21.0362	25.3071	23.4236	22.2895	24.2986
ENSMUSG00000001227.12	Sema6b	97.4362	-0.094502	0.215066	-0.439408	0.660366	0.999511		4.26302	2.3873	3.4235	3.23031	2.7327	3.62313
ENSMUSG00000001228.14	Uhrf1	7671.64	-0.0821569	0.0831695	-0.987825	0.323238	0.999511		310.553	277.427	293.341	296.57	279.338	269.258
ENSMUSG00000001229.9	Dpp9	1032.77	-0.151451	0.147572	-1.02628	0.304757	0.999511		54.4586	34.3348	41.1139	48.9161	37.0304	36.2356
ENSMUSG00000001240.13	Ramp2	421.926	-0.1968	0.121114	-1.62492	0.104179	0.999511		62.1285	62.349	87.0616	49.6455	53.8244	69.0804
ENSMUSG00000001247.16	Lsr	144.064	-0.0173296	0.180532	-0.0959921	0.923527	0.999511		22.3627	19.7761	23.4844	22.0118	21.765	21.2207
ENSMUSG00000001248.15	Gramd1a	1897.1	-0.0644699	0.0984493	-0.654854	0.512562	0.999511		70.9135	62.2723	65.5032	59.6387	62.1096	64.5181
ENSMUSG00000001249.14	Hpn	51.197	-0.333375	0.275762	-1.20892	0.226693	0.999511		3.26308	4.82998	3.40574	3.02004	3.05581	3.85647
ENSMUSG00000001260.10	Gabrg1	9.80488	0.0198443	0.632644	0.0313672	0.974977	0.999511		0.216329	0.470555	0.113563	0.25645	0.158599	0.34608
ENSMUSG00000001270.9	Ckb	4513.46	-0.0838053	0.079408	-1.05538	0.291253	0.999511		342.478	316.055	326.664	318.214	307.044	324.372
ENSMUSG00000001280.13	Sp1	3154.25	0.0776251	0.101347	0.765933	0.443716	0.999511		39.113	48.4749	46.7277	48.7536	48.0854	48.2006
ENSMUSG00000001281.10	Itgb7	16.2643	-0.438835	0.480751	-0.91281	0.361342	0.999511		1.76994	0.932289	2.18841	1.64239	1.19168	1.46217
ENSMUSG00000001285.12	Myg1	821.451	-0.114342	0.10378	-1.10177	0.270563	0.999511		94.455	92.2961	103.814	83.3473	102.009	93.0826
ENSMUSG00000001288.15	Rarg	727.282	-0.148332	0.125975	-1.17747	0.239008	0.999511		41.1252	30.4181	35.4562	37.3296	32.7622	29.2676
ENSMUSG00000001289.12	Pfdn5	2251.38	-0.0197511	0.0880685	-0.224269	0.822548	0.999511		242.944	227.687	232.383	227.644	238.279	241.702
ENSMUSG00000001300.16	Efnb2	1482.72	0.00905296	0.097184	0.0931528	0.925782	0.999511		33.4367	35.8726	37.5012	42.0185	34.7028	35.2013
ENSMUSG00000001305.5	Rrp15	785.824	-0.00754493	0.10491	-0.0719181	0.942667	0.999511		74.9874	64.0627	66.6225	64.628	70.2912	63.6332
ENSMUSG00000001313.12	Rnd2	379.216	-0.0656105	0.133174	-0.492668	0.622247	0.999511		37.4418	33.5338	31.8332	35.0331	32.9539	31.2446
ENSMUSG00000001323.17	Srr	211.96	-0.0069852	0.156411	-0.0446593	0.964379	0.999511		8.36914	14.5962	13.2324	10.789	10.1407	10.013
ENSMUSG00000001333.9	Sync	11.5359	-0.164036	0.579328	-0.283149	0.777063	0.999511		0.457883	0.765547	0.619043	0.418503	0.364511	0.905989
ENSMUSG00000001334.9	Fndc5	284.611	-0.140908	0.142585	-0.988237	0.323037	0.999511		12.4693	11.8582	12.3185	12.1394	9.74258	12.4204
ENSMUSG00000001348.15	Acp5	278.967	-0.295605	0.191569	-1.54308	0.122812	0.999511		25.4011	33.6733	24.2199	26.5392	21.9695	18.1072
ENSMUSG00000001349.5	Cnn1	230.641	-0.167811	0.166377	-1.00862	0.313157	0.999511		13.8047	12.5291	14.0256	14.2644	12.475	14.1762
ENSMUSG00000001366.14	Fbxo9	271.508	-0.0263514	0.141435	-0.186314	0.852198	0.999511		21.3811	24.8967	21.456	23.0956	26.623	22.2884
ENSMUSG00000001376.17	Vps50	689.503	0.130258	0.113893	1.14369	0.252753	0.999511		22.6374	35.6922	28.3422	26.458	27.1378	27.6047
ENSMUSG00000001380.6	Hars	1530.18	-0.151132	0.0947171	-1.59561	0.110575	0.999511		131.831	120.159	119.012	118.001	116.812	115.396
ENSMUSG00000001383.8	Zmat2	2060.94	-0.0570034	0.0876102	-0.650648	0.515274	0.999511		137.41	124.187	129.343	128.819	132.202	130.77
ENSMUSG00000001403.13	Ube2c	2355.52	-0.126681	0.0872112	-1.45257	0.146342	0.999511		336.48	303.632	309.161	313.428	305.328	299.896
ENSMUSG00000001415.10	Smg5	2810.02	-0.0872002	0.0962768	-0.905724	0.365082	0.999511		100.602	86.2137	95.3545	97.0883	90.7194	91.7821
ENSMUSG00000001416.13	Cct3	9172.85	-0.0799719	0.0866057	-0.923402	0.355798	0.999511		607.836	537.18	582.083	551.637	570.214	532.474
ENSMUSG00000001418.13	Glmp	617.931	-0.0293192	0.109012	-0.268953	0.787966	0.999511		14.4638	14.5327	15.3837	14.2704	12.9616	13.7051
ENSMUSG00000001419.17	Mef2d	762.438	-0.0985132	0.103458	-0.952204	0.340993	0.999511		20.1546	18.9505	19.2821	18.6344	16.349	15.8076
ENSMUSG00000001420.13	Tmem79	38.1706	-0.0320657	0.310018	-0.103432	0.91762	0.999511		2.40334	3.03632	2.39849	2.55278	2.96833	2.52279
ENSMUSG00000001424.14	Snd1	2518.87	-0.126632	0.0921112	-1.37477	0.169202	0.999511		127.907	110.386	122.018	117.03	110.107	111.193
ENSMUSG00000001435.15	Col18a1	5948.6	-0.0247005	0.0966147	-0.25566	0.798214	0.999511		175.109	144.506	169.083	178.127	150.918	162.742
ENSMUSG00000001436.15	Slc19a1	410.263	-0.116005	0.123814	-0.936927	0.348796	0.999511		25.1084	24.0277	22.1455	21.3771	23.1262	22.0845
ENSMUSG00000001440.5	Kpnb1	16105.6	-0.0283025	0.0935417	-0.302566	0.762221	0.999511		457.214	379.374	408.095	456.052	401.3	411.815
ENSMUSG00000001441.13	Npepps	1580.69	-0.0249732	0.106179	-0.235199	0.814055	0.999511		60.3309	56.345	57.6096	70.5586	62.2901	58.2116
ENSMUSG00000001444.2	Tbx21	1.26634	0.0172392	1.74993	0.0098514	0.99214	0.999511		0.076945	0	0	0.142597	0	0
ENSMUSG00000001445.10	Mrpl10	846.991	-0.0960574	0.105556	-0.910015	0.362815	0.999511		75.0855	66.7437	69.286	63.5985	70.3591	69.763
ENSMUSG00000001467.5	Cyp51	2958.79	0.0162521	0.0876307	0.185462	0.852867	0.999511		88.6374	98.2811	102.576	98.2165	98.0789	105.774
ENSMUSG00000001472.17	Tcf25	3222.28	-0.0612107	0.0852023	-0.718416	0.472501	0.999511		98.4479	100.708	110.262	102.765	94.4531	110.631
ENSMUSG00000001473.6	Tubb6	1116.94	-0.174406	0.111661	-1.56193	0.118304	0.999511		96.0731	73.9746	79.4739	82.2	72.4389	77.0209
ENSMUSG00000001482.15	Def8	986.387	-0.126293	0.101857	-1.23991	0.21501	0.999511		42.151	40.7812	43.847	40.4492	40.4328	37.2038
ENSMUSG00000001493.9	Meox1	1823.69	0.0405962	0.094624	0.429027	0.667904	0.999511		100.558	90.9491	93.6778	97.5521	94.188	107.93
ENSMUSG00000001494.6	Sost	105.03	-0.150891	0.200823	-0.751365	0.452433	0.999511		6.67049	5.77056	5.81674	5.50041	5.31457	5.70437
ENSMUSG00000001496.15	Nkx2-1	15.6515	0.401054	0.51547	0.778036	0.436548	0.999511		0.223805	0.554827	0.837218	0.807238	0.838167	0.684178
ENSMUSG00000001497.18	Pax9	196.696	0.189946	0.183738	1.03379	0.301235	0.999511		2.81514	4.36013	3.96624	3.76427	3.31967	4.76296
ENSMUSG00000001504.10	Irx2	214.51	0.0313738	0.153964	0.203774	0.83853	0.999511		13.0362	11.5884	10.4961	12.4069	12.6696	11.2568
ENSMUSG00000001506.10	Col1a1	4565.45	0.0481243	0.556512	0.0864749	0.931089	0.999511		122.128	55.6528	82.014	164.905	62.8641	56.8824
ENSMUSG00000001507.16	Itga3	715.733	-0.0373386	0.120156	-0.310751	0.75599	0.999511		23.2992	17.0402	20.7508	22.4913	19.7981	18.9999
ENSMUSG00000001508.15	Sgca	18.9397	-0.404247	0.43833	-0.922244	0.356401	0.999511		1.4803	2.64527	2.23303	2.37018	0.792212	1.48118
ENSMUSG00000001510.8	Dlx3	64.5619	-0.135658	0.269681	-0.503031	0.614943	0.999511		3.52836	2.84033	2.23905	2.66638	3.31518	2.17227
ENSMUSG00000001517.14	Foxm1	2438.84	-0.00915767	0.109158	-0.0838938	0.933141	0.999511		97.2152	80.1143	105.035	107.918	83.717	91.4296
ENSMUSG00000001518.12	Itfg2	420.833	0.0065156	0.127946	0.0509247	0.959386	0.999511		18.0373	22.1404	15.6167	19.9721	16.5155	18.7821
ENSMUSG00000001520.12	Nrip2	52.5506	0.140958	0.271633	0.518927	0.603812	0.999511		1.41265	1.44503	1.77232	2.01823	0.34337	2.2693
ENSMUSG00000001521.12	Tulp3	763.761	-0.0381701	0.128114	-0.297938	0.76575	0.999511		36.6526	25.6147	30.0051	36.8887	29.2878	28.3153
ENSMUSG00000001524.14	Gtf2h4	612.668	-0.083762	0.12222	-0.685336	0.493132	0.999511		49.7395	40.2988	42.8829	41.5239	43.4102	42.7244
ENSMUSG00000001525.10	Tubb5	52089.2	-0.0552315	0.0748042	-0.738348	0.460303	0.999511		2168.42	2015.83	2151.53	2105.76	2118.11	2102.32
ENSMUSG00000001542.7	Ell2	257.137	-0.106725	0.182301	-0.585433	0.558256	0.999511		6.33707	11.2382	7.59499	8.0301	8.60943	7.02418
ENSMUSG00000001552.14	Jup	660.347	-0.11748	0.142148	-0.826464	0.408541	0.999511		37.1797	23.1477	26.9107	31.2084	25.0362	28.8112
ENSMUSG00000001555.10	Fkbp10	1106.33	-0.137553	0.109145	-1.26028	0.207569	0.999511		62.0822	49.7314	56.0742	58.4039	50.9442	52.8032
ENSMUSG00000001558.5	Klhl10	13.2797	0.2421	0.520638	0.465007	0.641927	0.999511		0.728594	0.944267	0.357562	0.594576	1.47321	0.842973
ENSMUSG00000001566.9	Mnx1	72.8806	-0.307412	0.236887	-1.29771	0.194385	0.999511		4.18727	3.31716	3.58917	2.6196	3.24615	3.36004
ENSMUSG00000001569.10	Nom1	903.492	0.00920537	0.0968419	0.0950556	0.924271	0.999511		13.3484	13.1629	13.5467	14.5058	13.286	13.9466
ENSMUSG00000001576.14	Ergic1	2220.75	-0.0639736	0.0975197	-0.656007	0.51182	0.999511		121.581	101.685	121.096	124.791	108.85	114.333
ENSMUSG00000001583.13	Tnk1	20.5897	0.168356	0.418813	0.401983	0.687696	0.999511		0.640816	1.04319	0.880917	0.955723	1.02848	1.27113
ENSMUSG00000001588.12	Acap1	43.5702	-0.258708	0.302116	-0.85632	0.391821	0.999511		3.33194	1.63815	2.28807	2.73118	1.77976	1.75716
ENSMUSG00000001604.14	Tcea3	41.4868	-0.167906	0.304729	-0.551	0.581633	0.999511		6.16932	6.1518	6.13375	4.84599	5.26978	5.5451
ENSMUSG00000001622.15	Csn3	11.9272	0.272619	0.550022	0.495651	0.620141	0.999511		1.34549	0.868683	1.17691	1.31381	1.9316	1.47931
ENSMUSG00000001627.12	Ifrd1	563.467	-0.00137345	0.106176	-0.0129356	0.989679	0.999511		36.8919	57.5871	40.4144	53.8116	37.3786	38.746
ENSMUSG00000001630.13	Stk38l	573.379	0.0440519	0.110051	0.400287	0.688945	0.999511		14.6643	16.7742	16.1503	17.6878	16.1864	16.8638
ENSMUSG00000001632.16	Brpf1	1138.6	-0.078386	0.0955166	-0.820653	0.411844	0.999511		29.8873	29.4548	31.8969	31.9318	29.8275	29.3371
ENSMUSG00000001642.18	Akr1b3	1862.77	-0.081183	0.0957583	-0.847791	0.396554	0.999511		222.479	185.817	193.821	197.319	197.459	191.252
ENSMUSG00000001655.6	Hoxc13	39.9243	-0.946609	0.324285	-2.91906	0.00351086	0.999511		2.52305	2.89421	1.68177	1.23699	1.21246	1.27475
ENSMUSG00000001656.3	Hoxc11	95.6876	-0.553567	0.230592	-2.40064	0.0163666	0.999511		7.38957	4.91287	4.70871	4.08099	3.97276	4.42006
ENSMUSG00000001657.7	Hoxc8	635.617	0.0674332	0.123563	0.545738	0.585246	0.999511		33.6486	30.3762	41.1907	41.7845	33.2574	38.4803
ENSMUSG00000001661.5	Hoxc6	771.236	0.162721	0.104727	1.55377	0.12024	0.999511		50.2194	57.2508	58.4648	62.4267	63.4152	66.2822
ENSMUSG00000001663.10	Gstt1	28.7547	-0.0840049	0.367484	-0.228595	0.819184	0.999511		3.21952	5.54536	3.32872	2.67239	3.68895	4.05158
ENSMUSG00000001665.11	Gstt3	16.7902	-0.158822	0.464667	-0.341797	0.732504	0.999511		1.91107	2.54106	2.33915	1.63823	1.47488	1.7791
ENSMUSG00000001666.8	Ddt	311.71	-0.140789	0.137943	-1.02063	0.307429	0.999511		96.2185	77.5103	89.5118	83.6089	89.1295	80.4841
ENSMUSG00000001670.13	Tat	0.447493	2.21422	2.89579	0.764636	0.444489	0.999511		0	0	0	0	0.045569	0.0419
ENSMUSG00000001672.14	Marveld3	7.40112	0.253191	0.690634	0.366607	0.713912	0.999511		0.380896	0.258087	0.706842	0.289973	0.333139	0.790231
ENSMUSG00000001674.11	Ddx18	2037.23	-0.0142811	0.0912723	-0.156467	0.875665	0.999511		136.134	117.139	119.296	131.888	128.81	125.573
ENSMUSG00000001687.15	Ubl3	451.197	-0.0709514	0.116479	-0.609134	0.542435	0.999511		20.2065	21.2765	23.0217	22.7426	19.5056	21.004
ENSMUSG00000001700.9	Gramd3	292.39	0.0185438	0.14446	0.128367	0.897859	0.999511		17.985	17.0627	15.6992	18.9417	16.9272	17.2762
ENSMUSG00000001707.8	Eef1e1	516.107	0.0871646	0.112261	0.776444	0.437487	0.999511		38.3563	32.6694	36.212	36.7799	41.5087	36.0167
ENSMUSG00000001729.14	Akt1	3941.32	-0.149234	0.102995	-1.44894	0.147353	0.999511		211.503	161.636	194.135	190.901	185.444	180.374
ENSMUSG00000001739.14	Cldn15	19.5269	0.231299	0.432725	0.534518	0.592983	0.999511		0.970579	0.807244	0.858807	0.93865	0.99765	1.34769
ENSMUSG00000001741.12	Il16	23.2215	-0.324745	0.424172	-0.765597	0.443916	0.999511		1.12051	0.990055	1.63304	0.965318	0.762673	0.780796
ENSMUSG00000001750.15	Tcirg1	323.747	-0.00874155	0.13236	-0.0660437	0.947343	0.999511		16.7081	17.973	14.4445	17.2204	16.2525	14.5885
ENSMUSG00000001751.9	Naglu	109.867	0.0113039	0.194845	0.0580145	0.953737	0.999511		5.0305	4.57671	5.17726	4.73003	4.84141	4.95949
ENSMUSG00000001755.12	Coasy	684.307	-0.0652328	0.104193	-0.626076	0.531265	0.999511		41.2807	40.3888	39.7716	38.4938	38.1336	41.4965
ENSMUSG00000001761.7	Smo	3480.48	-0.0748323	0.103761	-0.721197	0.470789	0.999511		123.566	92.0517	110.87	115.098	102.01	104.182
ENSMUSG00000001763.14	Tspan33	178.357	-0.49411	0.202518	-2.43983	0.0146942	0.999511		9.41839	14.7598	9.16403	8.62727	8.68836	7.94551
ENSMUSG00000001767.5	Crnkl1	1043.54	-0.0633136	0.0988947	-0.640212	0.522035	0.999511		60.8392	60.6427	46.4434	42.7819	48.7909	46.5303
ENSMUSG00000001768.16	Rin2	416.73	-0.004814	0.118835	-0.04051	0.967687	0.999511		12.4913	12.0921	13.4161	13.83	13.4668	14.1579
ENSMUSG00000001773.14	Folh1	3.45507	-0.497983	1.0476	-0.475355	0.634534	0.999511		0.03115	0.101469	0.170649	0.12646	0.059363	0.108535
ENSMUSG00000001774.8	Chordc1	1769.48	0.141975	0.114872	1.23595	0.216478	0.999511		70.5397	60.7438	64.9353	94.7072	61.4795	92.8959
ENSMUSG00000001783.3	Rtcb	2891.65	-0.0927592	0.0862147	-1.07591	0.281968	0.999511		236.195	210.511	227.777	219.978	211.141	222.104
ENSMUSG00000001785.13	Pwp1	1529.96	0.0221867	0.0866131	0.256159	0.797828	0.999511		87.8109	83.4292	86.0915	89.4861	90.5327	89.9672
ENSMUSG00000001786.14	Fbxo7	259.381	-0.0182168	0.142511	-0.127827	0.898286	0.999511		11.0479	14.4517	13.0414	13.7663	13.6604	14.4594
ENSMUSG00000001794.13	Capns1	1881.65	-0.165826	0.10353	-1.60172	0.109219	0.999511		116.411	104.08	111.363	104	99.466	98.8972
ENSMUSG00000001802.16	Lrp3	1070.17	-0.0143464	0.126663	-0.113265	0.909821	0.999511		42.9247	17.5592	35.5261	43.0757	32.6059	34.4366
ENSMUSG00000001804.9	Dsg4	0.166611	0.789968	4.08047	0.193597	0.846491	0.999511		0	0	0	0.034002	0	0
ENSMUSG00000001815.15	Evx2	14.6716	0.192188	0.547494	0.351032	0.725564	0.999511		0.180973	0.282078	0.50539	0.649132	0.377557	0.245049
ENSMUSG00000001819.4	Hoxd13	222.177	-0.542663	0.156221	-3.47368	0.000513364	0.999511		11.7295	12.5539	12.6238	10.1468	8.72892	7.304
ENSMUSG00000001827.12	Folr1	10.125	-0.141577	0.650651	-0.217592	0.827747	0.999511		2.25863	0.539839	0.369278	0.822957	1.41614	1.15254
ENSMUSG00000001829.17	Clpb	696.721	-0.117272	0.107912	-1.08674	0.277153	0.999511		38.3367	30.6128	29.2731	31.3375	30.0333	29.1792
ENSMUSG00000001833.17	Sept7	2820.58	0.116445	0.108803	1.07024	0.284513	0.999511		107.143	127.476	128.631	133.543	156.251	139.891
ENSMUSG00000001844.10	Zdhhc4	392.872	-0.0751931	0.120614	-0.623419	0.533009	0.999511		40.6215	41.2974	39.9262	40.1686	35.9554	38.6365
ENSMUSG00000001847.14	Rac1	3688.32	-0.0513498	0.0906324	-0.566571	0.571005	0.999511		54.303	121.115	171.214	186.053	125.693	47.8283
ENSMUSG00000001855.15	Nup214	1753	-0.00215198	0.0905936	-0.0237542	0.981049	0.999511		65.0436	52.1	65.1188	64.5559	73.0736	62.533
ENSMUSG00000001864.13	Aif1l	1670.36	-0.149925	0.0964645	-1.5542	0.120137	0.999511		77.0148	70.8433	69.0146	63.9479	68.1034	63.7679
ENSMUSG00000001865.2	Cpa3	0.863634	-0.690788	2.20069	-0.313896	0.7536	0.999511		0	0.217132	0.074359	0.163231	0	0
ENSMUSG00000001870.16	Ltbp1	1075.5	0.0966987	0.12002	0.805687	0.420423	0.999511		23.7938	27.4081	31.0341	31.8257	28.253	31.2633
ENSMUSG00000001891.16	Ugp2	952.129	0.0546135	0.105736	0.516507	0.6055	0.999511		48.2906	64.2766	57.0214	60.1898	56.7228	63.2429
ENSMUSG00000001901.15	Kcnh6	14.6832	-0.323006	0.51682	-0.624987	0.53198	0.999511		0.307195	0.374561	0.618373	0.34722	0.276371	0.278113
ENSMUSG00000001909.16	Trmt1	1169.57	-0.0640906	0.112267	-0.570875	0.568084	0.999511		57.3772	49.867	49.3332	52.1953	47.4988	49.2226
ENSMUSG00000001910.4	Nacc1	3060.93	-0.133661	0.131174	-1.01896	0.308221	0.999511		103.774	66.327	80.5364	86.8259	74.9342	76.1649
ENSMUSG00000001911.16	Nfix	16.9197	-0.184397	0.483963	-0.381013	0.703193	0.999511		0.496667	0.357072	0.528681	0.738562	0.411668	0.181158
ENSMUSG00000001918.17	Slc1a5	882.359	-0.0777982	0.106677	-0.729288	0.465826	0.999511		49.4901	41.5299	44.9226	46.4482	44.8461	43.7968
ENSMUSG00000001924.15	Uba1	11440.3	-0.0563662	0.076941	-0.73259	0.463808	0.999511		383.002	354.562	381.699	393.853	369.161	371.519
ENSMUSG00000001930.17	Vwf	520.374	0.040301	0.142155	0.283499	0.776794	0.999511		8.80008	9.8468	12.8665	12.0622	10.8633	10.2867
ENSMUSG00000001942.8	Siae	155.001	0.0615975	0.165857	0.37139	0.710347	0.999511		6.50761	5.49092	7.41906	7.43053	6.38509	5.62943
ENSMUSG00000001943.8	Vsig2	29.734	-0.0596403	0.349	-0.170889	0.864311	0.999511		2.71196	3.00728	1.52134	2.99362	1.3529	1.5376
ENSMUSG00000001946.14	Esam	401.853	0.00200825	0.11855	0.0169401	0.986484	0.999511		25.4003	25.2287	26.5849	24.8777	26.5906	27.603
ENSMUSG00000001948.10	Spa17	33.828	-0.179442	0.347775	-0.51597	0.605876	0.999511		8.89468	9.70569	7.21123	7.68827	10.3244	8.84059
ENSMUSG00000001962.8	Fam50a	660.834	0.00398141	0.119698	0.0332622	0.973465	0.999511		58.194	49.8688	55.1765	51.645	55.0285	55.6427
ENSMUSG00000001964.14	Emd	1632.17	-0.0735584	0.0864141	-0.851231	0.394641	0.999511		128.429	121.454	122.32	119.957	122.988	123.142
ENSMUSG00000001983.7	Taco1	272.667	0.06425	0.136673	0.4701	0.638283	0.999511		26.097	28.3647	29.5369	30.3652	29.701	28.9064
ENSMUSG00000001985.9	Grik3	88.1701	-0.165237	0.240416	-0.687296	0.491896	0.999511		1.29791	0.851008	1.44221	1.4156	0.907066	1.14618
ENSMUSG00000001986.16	Gria3	190.568	0.139094	0.180854	0.769095	0.441837	0.999511		2.83806	5.37731	4.29996	5.41958	5.08262	4.88584
ENSMUSG00000001988.9	Npas1	17.8289	0.109496	0.45002	0.243313	0.807763	0.999511		0.536092	0.629704	0.470084	0.651839	0.72251	0.552965
ENSMUSG00000001995.9	Sipa1l2	734.442	0.0159248	0.117662	0.135344	0.89234	0.999511		14.8288	13.1508	15.9032	17.4388	13.3655	14.8619
ENSMUSG00000001998.15	Ap4e1	462.199	0.150818	0.138267	1.09077	0.275374	0.999511		10.2042	15.4559	14.0727	15.0744	15.8931	15.9265
ENSMUSG00000001999.15	Blvra	142.978	-0.154357	0.176629	-0.873904	0.382171	0.999511		18.1552	19.8982	17.3673	17.5605	16.8248	16.8287
ENSMUSG00000002006.12	Pdzd4	290.37	-0.148885	0.135336	-1.10011	0.271282	0.999511		9.72901	8.46923	10.316	8.73809	9.13859	9.19055
ENSMUSG00000002007.5	Srpk3	75.998	-0.102392	0.231735	-0.441851	0.658597	0.999511		3.50789	3.46001	4.54184	4.63113	4.14268	4.34394
ENSMUSG00000002010.17	Idh3g	1430.44	-0.045272	0.0963655	-0.469794	0.638502	0.999511		83.1219	78.6504	94.0989	90.2177	84.0158	88.2384
ENSMUSG00000002012.13	Pnck	47.5917	-0.0796639	0.288367	-0.276259	0.782349	0.999511		3.99322	3.64216	4.59268	2.56521	4.99584	4.9944
ENSMUSG00000002014.12	Ssr4	577.725	-0.0512038	0.109816	-0.466269	0.641023	0.999511		62.7157	59.1659	58.3428	58.8468	63.5319	57.6763
ENSMUSG00000002015.5	Bcap31	779.963	-0.034912	0.0988718	-0.353104	0.724011	0.999511		104.122	95.3092	107.098	108.123	102.915	102.191
ENSMUSG00000002017.10	Fam98a	1126.02	0.0816989	0.0909088	0.898691	0.368817	0.999511		46.8694	49.6357	53.3767	56.1857	54.8078	57.8028
ENSMUSG00000002020.15	Ltbp2	19.2011	-0.0584091	0.440743	-0.132524	0.89457	0.999511		0.340235	0.127163	0.226205	0.388866	0.188127	0.25185
ENSMUSG00000002028.13	Kmt2a	2691.91	0.0677867	0.100877	0.671977	0.501599	0.999511		18.2641	17.3604	19.2502	22.8303	18.2721	19.6509
ENSMUSG00000002031.12	Ift46	855.181	0.0627721	0.106395	0.589991	0.555197	0.999511		63.831	37.1588	65.8873	30.9942	35.517	58.8852
ENSMUSG00000002032.17	Tmem25	32.7502	0.294355	0.337037	0.873362	0.382466	0.999511		1.21723	1.12635	0.718318	1.2991	1.25588	1.69019
ENSMUSG00000002043.17	Trappc6a	206.009	-0.0258956	0.16074	-0.161103	0.872012	0.999511		30.122	28.0328	32.4876	32.782	30.8818	29.6213
ENSMUSG00000002052.6	Supt6	3880.78	-0.0363724	0.0789874	-0.460483	0.645169	0.999511		78.2841	75.1452	82.68	81.6932	76.0426	82.0746
ENSMUSG00000002055.9	Spag5	3220.81	0.00422978	0.0776682	0.0544597	0.956569	0.999511		114.047	118.338	117.678	122.829	119.032	126.477
ENSMUSG00000002057.4	Foxn1	2.02647	-0.626805	1.30672	-0.479677	0.631457	0.999511		0.090609	0.09866	0.067049	0	0.067346	0
ENSMUSG00000002058.13	Unc119	653.76	-0.202066	0.137892	-1.46539	0.142815	0.999511		49.0493	36.7826	41.6699	39.6538	38.7585	36.0557
ENSMUSG00000002059.18	Rab34	1067.4	-0.101932	0.0986431	-1.03334	0.301446	0.999511		79.1044	78.6248	68.265	61.8106	75.6906	67.225
ENSMUSG00000002064.10	Sdf2	510.966	0.0540002	0.125114	0.431609	0.666026	0.999511		45.9033	46.4103	51.985	42.9759	58.1156	55.3994
ENSMUSG00000002068.16	Ccne1	1621.6	-0.13673	0.101776	-1.34344	0.179129	0.999511		115.089	96.5292	101.527	96.9749	100.233	97.6067
ENSMUSG00000002076.11	Hsf2bp	10.0577	-0.344523	0.610909	-0.563951	0.572787	0.999511		1.02387	0.386641	1.12132	0.677838	0.316459	0.225035
ENSMUSG00000002083.13	Bbc3	97.6618	-0.0733096	0.238813	-0.306975	0.758862	0.999511		11.5064	6.29166	7.5817	7.3723	10.0711	6.66476
ENSMUSG00000002100.15	Mybpc3	1479.46	-0.0746579	0.088963	-0.839202	0.401356	0.999511		41.547	42.7601	44.6035	39.2343	42.0004	41.7125
ENSMUSG00000002102.15	Psmc3	4130.26	-0.103115	0.0875277	-1.17808	0.238765	0.999511		277.588	287.547	256.403	246.486	260.666	250.603
ENSMUSG00000002103.15	Acp2	878.009	0.0195931	0.102799	0.190596	0.848842	0.999511		31.7143	35.4918	35.3002	33.9385	33.6701	36.0453
ENSMUSG00000002104.11	Rapsn	25.1162	-0.162309	0.387025	-0.419375	0.674942	0.999511		2.04129	1.89638	1.80917	1.64584	2.44256	1.7344
ENSMUSG00000002105.15	Slc39a13	243.933	0.037551	0.144015	0.260744	0.79429	0.999511		16.9055	14.7636	15.9673	19.1405	14.4304	16.897
ENSMUSG00000002107.18	Celf2	502.649	0.154959	0.12185	1.27172	0.203474	0.999511		13.0683	13.6988	15.0319	13.5063	11.7886	13.1026
ENSMUSG00000002108.10	Nr1h3	23.7903	-0.254677	0.412668	-0.617147	0.537138	0.999511		1.5075	1.84477	1.76452	1.05359	1.91283	1.49494
ENSMUSG00000002109.14	Ddb2	132.141	0.0542035	0.199399	0.271834	0.785749	0.999511		6.63899	9.00445	8.96003	7.82083	8.60038	7.9675
ENSMUSG00000002111.8	Spi1	20.388	-0.486349	0.432918	-1.12342	0.261259	0.999511		1.86863	1.94858	1.75117	1.15299	1.41072	2.0202
ENSMUSG00000002129.11	Sf3a1	3298.27	-0.139559	0.12304	-1.13425	0.256688	0.999511		115.924	80.4915	94.878	101.976	84.6529	88.1442
ENSMUSG00000002147.18	Stat6	304.907	-0.150256	0.129601	-1.15938	0.246302	0.999511		12.2052	10.1887	12.4414	10.0372	9.73227	12.3738
ENSMUSG00000002190.13	Clgn	61.8177	0.198203	0.259581	0.76355	0.445135	0.999511		2.53819	1.58454	1.84307	2.55348	2.66564	2.81769
ENSMUSG00000002204.9	Napsa	3.63499	1.36833	1.02882	1.33	0.183519	0.999511		0.239348	0	0.408614	0.178278	0.380153	0.562797
ENSMUSG00000002205.16	Vrk3	461.905	0.0328105	0.119126	0.275427	0.782988	0.999511		41.6254	37.551	40.7371	38.7454	40.722	35.1984
ENSMUSG00000002210.11	Smg9	351.329	-0.110039	0.137455	-0.800546	0.423394	0.999511		32.8736	24.7236	27.8584	25.3686	26.9886	24.1937
ENSMUSG00000002221.11	Paxip1	1424.95	-0.0333098	0.105337	-0.316222	0.751834	0.999511		45.4692	36.5846	42.7385	47.1053	43.266	44.819
ENSMUSG00000002222.14	Rmnd5a	2049.81	0.0826025	0.0858157	0.962557	0.33577	0.999511		37.9302	41.4692	41.5598	45.8502	39.5333	43.674
ENSMUSG00000002227.15	Mov10	803.854	-0.156977	0.11644	-1.34814	0.177614	0.999511		27.7709	25.4606	31.8518	29.9263	26.1175	29.2727
ENSMUSG00000002228.7	Ppm1j	35.4686	-0.348907	0.332203	-1.05028	0.293589	0.999511		3.52234	2.37405	2.52391	2.48228	2.07962	1.97897
ENSMUSG00000002233.13	Rhoc	1036.55	-0.0600717	0.1022	-0.587787	0.556675	0.999511		125.152	105.441	115.471	125.516	122.779	108.014
ENSMUSG00000002249.21	Tead3	579.687	-0.011373	0.110172	-0.10323	0.917781	0.999511		21.9108	20.624	21.3983	23.0239	22.2293	16.1374
ENSMUSG00000002250.16	Ppard	305.06	-0.087201	0.154391	-0.564806	0.572206	0.999511		12.2169	8.93949	10.6868	11.0177	8.69268	10.2064
ENSMUSG00000002257.8	Def6	36.7823	-0.297397	0.317778	-0.935863	0.349344	0.999511		2.70096	2.46487	2.20271	2.43285	2.06297	2.87436
ENSMUSG00000002265.16	Peg3	32716.3	0.150266	0.118868	1.26414	0.20618	0.999511		310.358	461.278	460.568	474.112	448.253	497.531
ENSMUSG00000002266.17	Zim1	2442.99	0.242339	0.134132	1.80672	0.070806	0.999511		26.0262	35.7817	40.9503	48.5315	49.7894	55.3704
ENSMUSG00000002274.12	Metrn	314.637	0.0716661	0.135049	0.530666	0.59565	0.999511		197.86	155.451	168.594	168.916	175.287	178.127
ENSMUSG00000002279.19	Lmf1	289.055	0.0582147	0.132894	0.438055	0.661346	0.999511		15.3443	17.773	19.7418	14.5946	18.2379	17.5061
ENSMUSG00000002280.10	Narfl	307.299	-0.175795	0.136606	-1.28688	0.198136	0.999511		16.9715	16.7994	16.3078	16.3314	14.672	15.1947
ENSMUSG00000002289.16	Angptl4	273.696	-0.0838772	0.14146	-0.592941	0.553221	0.999511		14.6061	9.8781	14.6585	10.3197	6.50211	12.3541
ENSMUSG00000002297.16	Dbf4	2188.76	0.0604675	0.0855748	0.706604	0.479812	0.999511		92.8784	99.4653	112.802	107.641	95.8889	109.498
ENSMUSG00000002307.16	Daxx	937.786	-0.142609	0.111016	-1.28458	0.198938	0.999511		39.1847	40.6366	35.0004	46.6343	44.0582	31.8059
ENSMUSG00000002308.16	Cd320	479.494	-0.0896344	0.128177	-0.699302	0.484363	0.999511		39.3637	27.5807	35.4067	32.5267	27.4983	30.5834
ENSMUSG00000002319.16	Ipo4	786.791	-0.119076	0.118003	-1.00909	0.312932	0.999511		70.6172	71.5496	73.2848	56.4173	55.3268	71.4317
ENSMUSG00000002320.15	Tm9sf1	860.466	-0.0964378	0.0986405	-0.97767	0.328238	0.999511		30.4209	34.1915	57.8856	38.137	31.4529	31.4066
ENSMUSG00000002324.8	Rec8	252.07	-0.100408	0.14034	-0.715464	0.474322	0.999511		16.3674	13.2464	15.4588	14.2321	12.9159	13.9835
ENSMUSG00000002325.15	Irf9	252.349	0.0887042	0.150037	0.591216	0.554376	0.999511		11.3703	11.269	12.0816	13.6025	10.815	9.77498
ENSMUSG00000002326.6	Gmpr2	302.022	-0.115711	0.129536	-0.893273	0.371711	0.999511		44.1671	42.7251	45.7459	39.1708	48.0205	40.8004
ENSMUSG00000002329.7	Mdp1	730.096	-0.156239	0.106269	-1.47022	0.141501	0.999511		55.1478	46.6838	51.7404	48.7055	47.2381	47.4518
ENSMUSG00000002332.16	Dhrs1	576.546	0.0202881	0.121161	0.167448	0.867018	0.999511		50.5632	44.9858	41.6465	53.8072	48.9578	47.2551
ENSMUSG00000002341.8	Ncan	199.882	-0.016404	0.164955	-0.0994455	0.920785	0.999511		2.75253	3.67313	3.84621	3.40276	3.19348	3.51206
ENSMUSG00000002342.17	Tmem161a	754.893	-0.09809	0.102992	-0.952402	0.340893	0.999511		32.1141	46.8292	48.0599	39.6177	28.3176	33.6046
ENSMUSG00000002343.11	Armc6	286.87	0.00703452	0.149929	0.046919	0.962578	0.999511		24.1963	13.6536	19.328	22.4109	18.1659	21.9838
ENSMUSG00000002345.18	Borcs8	278.885	-0.00361056	0.15494	-0.023303	0.981409	0.999511		53.9079	39.1934	53.4344	49.8411	38.9448	36.9453
ENSMUSG00000002346.16	Slc25a42	83.3466	-0.0127945	0.241031	-0.0530821	0.957666	0.999511		3.12198	3.8172	2.76136	3.42739	2.60738	2.43074
ENSMUSG00000002365.10	Snx9	616.108	-0.0687949	0.106206	-0.64775	0.517146	0.999511		27.9265	26.0932	28.241	29.1512	26.644	25.8224
ENSMUSG00000002372.9	Ranbp3	2275.59	-0.101061	0.10635	-0.950264	0.341978	0.999511		132.32	112.071	121.367	117.554	115.24	117.043
ENSMUSG00000002379.7	Ndufa11	528.56	-0.103266	0.116479	-0.886569	0.375311	0.999511		63.4946	74.5119	83.3058	75.1861	69.3377	63.6245
ENSMUSG00000002384.2	Bmp8b	12.0594	0.0370394	0.543883	0.0681018	0.945705	0.999511		0.331786	0.528844	0.527993	0.633168	0.383599	0.539027
ENSMUSG00000002393.14	Nr2f6	762.719	-0.130478	0.150705	-0.865781	0.38661	0.999511		77.6038	45.5795	50.394	62.3355	57.0461	54.6085
ENSMUSG00000002395.14	Use1	691.891	-0.150926	0.114889	-1.31367	0.188958	0.999511		81.9801	74.4968	54.2619	64.3833	69.7977	59.0025
ENSMUSG00000002396.8	Ocel1	320.944	-0.0505937	0.147231	-0.343635	0.731121	0.999511		15.3177	9.14718	12.4356	13.1432	11.7593	11.7712
ENSMUSG00000002409.18	Dyrk1b	381.449	0.116141	0.144951	0.80124	0.422992	0.999511		23.4925	16.9964	17.4995	22.4377	19.328	20.5759
ENSMUSG00000002413.15	Braf	1305.5	0.13153	0.0948121	1.38727	0.16536	0.999511		18.8111	20.6445	20.5009	20.8527	21.7216	22.1354
ENSMUSG00000002416.13	Ndufb2	209.598	0.00506891	0.147207	0.0344339	0.972531	0.999511		46.5548	34.8068	32.8996	36.1008	35.7744	45.3264
ENSMUSG00000002428.12	Hltf	539.183	0.115951	0.126837	0.914171	0.360627	0.999511		14.2423	24.5317	18.5924	22.8586	20.1988	21.2106
ENSMUSG00000002455.14	Prpf6	1813.51	-0.00228751	0.0936071	-0.0244374	0.980504	0.999511		94.6131	88.1263	84.5893	94.0073	86.7393	94.3105
ENSMUSG00000002458.13	Rgs19	510.11	0.0589371	0.116112	0.507586	0.611744	0.999511		40.7567	37.8779	38.6326	38.4271	43.2748	34.0289
ENSMUSG00000002459.17	Rgs20	15.6643	0.0474831	0.491504	0.0966077	0.923038	0.999511		1.09482	1.03859	0.554868	0.670134	0.842553	1.025
ENSMUSG00000002475.16	Abhd3	17.3702	-0.431881	0.468852	-0.921145	0.356975	0.999511		0.802348	1.2064	1.56195	0.882031	0.985078	0.944815
ENSMUSG00000002477.5	Snrpd1	2430.5	-0.00325364	0.0845263	-0.0384927	0.969295	0.999511		589.477	530.818	535.578	561.457	571.97	475.407
ENSMUSG00000002486.15	Tchp	419.216	-0.132569	0.135775	-0.976384	0.328874	0.999511		25.3555	18.6304	21.6075	25.1232	20.214	18.7712
ENSMUSG00000002489.16	Tiam1	791.339	-0.0285753	0.103345	-0.276503	0.782162	0.999511		20.8076	13.7393	22.8108	16.6111	14.1312	13.8909
ENSMUSG00000002496.10	Tsc2	1809.28	-0.0191223	0.095708	-0.199799	0.841638	0.999511		79.237	57.1928	65.677	83.5482	71.2223	58.3775
ENSMUSG00000002500.15	Rpl3l	1.18757	-0.495862	1.83128	-0.270774	0.786565	0.999511		0	0	0	0.191008	0	0
ENSMUSG00000002504.15	Slc9a3r2	383.365	-0.144916	0.129581	-1.11833	0.263424	0.999511		25.8643	13.6542	16.172	21.5922	15.2881	14.1551
ENSMUSG00000002524.17	Puf60	3817.01	-0.130641	0.0969919	-1.34693	0.178003	0.999511		289.604	226.62	238.955	248.813	230.812	228.76
ENSMUSG00000002546.16	Golga2	1160.75	-0.0751678	0.0975377	-0.770655	0.440912	0.999511		35.8132	34.3482	38.3927	37.8567	33.0521	37.039
ENSMUSG00000002550.16	Uck1	730.669	-0.0415102	0.111236	-0.373172	0.709021	0.999511		55.3465	45.4967	49.7529	48.5579	55.4118	49.1464
ENSMUSG00000002565.16	Scin	4.65696	0.689097	0.901283	0.764574	0.444525	0.999511		0.342048	0	0.110686	0.128151	0.288028	0.237753
ENSMUSG00000002578.17	Ikzf4	163.088	0.0909282	0.165356	0.549895	0.582391	0.999511		3.41595	4.39696	3.93127	5.50414	3.65494	4.13079
ENSMUSG00000002580.7	Mien1	167.997	-0.0249212	0.182581	-0.136494	0.891431	0.999511		62.9797	49.8541	56.2895	52.1635	56.8475	53.7838
ENSMUSG00000002588.13	Pon1	1.48202	-0.432789	1.50725	-0.287138	0.774007	0.999511		0.193012	0.102606	0	0	0	0
ENSMUSG00000002602.16	Axl	821.614	0.0236789	0.107717	0.219825	0.826007	0.999511		25.2105	26.7477	29.5003	29.8164	25.1547	29.6337
ENSMUSG00000002603.15	Tgfb1	166.491	-0.371153	0.173622	-2.1377	0.0325409	0.999511		11.2518	10.2994	12.1517	10.5752	8.40871	7.89636
ENSMUSG00000002608.8	Ccdc97	770.765	-0.164153	0.122369	-1.34146	0.17977	0.999511		42.6454	35.0236	39.5215	42.803	34.0682	34.3899
ENSMUSG00000002617.14	Zfp40	327.302	0.23328	0.189646	1.23008	0.218667	0.999511		7.25412	14.0925	11.4105	13.9283	15.3267	15.8112
ENSMUSG00000002625.9	Akap8l	825.309	-0.00358978	0.110947	-0.0323559	0.974188	0.999511		49.9894	43.2506	45.2023	50.7818	42.3434	45.6015
ENSMUSG00000002633.4	Shh	123.254	-0.223082	0.188657	-1.18247	0.237018	0.999511		7.63788	7.23936	7.56615	6.92346	6.44476	7.62887
ENSMUSG00000002635.11	Pdcd2l	308.648	-0.158405	0.135781	-1.16661	0.243366	0.999511		25.4385	24.6033	24.5069	21.4293	26.7531	27.0498
ENSMUSG00000002658.9	Gtf2f1	1389.45	-0.156937	0.106567	-1.47266	0.140843	0.999511		118.378	97.4998	101.536	99.3199	101.133	90.289
ENSMUSG00000002660.8	Clpp	627.536	-0.218925	0.114922	-1.90499	0.0567818	0.999511		101.938	83.4177	86.8702	78.2623	81.0215	79.0718
ENSMUSG00000002661.14	Alkbh7	178.525	-0.171573	0.160569	-1.06853	0.285282	0.999511		25.7894	21.4042	23.6746	21.524	22.3945	22.2909
ENSMUSG00000002664.2	Pspn	11.4495	-0.191502	0.565965	-0.338363	0.73509	0.999511		1.42579	2.44174	2.33598	2.10591	1.51668	1.85543
ENSMUSG00000002668.8	Dennd1c	63.3173	-0.019558	0.253553	-0.0771359	0.938515	0.999511		2.58205	3.66601	3.71113	2.39944	3.02649	3.36216
ENSMUSG00000002679.14	Med6	647.335	-0.0779383	0.106188	-0.733966	0.462969	0.999511		60.4613	97.5527	108.062	70.5512	91.9131	72.8391
ENSMUSG00000002688.8	Prkd1	239.803	-0.0413106	0.164024	-0.251857	0.801152	0.999511		10.2774	7.35737	8.79924	8.93429	9.10725	9.44313
ENSMUSG00000002699.13	Lcp2	27.5912	-0.555567	0.377842	-1.47037	0.141462	0.999511		2.6575	1.5439	1.9661	1.24252	1.48157	1.09009
ENSMUSG00000002718.14	Cse1l	5193.28	0.0808016	0.0808367	0.999566	0.317521	0.999511		200.628	309.573	290.672	299.688	302.165	315.257
ENSMUSG00000002728.14	Naa20	982.758	0.0569067	0.10796	0.52711	0.598117	0.999511		70.2892	108.517	82.9832	84.6775	85.2556	92.2695
ENSMUSG00000002731.6	Prkra	810.654	-0.00763615	0.0995085	-0.0767387	0.938831	0.999511		75.3026	73.9284	70.4624	72.9163	73.4512	71.1725
ENSMUSG00000002732.14	Fkbp7	127.453	-0.0439722	0.183192	-0.240034	0.810304	0.999511		18.128	19.5494	20.5722	20.3727	19.5495	21.4399
ENSMUSG00000002733.8	Plekha3	289.546	0.163479	0.132535	1.23347	0.2174	0.999511		15.9166	16.3809	15.7167	18.8983	16.7375	17.5643
ENSMUSG00000002741.9	Ykt6	2550.66	-0.0927874	0.0939347	-0.987786	0.323258	0.999511		143.48	120.518	133.102	133.19	126.961	126.833
ENSMUSG00000002748.7	Baz1b	7486.88	0.0072802	0.0757643	0.0960902	0.923449	0.999511		159.226	154.627	160.448	178.947	159.12	169.966
ENSMUSG00000002763.16	Pex6	834.341	-0.146338	0.126091	-1.16057	0.245815	0.999511		37.3134	27.6017	30.6694	32.2766	29.6848	27.4743
ENSMUSG00000002767.13	Mrpl2	637.735	-0.0468074	0.105665	-0.44298	0.65778	0.999511		72.35	69.6581	76.5198	69.2235	63.3426	74.5669
ENSMUSG00000002768.8	Mea1	868.832	-0.101002	0.121547	-0.83097	0.40599	0.999511		126.998	94.3409	123.344	126.612	120.084	99.6484
ENSMUSG00000002769.9	Gnmt	8.60601	-0.386202	0.641743	-0.601802	0.547306	0.999511		0.690086	0.945514	0.952119	0.511198	0.568375	0.579245
ENSMUSG00000002771.12	Grin2d	25.0107	-0.114285	0.39653	-0.288213	0.773184	0.999511		0.591485	0.472414	0.691009	0.519523	0.639773	0.393766
ENSMUSG00000002778.14	Kdelr1	1306.62	-0.0912727	0.111725	-0.81694	0.413963	0.999511		110.743	69.5782	103.655	97.5094	97.8417	100.508
ENSMUSG00000002781.19	Tmem143	166.616	-0.0520921	0.162946	-0.319689	0.749204	0.999511		10.0666	9.74553	10.459	9.41475	8.60356	9.02186
ENSMUSG00000002791.16	Pdxk-ps	3.49274	-0.0242148	0.990483	-0.0244475	0.980496	0.999511		0.117898	0.122136	0.061946	0.14812	0	0
ENSMUSG00000002797.9	Ggct	84.4925	-0.00133984	0.225876	-0.00593175	0.995267	0.999511		4.18745	4.25643	3.38983	3.3907	2.76983	3.76844
ENSMUSG00000002799.6	Jag2	414.53	-0.0186386	0.135479	-0.137575	0.890576	0.999511		14.11	10.7882	11.9104	15.85	13.604	12.3569
ENSMUSG00000002803.14	Btbd6	270.528	-0.0922051	0.159102	-0.579535	0.562229	0.999511		7.4013	4.32074	8.79242	4.86067	7.74897	6.49659
ENSMUSG00000002804.4	Nudt14	181.223	-0.135982	0.186421	-0.729434	0.465736	0.999511		22.8331	18.6025	17.8409	16.0299	19.2135	17.7461
ENSMUSG00000002808.7	Epdr1	208.066	0.137856	0.152711	0.902727	0.366671	0.999511		10.0749	8.81379	10.2182	9.98858	10.4666	11.7764
ENSMUSG00000002812.4	Flii	2019.54	-0.0666374	0.0831678	-0.801241	0.422992	0.999511		62.7447	59.0331	65.6807	64.5519	61.0329	60.7022
ENSMUSG00000002814.15	Top3a	650.45	0.0731315	0.103173	0.708825	0.478433	0.999511		25.1041	23.3489	25.4521	27.0367	24.2061	25.8278
ENSMUSG00000002820.6	Atg4d	427.904	-0.070807	0.124742	-0.567629	0.570287	0.999511		13.672	13.3338	12.3146	12.3562	12.7644	11.7079
ENSMUSG00000002825.8	Qtrt1	521.432	-0.0182814	0.123763	-0.147713	0.882569	0.999511		41.7633	36.8395	37.837	44.1325	45.6696	37.4588
ENSMUSG00000002831.13	Plin4	7.03174	-0.723691	0.712768	-1.01532	0.309951	0.999511		0.105711	0.189969	0.128082	0.011104	0.100754	0.083345
ENSMUSG00000002833.11	Hdgfl2	2277.57	-0.140088	0.116572	-1.20173	0.229467	0.999511		116.23	86.3632	94.4422	105.815	93.0205	93.8236
ENSMUSG00000002835.9	Chaf1a	2181.18	-0.0411688	0.108826	-0.3783	0.705208	0.999511		69.7744	52.1112	59.0386	64.9048	58.4548	60.2119
ENSMUSG00000002844.9	Adprh	1813.64	-0.0438089	0.0891248	-0.491545	0.623041	0.999511		81.3076	69.6005	74.7994	75.3675	72.9874	74.4691
ENSMUSG00000002845.14	Tmem39a	780.942	0.0376929	0.109389	0.344576	0.730413	0.999511		38.0174	50.3861	47.6148	51.1676	51.497	55.1863
ENSMUSG00000002846.9	Timmdc1	381.857	-0.0243626	0.121944	-0.199785	0.841649	0.999511		34.2739	32.688	33.8677	33.5749	36.0707	34.6789
ENSMUSG00000002847.7	Pla1a	0.647878	-0.0199852	2.60615	-0.00766847	0.993882	0.999511		0	0	0.08051	0.089864	0	0
ENSMUSG00000002870.8	Mcm2	5969.36	-0.053467	0.0850055	-0.628983	0.52936	0.999511		240.416	212.477	231.136	225.784	224.851	224.04
ENSMUSG00000002871.14	Tpra1	345.004	0.052457	0.126201	0.415663	0.677657	0.999511		17.5297	14.2446	17.4809	19.6721	20.5618	20.039
ENSMUSG00000002881.14	Nab1	381.44	0.0996487	0.127228	0.783231	0.433492	0.999511		10.342	12.6086	12.7933	13.4509	13.0004	13.7669
ENSMUSG00000002885.14	Adgre5	269.262	-0.103601	0.14181	-0.730564	0.465046	0.999511		14.3017	14.9467	15.042	14.3454	14.1197	12.8621
ENSMUSG00000002897.5	Il17ra	117.759	0.0390818	0.194345	0.201095	0.840624	0.999511		1.40485	1.1751	1.789	3.07023	2.67009	2.61559
ENSMUSG00000002900.16	Lamb1	3067.05	-0.0268021	0.0851298	-0.314838	0.752885	0.999511		76.9037	75.8055	81.4774	81.3768	72.5446	78.8739
ENSMUSG00000002908.17	Kcnn1	102.74	0.083163	0.203088	0.409493	0.682178	0.999511		4.41291	3.85752	4.03415	4.64612	3.69277	3.67757
ENSMUSG00000002910.11	Arrdc2	108.02	0.0276042	0.194139	0.142188	0.886932	0.999511		7.34783	7.48653	6.69028	7.40449	6.99718	7.73639
ENSMUSG00000002930.6	Ppp1r17	217.513	0.0588236	0.165885	0.354604	0.722886	0.999511		13.7814	13.1892	16.9243	14.5097	13.485	17.8565
ENSMUSG00000002944.15	Cd36	123.511	0.0191504	0.204866	0.0934781	0.925524	0.999511		6.97486	9.17009	7.43548	9.58063	8.34202	9.51963
ENSMUSG00000002948.19	Map2k7	807.88	0.030441	0.100038	0.304294	0.760904	0.999511		33.2012	36.6793	25.9574	18.2148	22.1735	20.5578
ENSMUSG00000002949.15	Timm44	1188.86	-0.0849389	0.110805	-0.766562	0.443342	0.999511		80.7198	67.3299	66.0349	63.4279	65.3111	56.8961
ENSMUSG00000002957.11	Ap2a2	2155.89	-0.0332695	0.0959451	-0.346756	0.728775	0.999511		71.3973	61.1858	68.9439	70.3041	65.9311	65.7563
ENSMUSG00000002963.17	Pnkp	407.101	-0.141559	0.116882	-1.21113	0.225847	0.999511		20.1757	25.883	26.2235	23.5607	23.7186	24.3936
ENSMUSG00000002968.9	Med25	1651.88	-0.146693	0.137184	-1.06931	0.284928	0.999511		91.0578	62.0455	68.3706	80.066	63.8139	64.832
ENSMUSG00000002980.14	Bcam	1184.99	-0.0719514	0.10907	-0.659681	0.509459	0.999511		78.3942	60.462	65.971	68.703	66.8181	64.4713
ENSMUSG00000002981.10	Clptm1	1261.72	-0.0790222	0.10052	-0.786133	0.431789	0.999511		48.7928	45.1064	46.6307	47.293	36.2358	41.7288
ENSMUSG00000002983.17	Relb	30.1687	-0.333723	0.366162	-0.911408	0.36208	0.999511		2.67233	0.832565	1.37698	1.25565	0.801681	0.805039
ENSMUSG00000002984.17	Tomm40	1075.74	-0.17952	0.139935	-1.28288	0.199535	0.999511		128.646	85.6767	101.676	107.706	90.4013	92.6345
ENSMUSG00000002985.16	Apoe	644.963	-0.342249	0.120042	-2.85107	0.0043572	0.999511		45.8584	42.7572	53.9419	36.6695	44.862	29.5689
ENSMUSG00000002996.17	Hbp1	884.416	0.178136	0.113112	1.57486	0.115288	0.999511		44.0263	66.0962	58.8522	63.0172	64.5436	60.8002
ENSMUSG00000002997.15	Prkar2b	569.115	0.090598	0.115234	0.786211	0.431744	0.999511		22.1448	24.2635	25.1163	27.9962	18.2873	22.859
ENSMUSG00000003031.14	Cdkn1b	695.891	0.0433074	0.135804	0.318897	0.749804	0.999511		11.0263	18.6984	15.6743	15.6768	22.8714	16.4733
ENSMUSG00000003032.8	Klf4	59.0844	0.125564	0.292558	0.429192	0.667783	0.999511		2.70537	1.71147	3.01985	3.63545	1.90463	1.94631
ENSMUSG00000003033.15	Ap1m1	1694.75	-0.0494443	0.0902803	-0.547675	0.583915	0.999511		107.625	110.42	113.414	122.056	104.809	101.286
ENSMUSG00000003037.16	Rab8a	1396.35	-0.129063	0.0955106	-1.3513	0.1766	0.999511		51.6784	40.3016	42.778	49.1632	45.2907	46.357
ENSMUSG00000003038.15	Hmgn2	10712.2	-0.04764	0.0858309	-0.555046	0.578863	0.999511		426.33	509.944	535.836	536.021	595.29	465.089
ENSMUSG00000003039.9	Fam32a	1557.1	-0.0150349	0.0850239	-0.176831	0.859641	0.999511		65.8874	66.4402	68.0743	68.5289	68.6767	67.3615
ENSMUSG00000003051.13	Elf3	37.3464	0.0569042	0.325541	0.174799	0.861238	0.999511		3.69892	1.78247	2.63885	3.18737	2.34201	3.43357
ENSMUSG00000003062.13	Stard3nl	454.227	0.0416563	0.118086	0.352764	0.724266	0.999511		51.7106	39.3338	46.6844	45.716	49.9633	51.0592
ENSMUSG00000003068.16	Stk11	1443.59	-0.0823153	0.11338	-0.726011	0.467832	0.999511		72.0942	48.9621	63.8537	57.5798	55.1117	49.8804
ENSMUSG00000003070.6	Efna2	397.337	-0.187835	0.13321	-1.41007	0.158519	0.999511		27.4455	20.4816	22.6755	21.6198	20.1418	20.786
ENSMUSG00000003072.15	Atp5d	1942.18	-0.236858	0.133931	-1.76852	0.0769748	0.999511		217.087	177.613	154.237	156.92	129.662	139.158
ENSMUSG00000003099.11	Ppp5c	1310.28	-0.0679749	0.109057	-0.623296	0.53309	0.999511		111.867	87.3912	104.236	90.3731	96.7422	96.5146
ENSMUSG00000003119.14	Cdk12	1512.5	0.0324219	0.089887	0.360696	0.718327	0.999511		34.2757	35.6703	37.1388	39.3759	34.6588	36.3287
ENSMUSG00000003123.15	Lipe	118.291	0.0223246	0.192174	0.116168	0.907519	0.999511		7.45137	6.04337	6.41166	7.11147	6.13628	5.70627
ENSMUSG00000003131.7	Pafah1b2	3904.08	0.077694	0.0803515	0.966927	0.333581	0.999511		100.036	113.111	100.565	108.293	105.45	102.259
ENSMUSG00000003134.10	Tbc1d8	141.871	-0.0591168	0.182185	-0.324488	0.745569	0.999511		4.27478	5.10466	4.78489	5.11551	4.75098	3.76397
ENSMUSG00000003135.15	Cnot11	897.538	-0.038209	0.110921	-0.34447	0.730493	0.999511		40.621	32.7382	37.5156	39.7709	35.8249	35.8747
ENSMUSG00000003153.10	Slc2a3	2519.01	0.0783118	0.108246	0.723463	0.469396	0.999511		69.2377	46.8433	51.0209	60.9473	55.2936	56.1503
ENSMUSG00000003154.15	Foxj2	205.987	0.0660026	0.161102	0.409695	0.68203	0.999511		5.11956	4.73971	4.91306	6.2119	4.6457	4.70289
ENSMUSG00000003161.15	Sri	590.978	0.0408016	0.112575	0.362439	0.717024	0.999511		37.0772	47.2045	31.8812	44.2794	36.2103	41.7949
ENSMUSG00000003166.20	Dgcr2	1897.63	-0.0574695	0.0896401	-0.641114	0.521449	0.999511		71.2703	65.0916	73.1327	71.6204	65.9696	67.5987
ENSMUSG00000003184.15	Irf3	709.844	-0.0948181	0.101775	-0.931647	0.351519	0.999511		50.1804	44.446	47.9467	55.3868	49.5563	51.1106
ENSMUSG00000003190.12	Bcl2l12	436.202	-0.0231761	0.124169	-0.18665	0.851935	0.999511		62.0721	53.6888	59.5575	72.0393	69.4719	53.2757
ENSMUSG00000003198.10	Zfp959	177.158	0.00397549	0.178584	0.0222612	0.98224	0.999511		8.43357	13.0406	10.6062	11.2744	10.3033	11.3533
ENSMUSG00000003199.16	Mpnd	1126.06	-0.185416	0.107889	-1.71859	0.0856893	0.999511		98.9003	81.6766	83.2911	88.1092	87.6674	80.2849
ENSMUSG00000003200.10	Sh3gl1	1363.22	-0.098082	0.113412	-0.864828	0.387133	0.999511		93.811	67.379	79.287	86.0743	70.5771	77.1724
ENSMUSG00000003206.7	Ebi3	3.44978	-0.0628061	1.06647	-0.0588914	0.953039	0.999511		0.948136	0.286797	0.419768	0.285978	0.656479	0.379426
ENSMUSG00000003208.9	Yju2	219.638	-0.123471	0.162856	-0.758164	0.448353	0.999511		22.6914	16.6528	21.2739	18.8616	18.6848	18.2438
ENSMUSG00000003226.7	Ranbp2	6027.23	0.129483	0.0962512	1.34526	0.178541	0.999511		66.187	85.1756	77.8998	85.4233	84.2163	86.3853
ENSMUSG00000003227.4	Edar	25.7622	0.154835	0.390483	0.396521	0.691721	0.999511		0.781029	0.696934	0.820685	1.09159	0.987179	0.617323
ENSMUSG00000003228.8	Grk5	208.844	0.0160722	0.151984	0.105749	0.915782	0.999511		10.5726	10.708	10.1707	11.3105	9.85691	11.1798
ENSMUSG00000003233.12	Dvl3	1762.55	-0.0286783	0.106119	-0.270247	0.78697	0.999511		52.4589	43.0027	48.9763	70.0084	43.8062	47.6279
ENSMUSG00000003234.16	Abcf3	1064.15	-0.0962125	0.101539	-0.94754	0.343364	0.999511		43.8763	39.1904	40.3652	42.5396	41.8326	40.2616
ENSMUSG00000003235.13	Eif2b5	2235.47	-0.120125	0.0949862	-1.26466	0.205993	0.999511		125.758	112.395	117.47	113.903	116.12	111.989
ENSMUSG00000003269.17	Cyth2	1267.61	-0.155337	0.115017	-1.35055	0.176839	0.999511		84.5087	69.7569	82.1867	78.395	77.1035	79.5792
ENSMUSG00000003271.17	Sult2b1	10.8757	-0.233555	0.583895	-0.399995	0.68916	0.999511		0.589473	0.81118	0.430843	0.500788	0.79592	0.657852
ENSMUSG00000003273.14	Car11	130.137	-0.0569472	0.182903	-0.311352	0.755533	0.999511		10.9197	10.5878	9.80442	10.4209	10.0052	10.6822
ENSMUSG00000003279.17	Dlgap1	10.4293	-0.566105	0.582183	-0.972384	0.33086	0.999511		0.206811	0.228968	0.165692	0.234638	0.162387	0.129542
ENSMUSG00000003282.9	Plag1	420.667	0.236883	0.160923	1.47203	0.141013	0.999511		8.34212	15.2873	10.8141	12.4386	15.1063	13.9135
ENSMUSG00000003283.14	Hck	10.8526	0.37204	0.590664	0.629867	0.528782	0.999511		0.86741	0.210624	0.642526	0.490868	1.07826	0.771598
ENSMUSG00000003299.10	Mrpl4	820.197	-0.119168	0.112878	-1.05572	0.291094	0.999511		78.5935	71.6614	70.2898	63.416	72.4897	72.4412
ENSMUSG00000003308.15	Keap1	572.471	-0.0813266	0.113375	-0.717324	0.473174	0.999511		22.9985	20.2989	22.4887	26.6628	19.9514	19.485
ENSMUSG00000003309.14	Ap1m2	83.6257	-0.0913482	0.242872	-0.376116	0.706831	0.999511		7.27685	6.42314	6.1412	6.17606	9.00106	6.00835
ENSMUSG00000003316.14	Glg1	3314.34	0.0209273	0.0872244	0.239925	0.810388	0.999511		63.6526	58.742	65.8831	72.5579	62.1259	64.1344
ENSMUSG00000003341.9	Atp8b3	28.8323	0.253238	0.37539	0.6746	0.49993	0.999511		0.806266	0.37025	0.552339	0.624096	0.792738	0.683467
ENSMUSG00000003344.14	Btbd2	1037.54	-0.0805315	0.113677	-0.708424	0.478682	0.999511		54.2955	36.3526	51.9087	55.1071	52.1745	22.7811
ENSMUSG00000003345.16	Csnk1g2	2373.44	-0.162752	0.148654	-1.09484	0.273586	0.999511		138.386	91.8882	99.8212	114.16	95.9402	91.7849
ENSMUSG00000003346.14	Abhd17a	660.549	-0.257663	0.125849	-2.0474	0.0406185	0.999511		65.9738	51.1438	52.4847	53.1871	45.575	46.8095
ENSMUSG00000003348.10	Mob3a	219.41	0.0471341	0.146421	0.321907	0.747523	0.999511		34.796	32.1718	31.9243	34.2984	38.0185	31.5396
ENSMUSG00000003352.14	Cacnb3	807.077	-0.141717	0.114415	-1.23862	0.215486	0.999511		36.7439	29.9726	31.7288	33.7821	30.6795	30.4588
ENSMUSG00000003354.6	Ccdc65	7.18394	0.588408	0.72179	0.815207	0.414954	0.999511		0.300992	0.206179	0.41503	0.371379	0.791041	0.512491
ENSMUSG00000003355.7	Fkbp11	151.545	-0.147269	0.172366	-0.854399	0.392884	0.999511		17.8149	15.4966	17.6759	15.8826	15.2385	16.2538
ENSMUSG00000003360.15	Ddx23	2817.31	-0.0861682	0.0888923	-0.969355	0.332368	0.999511		131.113	114.495	118.334	122.516	112.196	112.439
ENSMUSG00000003363.15	Pld3	429.924	0.0104502	0.120525	0.0867058	0.930905	0.999511		23.4404	20.7705	22.1932	23.7609	24.0168	26.588
ENSMUSG00000003378.9	Grik5	853.131	-0.149215	0.127865	-1.16697	0.243221	0.999511		35.1718	26.1834	30.3401	32.7315	25.2697	29.5929
ENSMUSG00000003379.7	Cd79a	5.58298	0.351058	0.801073	0.438234	0.661216	0.999511		0.223331	0.377684	0	0.202918	0.68441	0.269559
ENSMUSG00000003380.11	Rabac1	248.665	0.0554316	0.146852	0.377465	0.705828	0.999511		38.2625	32.0446	30.1793	38.2164	34.0439	34.8797
ENSMUSG00000003382.18	Etv3	613.158	-0.086854	0.106415	-0.81618	0.414397	0.999511		10.999	10.9852	13.2796	10.9623	11.7896	13.0848
ENSMUSG00000003402.14	Prkcsh	2226.49	-0.0729652	0.0928824	-0.785565	0.432122	0.999511		142.838	128.078	136.106	138.981	128.319	127.241
ENSMUSG00000003410.8	Elavl3	683.316	-0.0689255	0.107966	-0.6384	0.523213	0.999511		19.6026	16.7444	19.001	19.621	16.1877	18.2106
ENSMUSG00000003411.10	Rab3b	69.6604	0.156357	0.238114	0.656647	0.511408	0.999511		4.21973	3.52061	4.5354	5.04162	4.47148	5.73575
ENSMUSG00000003418.11	St8sia6	22.4907	0.296528	0.41102	0.721445	0.470636	0.999511		0.291816	0.384675	0.281496	0.319662	0.475149	0.372292
ENSMUSG00000003420.8	Fcgrt	139.797	0.00745831	0.175244	0.0425596	0.966053	0.999511		10.8803	8.86971	9.63806	11.0273	9.93306	7.77309
ENSMUSG00000003421.13	Nosip	662.968	-0.0823023	0.108785	-0.75656	0.449314	0.999511		56.1121	52.5626	54.6801	57.8505	50.2664	55.4793
ENSMUSG00000003423.15	Pih1d1	640.97	-0.0955426	0.10904	-0.876212	0.380915	0.999511		108.145	80.9454	98.3093	96.2329	105.402	101.045
ENSMUSG00000003429.11	Rps11	8481.94	-0.113493	0.0919554	-1.23422	0.217122	0.999511		1987.38	1648.26	1832.6	1738.63	1803.36	1728.82
ENSMUSG00000003435.9	Supt5	3089.97	-0.0644285	0.0969874	-0.664297	0.5065	0.999511		123.344	100.77	116.521	136.86	105.807	106.169
ENSMUSG00000003436.11	Dll3	272.206	-0.281157	0.143491	-1.95941	0.0500651	0.999511		16.2209	13.2403	16.4574	12.8375	12.2379	11.8745
ENSMUSG00000003437.14	Paf1	1397.06	-0.059999	0.103827	-0.577877	0.563347	0.999511		125.602	108.654	106.226	111.145	111.017	105.992
ENSMUSG00000003438.17	Timm50	1462.97	-0.0945593	0.0990752	-0.954419	0.339871	0.999511		137.014	134.821	123.471	117.362	147.211	128.202
ENSMUSG00000003444.8	Med29	317.7	-0.102344	0.165553	-0.618195	0.536447	0.999511		39.0618	25.035	32.2926	30.2579	33.0679	30.0156
ENSMUSG00000003452.15	Bicd1	186.95	0.272766	0.168157	1.62209	0.104783	0.999511		2.92324	3.69229	2.98264	2.97576	3.60901	3.41039
ENSMUSG00000003458.12	Ncstn	1728.36	0.0122179	0.0837404	0.145903	0.883998	0.999511		72.0693	79.3033	80.1664	86.1605	81.4125	79.3797
ENSMUSG00000003464.13	Pex19	2299.64	-0.018473	0.0838724	-0.220252	0.825675	0.999511		169.196	119.639	154.496	161.367	126.439	141.855
ENSMUSG00000003469.9	Phyhip	13.8708	0.212865	0.524682	0.405703	0.684961	0.999511		0.651103	0.235099	0.514522	0.754301	0.467133	0.560155
ENSMUSG00000003476.16	Crhr2	6.52361	0.00490704	0.759172	0.00646367	0.994843	0.999511		0.512227	0	0.27853	0.355852	0.080316	0.170766
ENSMUSG00000003477.5	Inmt	7.79165	0.240172	0.678216	0.354123	0.723247	0.999511		0.65607	0.401492	1.09213	1.13287	1.31394	0.652919
ENSMUSG00000003484.4	Cyp4f18	2.40896	0.0962213	1.19566	0.0804757	0.935859	0.999511		0.053968	0	0.063306	0	0	0.087459
ENSMUSG00000003500.13	Impdh1	540.794	-0.199434	0.151548	-1.31598	0.188182	0.999511		29.5387	22.6789	30.0853	29.167	25.6591	24.8558
ENSMUSG00000003518.13	Dusp3	338.535	-0.0465828	0.125661	-0.370704	0.710858	0.999511		11.2257	14.2324	8.36913	11.6998	10.6886	12.3579
ENSMUSG00000003526.12	Prodh	309.899	-0.109451	0.146706	-0.746059	0.455632	0.999511		16.2556	15.99	12.8862	16.5783	16.6188	12.9668
ENSMUSG00000003527.9	Ess2	646.252	-0.112087	0.106744	-1.05006	0.293691	0.999511		33.5443	32.0114	34.3257	37.9265	29.666	31.9514
ENSMUSG00000003528.15	Slc25a1	821.6	-0.101621	0.1238	-0.820847	0.411733	0.999511		56.5453	45.2902	51.5848	52.08	53.7323	48.4305
ENSMUSG00000003531.15	Dgcr6	564.337	-0.115499	0.128372	-0.899721	0.368269	0.999511		67.7739	48.8905	56.5794	59.891	54.0677	52.0752
ENSMUSG00000003534.17	Ddr1	1287.03	0.0266932	0.123456	0.216216	0.828819	0.999511		54.4087	41.3658	46.0073	50.8269	45.3772	47.1131
ENSMUSG00000003541.6	Ier3	37.2342	-0.500216	0.326354	-1.53274	0.125339	0.999511		3.65571	4.89468	4.13657	2.78442	2.55332	3.70351
ENSMUSG00000003545.3	Fosb	87.2829	-0.254266	1.05562	-0.24087	0.809656	0.999511		2.3681	2.09176	3.34386	6.01511	0.34819	0.724895
ENSMUSG00000003546.10	Klc4	373.616	-0.138568	0.126734	-1.09337	0.274232	0.999511		23.4122	20.9197	19.7562	19.3012	20.1904	19.092
ENSMUSG00000003549.9	Ercc1	401.406	-0.0773289	0.117563	-0.657767	0.510688	0.999511		41.6291	44.8685	44.9577	40.8284	44.9632	41.3762
ENSMUSG00000003555.7	Cyp17a1	3.56028	-0.56935	1.04104	-0.546907	0.584443	0.999511		0.197311	0.121749	0.088552	0.136684	0.095763	0.045757
ENSMUSG00000003559.7	As3mt	385.715	-0.133094	0.123564	-1.07713	0.281423	0.999511		32.159	29.5777	31.4815	29.6973	28.486	29.8786
ENSMUSG00000003573.15	Homer3	1032.89	-0.0536178	0.118399	-0.452855	0.650653	0.999511		102.526	83.6254	89.2344	90.9363	96.5404	99.9729
ENSMUSG00000003575.13	Crtc1	604.26	-0.103976	0.114203	-0.910448	0.362586	0.999511		12.4922	13.2778	11.2902	12.0397	11.4546	11.9096
ENSMUSG00000003581.14	Rnf215	352.522	0.00163822	0.124882	0.0131182	0.989533	0.999511		22.8767	24.108	24.6333	23.2882	26.182	24.0646
ENSMUSG00000003585.13	Sec14l2	84.7234	-0.392632	0.215677	-1.82046	0.0686885	0.999511		4.3543	3.92389	4.51242	3.36694	3.69516	4.23294
ENSMUSG00000003604.14	Aven	233.803	-0.176657	0.18351	-0.962658	0.335719	0.999511		9.62997	5.98137	6.76615	7.43697	6.66824	5.98638
ENSMUSG00000003617.16	Cp	120.307	0.145582	0.191191	0.761446	0.446391	0.999511		4.85616	8.87101	4.51062	5.38069	5.63069	6.1815
ENSMUSG00000003623.4	Crot	668.169	0.00599514	0.113078	0.0530175	0.957718	0.999511		26.4071	32.517	31.6374	32.4564	30.6695	31.7629
ENSMUSG00000003644.17	Rps6ka1	678.56	-0.174913	0.128776	-1.35827	0.174377	0.999511		34.3899	26.0253	32.2583	29.5472	27.2711	26.4127
ENSMUSG00000003657.9	Calb2	9.51229	0.536205	0.624169	0.859071	0.390302	0.999511		0.609998	1.25058	0.911292	1.23064	1.54956	1.31229
ENSMUSG00000003660.10	Snrnp200	7851.32	0.00422467	0.0781591	0.0540521	0.956894	0.999511		150.259	149.006	163.722	160.097	157.948	164.186
ENSMUSG00000003662.10	Ciao1	773.193	-0.106656	0.0999519	-1.06707	0.285939	0.999511		28.4655	30.8043	31.5749	29.6777	29.8379	30.4167
ENSMUSG00000003665.7	Has1	26.4306	0.38641	0.377147	1.02456	0.30557	0.999511		0.312645	0.56045	0.677687	0.585291	0.509678	0.635629
ENSMUSG00000003680.15	Taf6l	604.98	-0.114572	0.11741	-0.975828	0.329149	0.999511		56.8267	56.3662	52.5634	50.6274	59.577	62.0718
ENSMUSG00000003721.14	Insig2	316.148	0.0690935	0.131238	0.526473	0.598559	0.999511		12.6675	15.4686	14.0517	13.9224	14.5079	15.9673
ENSMUSG00000003731.13	Kpna6	1541.93	0.0163062	0.0898668	0.181448	0.856016	0.999511		34.0466	36.2189	36.1228	38.1588	34.645	37.9493
ENSMUSG00000003746.16	Man1a	319.577	0.0154603	0.144929	0.106675	0.915047	0.999511		9.77693	10.4299	11.1535	11.68	9.49762	12.2462
ENSMUSG00000003752.9	Itpkc	143.048	-0.140541	0.188071	-0.747276	0.454897	0.999511		9.78017	7.18102	8.02803	8.15353	7.06341	7.23072
ENSMUSG00000003762.13	Coq8b	198.045	-0.0410113	0.157697	-0.260064	0.794814	0.999511		16.0962	15.0443	12.5576	15.3118	15.8143	12.7993
ENSMUSG00000003778.14	Brd8	3487.84	0.0199527	0.090463	0.220561	0.825434	0.999511		99.7711	112.508	118.553	116.023	113.849	111.94
ENSMUSG00000003779.15	Kif20a	3576.12	-0.0128294	0.0793256	-0.16173	0.871518	0.999511		134.378	138.32	146.396	139.378	141.432	143.701
ENSMUSG00000003808.18	Farsa	1461.87	-0.120671	0.100472	-1.20104	0.229736	0.999511		87.7886	79.3084	89.3369	77.673	74.5639	75.9211
ENSMUSG00000003809.14	Gcdh	681.364	-0.100741	0.104144	-0.967322	0.333383	0.999511		36.849	38.4348	38.1778	35.5464	37.4295	40.5031
ENSMUSG00000003810.12	Mast2	1966.74	-0.0648325	0.100722	-0.643678	0.519784	0.999511		45.4618	45.4532	41.196	52.9077	41.8964	49.8512
ENSMUSG00000003812.13	Dnase2a	79.633	-0.239515	0.220898	-1.08428	0.278241	0.999511		6.70816	6.26125	6.08453	3.60485	4.77542	5.23681
ENSMUSG00000003813.15	Rad23a	757.638	-0.124122	0.106475	-1.16574	0.24372	0.999511		54.3834	39.3408	48.208	50.2642	43.2335	41.619
ENSMUSG00000003814.8	Calr	15537	-0.0232524	0.0771791	-0.301279	0.763202	0.999511		835.094	808.42	893.094	833.386	859.63	884.261
ENSMUSG00000003824.12	Syce2	326.051	-0.138644	0.129595	-1.06983	0.284698	0.999511		36.3156	32.985	36.0736	33.2949	36.2339	28.9689
ENSMUSG00000003847.16	Nfat5	2163.26	0.171612	0.099659	1.72199	0.085071	0.999511		9.17895	22.1391	18.791	22.8953	21.0197	12.4974
ENSMUSG00000003848.14	Nob1	1016.72	-0.0826793	0.0998394	-0.828123	0.407601	0.999511		78.1391	71.0785	60.377	66.4498	62.384	65.4032
ENSMUSG00000003849.8	Nqo1	56.7193	0.00918225	0.27823	0.0330024	0.973673	0.999511		6.01651	3.80923	4.45621	5.27686	5.16997	4.84402
ENSMUSG00000003863.18	Ppfia3	101.476	-0.0461273	0.208904	-0.220807	0.825243	0.999511		3.52386	3.20625	2.95697	2.84802	4.3719	2.76576
ENSMUSG00000003865.16	Gys1	1056.48	-0.0462736	0.102377	-0.451991	0.651275	0.999511		40.7706	35.5348	39.4178	38.4526	29.1793	31.5384
ENSMUSG00000003868.14	Ruvbl2	2510.78	-0.135203	0.101654	-1.33003	0.18351	0.999511		189.496	160.921	167.442	173.148	164.778	159.848
ENSMUSG00000003872.9	Lin7b	5.43909	0.168054	0.844535	0.19899	0.842271	0.999511		0.856957	0.416084	1.02999	0.613183	0.60298	0.677184
ENSMUSG00000003873.11	Bax	615.128	-0.133784	0.105807	-1.26442	0.20608	0.999511		143.793	124.947	129.93	132.089	111.646	102.104
ENSMUSG00000003882.5	Il7r	1.11402	0.615545	1.91303	0.321764	0.747631	0.999511		0	0	0	0	0	0
ENSMUSG00000003923.14	Tfam	1455.44	0.0852922	0.0916828	0.930296	0.352218	0.999511		46.6363	42.9013	43.0052	46.8204	47.069	47.466
ENSMUSG00000003929.11	Zfp81	651.59	0.132697	0.12429	1.06764	0.285682	0.999511		10.2376	14.1136	13.8566	13.2643	14.4131	14.0183
ENSMUSG00000003934.5	Efnb3	1313.53	-0.0652775	0.114288	-0.571168	0.567886	0.999511		51.0866	40.1183	47.3316	52.6831	41.6748	42.855
ENSMUSG00000003948.17	Mmd	603.381	0.14696	0.117495	1.25077	0.211017	0.999511		33.3894	40.6276	41.9775	44.4686	38.5296	43.3786
ENSMUSG00000003949.16	Hlf	36.5646	-0.150214	0.324486	-0.462929	0.643415	0.999511		1.23226	0.680936	0.9205	0.658779	0.878074	0.729615
ENSMUSG00000003955.8	Fam162a	637.993	-0.0410826	0.118435	-0.346878	0.728683	0.999511		196.389	169.431	175.252	170.081	173.825	150.739
ENSMUSG00000003970.9	Rpl8	17320.9	-0.162442	0.0984666	-1.64971	0.0990015	0.999511		2889.29	2241.42	2456.34	2310.94	2391.2	2382.26
ENSMUSG00000003974.6	Grm3	7.80308	0.39692	0.678191	0.585262	0.558372	0.999511		0.205308	0.389344	0.211736	0.414555	0.312654	0.323115
ENSMUSG00000003992.15	Ssbp2	578.642	-0.0485996	0.115278	-0.421587	0.673326	0.999511		30.3052	36.2762	43.1353	37.2858	32.898	35.1573
ENSMUSG00000004018.9	Fancl	251.385	-0.0705509	0.145403	-0.48521	0.627527	0.999511		17.9198	21.6806	21.8019	20.9774	21.8393	21.0448
ENSMUSG00000004031.13	Brinp2	27.043	0.00130436	0.377388	0.0034563	0.997242	0.999511		0.696987	0.763608	0.828668	0.933619	0.591614	0.576983
ENSMUSG00000004032.10	Gstm5	882.917	-0.0458158	0.100932	-0.453927	0.649882	0.999511		141.698	147.802	152.14	128.534	160.508	140.439
ENSMUSG00000004035.12	Gstm7	140.358	0.0678526	0.180785	0.375323	0.70742	0.999511		12.1567	12.0332	13.9363	12.7254	14.8334	14.0902
ENSMUSG00000004038.9	Gstm3	1.76144	-0.726198	1.57192	-0.461981	0.644095	0.999511		0	0.120935	0.206837	0.346167	0	0
ENSMUSG00000004040.16	Stat3	409.676	0.00674893	0.119713	0.0563757	0.955043	0.999511		15.1497	13.5026	13.3736	14.7442	14.4911	15.6518
ENSMUSG00000004043.14	Stat5a	79.7821	-0.042607	0.223333	-0.190778	0.8487	0.999511		2.96027	2.91093	3.83264	4.14463	2.58668	2.80958
ENSMUSG00000004044.9	Cavin1	518.209	-0.246805	0.123566	-1.99736	0.0457863	0.999511		20.4467	15.257	18.4436	16.3752	14.8505	15.6706
ENSMUSG00000004054.8	Map3k11	1029.11	-0.111037	0.117628	-0.943967	0.345187	0.999511		36.3944	27.4656	32.9446	35.1215	29.3746	29.1297
ENSMUSG00000004056.15	Akt2	1641.6	-0.0667945	0.0952331	-0.701379	0.483067	0.999511		66.0756	48.2853	51.3837	63.3632	59.1554	55.7108
ENSMUSG00000004069.17	Dnaja3	788.388	-0.0569804	0.100741	-0.565611	0.571658	0.999511		46.7433	44.5256	35.2045	46.4814	46.8152	43.1756
ENSMUSG00000004070.15	Hmox2	709.836	-0.0423335	0.101762	-0.416005	0.677407	0.999511		62.7097	66.5956	44.7306	50.9312	52.5223	44.744
ENSMUSG00000004071.13	Cdip1	1989.8	-0.0808825	0.0839119	-0.963897	0.335097	0.999511		67.8631	65.583	69.6261	67.4866	48.2586	47.1365
ENSMUSG00000004085.14	Map3k20	481.489	-0.059913	0.11089	-0.54029	0.588997	0.999511		10.7018	10.3361	10.8999	11.694	10.4407	10.9627
ENSMUSG00000004096.9	Cwc15	1152.39	-0.087462	0.104	-0.840979	0.40036	0.999511		219.141	233.76	213.351	205.617	208.196	212.402
ENSMUSG00000004098.7	Col5a3	42.1329	0.030103	0.316409	0.0951397	0.924204	0.999511		0.878976	0.96423	0.756375	1.10336	0.555774	0.945156
ENSMUSG00000004099.16	Dnmt1	7789.14	-0.0456247	0.0777149	-0.587077	0.557152	0.999511		199.984	187.934	205.999	211.727	192.511	198.962
ENSMUSG00000004100.12	Ppan	1187.79	-0.144761	0.113592	-1.2744	0.202522	0.999511		82.5563	67.8687	69.9441	76.191	72.0178	61.1487
ENSMUSG00000004105.8	Angptl2	797.987	0.0229378	0.100929	0.227268	0.820216	0.999511		24.9675	26.6823	30.2822	27.1964	29.36	30.3589
ENSMUSG00000004110.16	Cacna1e	66.2562	0.408447	0.243119	1.68003	0.0929522	0.999511		0.402956	0.535691	0.446412	0.442639	0.544518	0.615018
ENSMUSG00000004113.18	Cacna1b	125.847	-0.111608	0.187698	-0.594613	0.552102	0.999511		1.52193	1.73388	2.43119	1.84624	1.64331	3.03113
ENSMUSG00000004127.12	Trmt10a	402.248	0.0486377	0.127445	0.381636	0.702731	0.999511		14.7637	15.3531	17.8714	18.5338	16.8688	17.6314
ENSMUSG00000004151.17	Etv1	208.501	0.258513	0.16345	1.58161	0.113739	0.999511		2.91655	3.8987	3.42961	4.30108	7.54115	4.61827
ENSMUSG00000004187.11	Kifc2	58.0837	-0.12498	0.272935	-0.457913	0.647015	0.999511		2.0276	3.15205	2.32778	2.38721	2.92802	1.72134
ENSMUSG00000004207.14	Psap	3784.78	-0.0856324	0.0958243	-0.89364	0.371515	0.999511		190.448	154.098	190.477	185.226	167.169	167.075
ENSMUSG00000004221.16	Ikbkg	665.018	0.0802058	0.106015	0.756554	0.449317	0.999511		9.21277	8.98082	9.92395	10.7022	9.19926	12.3263
ENSMUSG00000004231.15	Pax2	64.9384	-0.0962936	0.260976	-0.368975	0.712146	0.999511		2.1523	1.52087	2.19592	2.25244	1.51009	1.74216
ENSMUSG00000004233.14	Wars2	298.409	0.182765	0.130792	1.39737	0.162303	0.999511		7.5644	8.75743	8.3842	8.40134	9.63365	9.21308
ENSMUSG00000004263.15	Atn1	84.8011	-0.00511756	0.22587	-0.0226571	0.981924	0.999511		44.2798	32.3896	39.2851	44.0122	36.1208	34.4077
ENSMUSG00000004264.17	Phb2	3321.1	-0.0859781	0.0967785	-0.888401	0.374325	0.999511		370.238	326.81	350.629	363.068	345.189	341.061
ENSMUSG00000004266.15	Ptpn6	108.657	-0.269595	0.20518	-1.31394	0.188866	0.999511		7.30031	7.45019	6.80972	5.29489	6.47906	6.61281
ENSMUSG00000004267.16	Eno2	36.356	0.0581986	0.338166	0.172101	0.863358	0.999511		2.34456	1.65419	2.52706	2.51493	1.1406	2.79032
ENSMUSG00000004268.11	Emg1	2236.48	-0.0929229	0.0905457	-1.02625	0.304772	0.999511		242.669	200.639	216.143	222.94	195.709	214.568
ENSMUSG00000004270.13	Lpcat3	439.136	-0.0801439	0.117402	-0.682645	0.494831	0.999511		28.2741	26.806	29.3103	29.9221	27.852	29.3399
ENSMUSG00000004285.12	Atp6v1f	622.672	-0.117111	0.117313	-0.998275	0.318146	0.999511		111.999	107.916	109.612	99.4017	105.034	96.505
ENSMUSG00000004317.14	Clcn5	2190.87	0.132078	0.0888699	1.4862	0.137227	0.999511		36.8717	36.09	37.8165	49.49	42.6164	48.5782
ENSMUSG00000004319.15	Clcn3	923.445	0.115304	0.10195	1.13099	0.258061	0.999511		15.8363	22.0882	21.8891	21.7867	27.4072	24.157
ENSMUSG00000004328.15	Hif3a	395.71	0.0445539	0.123182	0.361693	0.717582	0.999511		7.46805	7.99301	8.28441	9.72556	7.56867	8.36247
ENSMUSG00000004341.8	Gpx6	13.3936	0.24351	0.536453	0.453926	0.649882	0.999511		1.06816	1.09289	1.51268	1.9147	1.79848	0.927674
ENSMUSG00000004347.16	Pde1c	69.7739	0.178215	0.242206	0.7358	0.461852	0.999511		1.23169	1.24605	1.96231	1.78046	1.64924	1.29304
ENSMUSG00000004356.8	Utp20	2253.97	0.0448648	0.0828373	0.541602	0.588093	0.999511		39.3593	40.6284	39.449	43.7416	41.7532	41.751
ENSMUSG00000004360.9	9330159F19Rik	144.797	-0.0184344	0.172232	-0.107032	0.914764	0.999511		4.25457	4.61402	4.81002	4.42957	3.77355	3.39392
ENSMUSG00000004364.14	Cul3	1959.98	0.0232486	0.0917236	0.253464	0.79991	0.999511		56.4226	66.3548	62.6885	73.9428	63.9742	66.3619
ENSMUSG00000004366.4	Sst	69.405	0.240872	0.240461	1.00171	0.316485	0.999511		11.6632	9.67821	9.20183	11.9983	11.473	13.5088
ENSMUSG00000004371.15	Il11	1.44561	0.155596	1.53216	0.101553	0.919111	0.999511		0.049945	0	0	0	0	0.051058
ENSMUSG00000004383.18	Large1	480.243	-0.0316778	0.132245	-0.239539	0.810688	0.999511		15.471	13.4624	16.8615	15.326	13.8221	13.5567
ENSMUSG00000004393.10	Ddx56	1352.42	-0.131354	0.109286	-1.20194	0.229389	0.999511		105.533	87.9101	91.1131	92.0306	92.2894	88.72
ENSMUSG00000004394.12	Tmed4	1095.74	0.0459161	0.0979771	0.468642	0.639326	0.999511		63.1259	58.2857	67.9521	67.6416	66.6754	67.8954
ENSMUSG00000004415.15	Col26a1	2036.58	-0.0352044	0.107512	-0.327447	0.74333	0.999511		110.999	86.0843	95.8914	104.713	93.5702	102.508
ENSMUSG00000004446.12	Bid	182.239	-0.205995	0.155842	-1.32182	0.186228	0.999511		6.27321	11.7398	11.8417	11.0392	10.4035	9.64621
ENSMUSG00000004451.14	Ralb	1027.33	-0.0113438	0.103915	-0.109164	0.913073	0.999511		56.8049	48.0554	58.0408	59.5799	54.2959	52.549
ENSMUSG00000004455.16	Ppp1cc	5946.93	-0.0335432	0.0815083	-0.411531	0.680683	0.999511		173.378	197.017	175.917	181.206	162.055	160.42
ENSMUSG00000004460.17	Dnajb11	1280.21	-0.0754812	0.0923593	-0.817256	0.413782	0.999511		83.2266	87.9669	96.0312	85.3493	88.1313	85.0481
ENSMUSG00000004462.7	Tbccd1	502.272	-0.00106476	0.111477	-0.00955137	0.992379	0.999511		25.3207	21.0217	25.6953	23.9121	20.7243	23.1722
ENSMUSG00000004473.10	Clec11a	15.2211	0.0891728	0.491001	0.181614	0.855886	0.999511		0.569416	0.372673	0.555077	0.456681	0.519987	0.712388
ENSMUSG00000004500.9	Zfp324	327.682	0.0551242	0.125301	0.439933	0.659986	0.999511		7.93883	8.10679	8.70003	8.89559	8.5308	8.71638
ENSMUSG00000004508.6	Gab2	435.736	0.068093	0.122222	0.557124	0.577442	0.999511		8.73953	8.84878	9.28776	10.0141	8.51779	10.3331
ENSMUSG00000004530.12	Coro1c	2947.63	-0.0579747	0.0948496	-0.611228	0.541049	0.999511		145.422	117.23	129.998	149.952	124.103	126.324
ENSMUSG00000004535.12	Tax1bp1	2144.58	0.0493401	0.0860485	0.573399	0.566375	0.999511		85.7911	95.7477	94.6284	98.0638	99.2595	100.19
ENSMUSG00000004540.7	Psg17	2.4869	-0.0524187	1.23725	-0.0423671	0.966206	0.999511		0	0	0.256541	0.127351	0.077304	0
ENSMUSG00000004542.15	Psg19	0.166611	0.789968	4.08047	0.193597	0.846491	0.999511		0	0	0	0	0	0
ENSMUSG00000004552.16	Ctse	0.460596	-2.45746	2.86652	-0.857297	0.391281	0.999511		0	0	0.101361	0	0	0
ENSMUSG00000004558.15	Ndrg2	229.243	0.046549	0.164039	0.283768	0.776588	0.999511		15.128	14.2394	13.9264	17.568	16.9499	13.8408
ENSMUSG00000004561.14	Mettl17	459.502	0.0577614	0.115601	0.499661	0.617314	0.999511		24.783	20.6697	23.3682	26.1468	22.4174	25.8035
ENSMUSG00000004562.16	Arhgef40	1841.85	-0.0905748	0.112861	-0.802535	0.422244	0.999511		69.7215	56.658	65.91	70.8812	58.0557	47.4925
ENSMUSG00000004565.15	Pnpla6	566.416	-0.00521462	0.117147	-0.0445134	0.964495	0.999511		22.4974	22.0554	22.7917	24.6415	21.1151	19.3004
ENSMUSG00000004567.16	Mcoln1	569.286	0.110127	0.114325	0.96328	0.335407	0.999511		36.8595	34.0242	39.4916	42.8995	37.2484	42.1065
ENSMUSG00000004568.12	Arhgef18	654.081	-0.0606492	0.1132	-0.535768	0.592119	0.999511		17.0675	15.1645	16.2204	18.5662	14.642	15.5727
ENSMUSG00000004591.16	Pkn2	2232.81	0.0698956	0.0913674	0.764995	0.444275	0.999511		53.3376	59.3463	61.1931	66.5499	59.8101	64.377
ENSMUSG00000004609.11	Cd33	13.0152	0.286135	0.542651	0.527292	0.597991	0.999511		0.159359	0.914244	0.211876	0.268461	0.253305	0.268317
ENSMUSG00000004610.4	Etfb	113.86	-0.484521	0.200387	-2.41793	0.0156092	0.999511		203.076	169.331	175.228	197.549	113.929	179.618
ENSMUSG00000004612.9	Nkg7	0.317299	-0.171801	3.36664	-0.0510305	0.959301	0.999511		0	0	0.122301	0	0.122844	0
ENSMUSG00000004626.14	Stxbp2	429.695	-0.0343196	0.119959	-0.286093	0.774807	0.999511		26.1768	25.073	30.7489	27.5271	28.8474	25.4427
ENSMUSG00000004630.18	Pcp2	2.70359	1.12404	1.16179	0.967511	0.333289	0.999511		0.353522	0.083777	0	0.331511	0.176855	0.241092
ENSMUSG00000004631.15	Sgce	449.389	0.0651046	0.114404	0.569076	0.569305	0.999511		39.1258	39.8983	39.1538	38.2278	40.4508	40.1928
ENSMUSG00000004633.17	Chn2	126.067	0.0378123	0.183151	0.206454	0.836436	0.999511		7.577	7.80774	7.85991	9.01334	7.80991	7.40094
ENSMUSG00000004637.15	Wwox	138.395	-0.0588371	0.175606	-0.335051	0.737586	0.999511		6.86845	6.52115	7.25398	6.55635	6.62423	6.47708
ENSMUSG00000004642.13	Slbp	2185.33	0.0518075	0.0884524	0.58571	0.55807	0.999511		116.329	129.092	116.339	121.508	125.646	122.827
ENSMUSG00000004651.6	Tyr	0.238535	-1.13358	4.05224	-0.279742	0.779675	0.999511		0	0	0	0	0	0
ENSMUSG00000004655.5	Aqp1	61.5794	-0.299842	0.255564	-1.17325	0.240694	0.999511		2.44853	3.11795	3.40905	2.79951	2.52702	2.24302
ENSMUSG00000004661.15	Arid3b	1204.89	0.0353752	0.119814	0.295251	0.767802	0.999511		44.3649	33.2941	43.0263	37.8665	28.3478	31.1923
ENSMUSG00000004665.10	Cnn2	2667.4	-0.211579	0.110237	-1.9193	0.054946	0.999511		180.661	134.354	152.278	145.136	132.55	137.014
ENSMUSG00000004667.18	Polr2e	1675.33	-0.148213	0.112403	-1.31858	0.187311	0.999511		193.817	151.938	158.425	162.392	172.242	136.016
ENSMUSG00000004668.14	Abca13	2.02501	0.0842775	1.3491	0.0624693	0.950189	0.999511		0.023407	0.009902	0	0.007294	0.00645	0.006215
ENSMUSG00000004677.17	Myo9b	1765.28	-0.0275134	0.0869978	-0.316254	0.75181	0.999511		37.5392	38.2436	39.6841	45.4586	39.9028	40.3972
ENSMUSG00000004698.10	Hdac9	333.976	0.123686	0.13025	0.949604	0.342314	0.999511		6.6455	7.49779	7.63258	8.02595	9.04195	8.95046
ENSMUSG00000004707.14	Ly9	0.615817	-1.48376	2.47623	-0.599199	0.54904	0.999511		0.031049	0	0.043307	0.038509	0	0
ENSMUSG00000004709.14	Cd244a	0.46106	0.692946	2.75546	0.251481	0.801442	0.999511		0	0	0	0	0	0
ENSMUSG00000004730.15	Adgre1	11.4113	-0.444272	0.572406	-0.776147	0.437662	0.999511		0.412821	0.496994	0.787884	0.252768	1.18637	0.489476
ENSMUSG00000004748.5	Mtfp1	108.657	-0.403892	0.205823	-1.96232	0.049725	0.999511		10.8623	9.71434	10.713	8.02582	9.6736	6.71883
ENSMUSG00000004768.14	Rab23	696.778	0.0491299	0.108895	0.451169	0.651867	0.999511		14.3592	14.6385	16.6341	15.5153	14.6619	15.7895
ENSMUSG00000004771.12	Rab11a	1092.67	0.0314643	0.0944152	0.333254	0.738942	0.999511		53.9523	47.3509	47.44	50.7782	50.6753	52.3742
ENSMUSG00000004788.11	Eif2b2	925.213	-0.177551	0.119155	-1.49008	0.136203	0.999511		79.643	63.6743	73.5231	90.0837	71.5058	62.7467
ENSMUSG00000004789.10	Dlst	3392.47	-0.0481104	0.0793594	-0.606234	0.544359	0.999511		82.934	94.8469	101.922	99.4342	99.4174	93.208
ENSMUSG00000004791.7	Pgf	123.209	-0.0315968	0.189969	-0.166326	0.8679	0.999511		9.48292	8.38686	9.98836	8.01023	8.98357	9.78088
ENSMUSG00000004798.14	Ulk2	755.148	0.174216	0.107759	1.61671	0.10594	0.999511		16.5166	18.173	20.19	20.063	20.695	21.2278
ENSMUSG00000004814.10	Ccl24	1.31406	0.58202	1.77309	0.328252	0.742721	0.999511		0.115092	0.104894	0	0	0.329992	0
ENSMUSG00000004815.12	Dgkq	296.851	-0.136886	0.132557	-1.03265	0.301767	0.999511		10.4634	9.27752	9.69667	7.98446	9.14739	10.1779
ENSMUSG00000004837.2	Grap	84.2473	0.0660354	0.221958	0.297513	0.766075	0.999511		7.468	5.24193	7.08497	6.80899	6.68959	8.25902
ENSMUSG00000004842.18	Pou1f1	0.157328	-1.13358	4.08047	-0.277807	0.78116	0.999511		0	0	0	0	0	0
ENSMUSG00000004843.7	Chmp2b	469.94	0.0900586	0.11473	0.784963	0.432475	0.999511		32.9996	31.9031	33.4246	34.4189	34.6522	35.8329
ENSMUSG00000004846.10	Plod3	880.678	-0.0989773	0.115192	-0.85924	0.390208	0.999511		41.2461	33.2606	37.9561	39.2823	35.3645	34.8755
ENSMUSG00000004849.14	Ap1s1	1019.49	-0.0906767	0.0979944	-0.925326	0.354796	0.999511		108.514	96.7788	100.933	100.266	98.4922	97.3853
ENSMUSG00000004864.13	Mapk13	88.846	-0.000761067	0.226403	-0.00336157	0.997318	0.999511		8.1986	3.23073	7.21956	7.21997	8.09641	6.29948
ENSMUSG00000004865.16	Srpk1	3058.32	-0.0209025	0.0890383	-0.234759	0.814396	0.999511		92.0745	86.6054	82.7815	86.9479	87.8564	83.8222
ENSMUSG00000004872.15	Pax3	692.58	0.0342487	0.10434	0.328243	0.742728	0.999511		23.8936	21.7115	22.7351	25.9941	23.2408	24.9808
ENSMUSG00000004880.11	Lbr	2001.88	0.0298768	0.0865561	0.345173	0.729964	0.999511		90.2859	78.7746	81.2867	98.0896	80.7673	97.9701
ENSMUSG00000004885.5	Crabp2	6251.38	0.00556527	0.101225	0.0549793	0.956155	0.999511		853.507	699.242	762.474	786.28	851.13	786.957
ENSMUSG00000004891.16	Nes	8584.22	-0.017488	0.0864985	-0.202177	0.839778	0.999511		165.344	141.527	160.897	176.251	155.669	157.394
ENSMUSG00000004892.13	Bcan	6.62568	-1.1394	0.75965	-1.4999	0.133639	0.999511		0.397864	0.494662	0.191522	0	0	0.20369
ENSMUSG00000004894.10	Hapln2	0.145939	-1.13358	4.08047	-0.277807	0.78116	0.999511		0	0	0	0	0	0
ENSMUSG00000004895.9	Prcc	1059.34	-0.12927	0.12148	-1.06413	0.287272	0.999511		78.2598	54.2284	66.1977	65.9319	61.0049	61.6922
ENSMUSG00000004896.16	Rrnad1	590.042	-0.0762223	0.116141	-0.656294	0.511635	0.999511		15.7107	17.3831	17.4394	17.8258	15.8244	17.383
ENSMUSG00000004897.16	Hdgf	7083.05	-0.143633	0.0953413	-1.50651	0.131935	0.999511		429.957	356.344	369.824	386.986	357.076	342.126
ENSMUSG00000004902.7	Slc25a18	12.7401	0.0511939	0.54727	0.0935442	0.925471	0.999511		0.207784	0.33586	0.585695	0.557018	0.559363	0.378465
ENSMUSG00000004929.12	Thop1	1669.96	-0.144023	0.114346	-1.25954	0.207834	0.999511		93.3975	72.762	77.9733	75.7553	78.2131	69.7391
ENSMUSG00000004931.11	Apba3	402.684	-0.0840925	0.133077	-0.631907	0.527447	0.999511		18.4604	18.2068	19.1948	16.9453	18.8956	15.2923
ENSMUSG00000004933.17	Matk	30.8435	-0.147148	0.344744	-0.426833	0.669501	0.999511		0.77373	1.14714	1.15133	0.957901	0.947688	1.48722
ENSMUSG00000004934.14	Pias4	617.825	-0.159227	0.121782	-1.30748	0.191051	0.999511		35.9998	28.5831	31.7319	33.2091	30.6469	28.0004
ENSMUSG00000004936.8	Map2k1	950.11	0.0966962	0.104179	0.928171	0.353319	0.999511		57.1662	49.5023	56.8633	58.1519	59.8294	59.4719
ENSMUSG00000004937.6	Sgta	2183	-0.117184	0.104769	-1.11849	0.263356	0.999511		166.249	127.28	153.632	149.355	141.028	142.135
ENSMUSG00000004939.7	Nmrk2	3.93397	1.53604	1.00062	1.53509	0.124762	0.999511		0.052504	0.085516	0	0.11997	0.162231	0.285603
ENSMUSG00000004945.15	Tmem242	664.508	-0.0576588	0.117425	-0.491026	0.623408	0.999511		121.411	103.984	103.946	102.388	116.646	108.523
ENSMUSG00000004947.15	Dtx2	396.465	-0.0730979	0.150258	-0.486482	0.626626	0.999511		17.6214	15.7855	13.8303	15.6884	12.3548	18.9266
ENSMUSG00000004951.10	Hspb1	318.771	-0.209157	0.146011	-1.43248	0.152008	0.999511		50.6178	38.4475	40.6472	40.068	41.2997	35.8861
ENSMUSG00000004952.13	Rasa4	31.5319	-0.108703	0.345914	-0.314249	0.753332	0.999511		2.6465	1.99959	2.68504	2.14926	2.1129	2.26392
ENSMUSG00000004961.7	Syt5	19.4736	0.311875	0.443808	0.702726	0.482227	0.999511		1.46871	1.00495	1.13763	1.89157	1.92122	2.37073
ENSMUSG00000004980.16	Hnrnpa2b1	40702.8	0.0613393	0.0760471	0.806597	0.419899	0.999511		2208.84	2391.28	2333.68	2550.15	2396.73	2108.51
ENSMUSG00000004988.9	Fxyd4	14.003	-0.261046	0.510132	-0.511723	0.608845	0.999511		0.418903	0.788874	0.759932	0.474319	0.328531	0.466571
ENSMUSG00000004994.12	Ccdc130	166.204	0.0408746	0.163112	0.250593	0.802129	0.999511		13.8348	12.8546	11.3186	13.2355	11.6714	12.6995
ENSMUSG00000004996.9	Mri1	396.517	0.000947972	0.119796	0.00791321	0.993686	0.999511		23.2238	21.638	19.2633	20.2443	22.5212	24.7712
ENSMUSG00000005034.15	Prkacb	1490.95	0.0445256	0.0874562	0.509119	0.610669	0.999511		38.6134	42.0331	41.7005	46.4862	41.4566	27.4139
ENSMUSG00000005043.13	Sgsh	150.697	-0.0491243	0.175657	-0.27966	0.779739	0.999511		5.852	4.95857	5.755	5.27698	5.66465	5.25011
ENSMUSG00000005045.16	Chd5	20.4219	0.00635494	0.42776	0.0148563	0.988147	0.999511		0.226343	0.200355	0.266836	0.341875	0.197089	0.204215
ENSMUSG00000005054.7	Cstb	418.798	-0.0975481	0.117461	-0.830469	0.406274	0.999511		86.1938	83.5585	82.4058	80.9061	83.6547	79.6874
ENSMUSG00000005057.13	Sh2b2	290.808	-0.167584	0.177368	-0.94484	0.344741	0.999511		20.3046	11.338	14.6667	16.2334	12.3443	12.4593
ENSMUSG00000005069.12	Pex5	823.541	-0.000508574	0.115124	-0.00441761	0.996475	0.999511		37.0207	28.6819	34.6686	37.8114	32.6322	35.2471
ENSMUSG00000005078.16	Jkamp	482.132	0.0152539	0.116105	0.131379	0.895475	0.999511		32.1855	40.5744	40.7699	42.0013	42.6397	43.7074
ENSMUSG00000005087.17	Cd44	176.261	0.0150731	0.163812	0.0920146	0.926686	0.999511		7.05537	6.68382	6.24314	6.84827	5.00942	6.60444
ENSMUSG00000005089.15	Slc1a2	412.847	0.0635537	0.128636	0.49406	0.621264	0.999511		3.85348	3.85718	5.06086	5.69792	4.71425	4.11366
ENSMUSG00000005102.13	Eif2ak4	714.472	-0.0195629	0.104812	-0.186649	0.851936	0.999511		24.1614	21.4644	22.3205	22.6051	22.9669	23.5968
ENSMUSG00000005103.12	Wdr1	3083.73	-0.091749	0.0828184	-1.10783	0.267934	0.999511		120.051	117.732	119.887	125.591	118.472	114.044
ENSMUSG00000005107.13	Slc2a9	17.5179	0.366	0.466551	0.78448	0.432758	0.999511		0.850477	0.569824	0.502643	0.652946	1.31356	1.07338
ENSMUSG00000005124.10	Wisp1	271.408	-0.0399489	0.167291	-0.238799	0.811261	0.999511		6.48627	6.21413	7.18219	8.39101	5.03731	6.20218
ENSMUSG00000005125.13	Ndrg1	100.64	0.169408	0.213943	0.79184	0.428454	0.999511		5.76327	5.52356	5.45545	6.92976	5.12816	7.25171
ENSMUSG00000005131.4	4930550C14Rik	4.35068	0.292067	0.96294	0.303307	0.761656	0.999511		0.053297	0.170713	0.266705	0.216436	0.072625	0.21855
ENSMUSG00000005142.10	Man2b1	582.172	0.00156422	0.107553	0.0145438	0.988396	0.999511		18.1168	16.6886	19.4479	19.3363	17.9331	17.9075
ENSMUSG00000005148.8	Klf5	42.8773	0.0468033	0.297768	0.157181	0.875103	0.999511		1.55987	1.31109	1.42529	1.68801	1.72011	1.32716
ENSMUSG00000005150.16	Wdr83	511.187	-0.081638	0.12222	-0.667957	0.504161	0.999511		31.9881	38.366	32.6105	29.0431	41.168	29.7166
ENSMUSG00000005161.15	Prdx2	8222.4	-0.142778	0.0750099	-1.90346	0.0569804	0.999511		758.237	741.036	738.266	686.053	706.773	706.091
ENSMUSG00000005198.15	Polr2a	6615.96	-0.0680824	0.1098	-0.62006	0.535218	0.999511		130.23	102.163	117.376	136.738	101.455	110.143
ENSMUSG00000005202.2	Shbg	11.2949	-0.813755	0.612222	-1.32918	0.183788	0.999511		0.228855	1.86404	1.25934	0.558872	0.681016	0.726239
ENSMUSG00000005204.12	Senp3	2243.97	-0.0768931	0.0865644	-0.888276	0.374392	0.999511		145.121	116.226	122.405	131.172	137.108	117.969
ENSMUSG00000005220.10	Corin	144.79	0.299629	0.191721	1.56283	0.118092	0.999511		3.24994	5.17473	4.39389	5.21607	4.63554	6.71642
ENSMUSG00000005225.15	Plekha8	1197.81	0.0621086	0.0949817	0.653901	0.513176	0.999511		19.3634	22.1275	21.8698	23.6802	22.0996	22.3139
ENSMUSG00000005232.11	G6pc2	9.85325	-0.595445	0.661113	-0.900671	0.367764	0.999511		0.528643	0.707537	1.00746	0.366622	0.3349	0.685501
ENSMUSG00000005233.16	Spc25	1083.13	0.0972875	0.101429	0.959173	0.337471	0.999511		94.384	111.914	101.035	107.164	109.697	110.971
ENSMUSG00000005251.15	Ripk4	96.8527	-0.00684273	0.219212	-0.0312152	0.975098	0.999511		3.65333	2.99269	2.84257	3.21984	3.74062	2.89969
ENSMUSG00000005262.13	Ufd1	850.763	0.00977325	0.0965208	0.101255	0.919348	0.999511		63.4064	69.1704	67.96	67.5484	67.5915	79.2762
ENSMUSG00000005267.13	Zfp287	260.327	0.137394	0.146248	0.939463	0.347493	0.999511		7.8597	8.533	9.92886	9.07004	9.32601	9.839
ENSMUSG00000005268.20	Prlr	9.01064	0.342369	0.637912	0.536703	0.591473	0.999511		0.049081	0.125048	0.085436	0.113482	0.098387	0.152794
ENSMUSG00000005299.6	Letm1	807.346	-0.190056	0.11773	-1.61434	0.106455	0.999511		26.6924	21.3967	23.0884	23.2388	20.8835	25.8748
ENSMUSG00000005312.15	Ubqln1	2393.59	-0.0485043	0.106549	-0.45523	0.648943	0.999511		95.3732	74.159	82.3063	90.9908	80.6775	81.2463
ENSMUSG00000005320.9	Fgfr4	54.65	-0.143867	0.272713	-0.52754	0.597819	0.999511		3.25088	2.16017	2.71672	1.85626	2.87258	2.5684
ENSMUSG00000005338.13	Cadm3	258.309	-0.0420047	0.151626	-0.277029	0.781758	0.999511		6.81011	7.46279	8.61466	9.59613	4.40241	7.60327
ENSMUSG00000005354.16	Txn2	2002.67	-0.127247	0.0973037	-1.30772	0.190967	0.999511		130.374	108.432	118.148	133.381	118.046	107.434
ENSMUSG00000005355.9	Casp14	0.845534	-0.788767	2.02822	-0.388896	0.697353	0.999511		0	0	0.040967	0	0.092658	0.0426
ENSMUSG00000005357.9	Slc1a6	23.6173	0.159538	0.405264	0.393664	0.693829	0.999511		1.564	1.16599	1.78273	1.94244	1.58655	1.21046
ENSMUSG00000005360.14	Slc1a3	723.861	-0.0508317	0.107548	-0.472643	0.636468	0.999511		19.0786	20.8615	23.3672	24.5864	19.3883	20.9335
ENSMUSG00000005362.14	Crbn	466.84	0.0972259	0.130496	0.745049	0.456242	0.999511		24.2707	33.4908	32.0079	32.4298	33.7321	32.4704
ENSMUSG00000005364.11	Il5ra	0.617924	-2.87871	2.5794	-1.11604	0.264405	0.999511		0.026888	0	0.089583	0	0	0
ENSMUSG00000005370.4	Msh6	3809.79	-0.00888242	0.0780839	-0.113755	0.909432	0.999511		105.573	102.4	106.81	106.762	105.959	109.664
ENSMUSG00000005371.15	Fbxo11	1437.55	0.0847925	0.08937	0.94878	0.342733	0.999511		46.0445	47.5529	48.2768	54.3686	47.6308	53.4026
ENSMUSG00000005373.13	Mlxipl	41.7783	-0.232742	0.316646	-0.735023	0.462326	0.999511		1.33846	2.41038	2.3799	3.90448	2.25344	1.46782
ENSMUSG00000005374.13	Tbl2	868.171	-0.0399657	0.0954217	-0.418832	0.675339	0.999511		16.0211	20.6353	17.8757	17.358	17.2963	17.9468
ENSMUSG00000005378.17	Bud23	941.844	-0.156575	0.108092	-1.44853	0.147469	0.999511		111.226	89.7417	93.2172	94.6471	92.2629	82.3087
ENSMUSG00000005397.8	Nid1	3061.45	0.0312137	0.119161	0.261945	0.793364	0.999511		52.8568	67.8078	75.5246	72.9185	60.2486	73.6708
ENSMUSG00000005410.6	Mcm5	5512.33	-0.0937297	0.0861364	-1.08816	0.276527	0.999511		283.138	243.343	263.825	259.229	260.161	245.62
ENSMUSG00000005413.8	Hmox1	273.535	-0.192259	0.13492	-1.42498	0.154162	0.999511		23.3232	24.6093	26.3053	22.3174	23.3055	21.5017
ENSMUSG00000005417.17	Mprip	3320.29	-0.133666	0.118338	-1.12952	0.258678	0.999511		109.35	69.2311	95.5466	106.514	79.611	84.5534
ENSMUSG00000005442.13	Cic	2232.69	-0.0753372	0.113185	-0.665611	0.50566	0.999511		55.7371	47.5495	52.9718	56.1334	43.8706	51.0341
ENSMUSG00000005447.12	Pafah1b3	996.526	-0.0599979	0.106546	-0.563117	0.573355	0.999511		145.094	124.29	140.325	132.33	139.632	131.795
ENSMUSG00000005465.9	Il27ra	9.69229	0.126159	0.619724	0.203573	0.838687	0.999511		0.033211	0.339076	0.551212	0.655195	0.314172	0.459603
ENSMUSG00000005469.10	Prkaca	1865.16	-0.144034	0.104976	-1.37206	0.170043	0.999511		120.27	95.1887	106.012	108.697	92.1021	97.3835
ENSMUSG00000005470.8	Asf1b	888.82	-0.0499323	0.106083	-0.470689	0.637863	0.999511		63.2217	55.4696	62.9276	57.033	63.8419	60.7304
ENSMUSG00000005481.18	Ddx39	2363.76	-0.129468	0.095888	-1.3502	0.176951	0.999511		123.804	156.558	105.269	102.203	165.69	163.927
ENSMUSG00000005483.10	Dnajb1	1169.88	-0.0160632	0.0986699	-0.162797	0.870678	0.999511		46.7543	39.3976	45.9376	45.9024	44.8641	44.4861
ENSMUSG00000005493.15	Msh4	2.47833	1.51294	1.27956	1.18239	0.237052	0.999511		0	0	0	0	0.038082	0.029679
ENSMUSG00000005501.14	Usp40	1095.52	-0.00585563	0.0913087	-0.06413	0.948867	0.999511		32.0049	35.1768	33.2347	33.2212	34.3677	32.7498
ENSMUSG00000005503.8	Evx1	49.0589	-0.72651	0.285005	-2.54911	0.0107999	0.999511		2.47824	2.16597	2.51578	1.5877	1.61154	1.18136
ENSMUSG00000005505.12	Kbtbd4	254.452	0.0742542	0.141609	0.524359	0.600029	0.999511		20.8911	21.9346	21.9468	20.0822	24.5694	26.7585
ENSMUSG00000005506.16	Celf1	5381.96	0.0521917	0.0786117	0.663918	0.506743	0.999511		117.982	122.495	127.612	135.41	124.645	125.212
ENSMUSG00000005510.9	Ndufs3	1230.75	-0.115744	0.0903058	-1.28169	0.19995	0.999511		147.344	138.422	167.017	138.46	145.801	143.01
ENSMUSG00000005514.14	Por	1071.59	-0.0810542	0.105011	-0.77186	0.440197	0.999511		64.5588	53.6746	64.8299	61.0956	52.6995	58.527
ENSMUSG00000005533.10	Igf1r	2463.76	0.0651994	0.0920173	0.708556	0.4786	0.999511		28.3794	27.4399	27.3986	33.2931	27.236	28.782
ENSMUSG00000005534.10	Insr	1288.06	0.152799	0.102924	1.48458	0.137654	0.999511		14.8553	15.3395	19.1805	20.3922	18.2012	20.298
ENSMUSG00000005540.10	Fcer2a	5.07585	1.00166	0.853959	1.17296	0.240813	0.999511		0.153088	0	0.094114	0.179912	0.16395	0.310146
ENSMUSG00000005553.14	Atp4a	7.37991	0.43655	0.693199	0.62976	0.528851	0.999511		0.224629	0.268034	0.356398	0.265564	0.329508	0.111125
ENSMUSG00000005566.14	Trim28	13949.4	-0.146821	0.129537	-1.13343	0.257033	0.999511		584.843	392.276	466.496	506.213	429.515	423.231
ENSMUSG00000005575.16	Ube2m	1839.79	-0.155384	0.11478	-1.35375	0.175816	0.999511		123.566	99.5578	116.951	109.752	119	114.015
ENSMUSG00000005580.11	Adcy9	41.7512	-0.204622	0.304887	-0.671141	0.50213	0.999511		0.793147	0.97793	1.17489	0.862399	0.676351	0.908526
ENSMUSG00000005583.16	Mef2c	663.371	0.257635	0.140678	1.83138	0.0670443	0.999511		8.90417	12.5589	13.4305	11.1015	11.9141	20.4155
ENSMUSG00000005609.16	Ctr9	2153.95	-0.000170918	0.0856564	-0.00199539	0.998408	0.999511		68.9991	67.3289	65.8202	67.1387	69.6463	71.9009
ENSMUSG00000005610.17	Eif4g2	35634.1	0.030162	0.0747056	0.403745	0.6864	0.999511		719.479	713.92	869.875	848.606	795.234	885.725
ENSMUSG00000005611.15	Mrvi1	92.7036	-0.265167	0.245807	-1.07876	0.280695	0.999511		2.04501	2.02993	3.82545	1.83176	3.78724	2.28896
ENSMUSG00000005615.15	Pcyt1a	1254.95	0.0394121	0.0884921	0.445375	0.656049	0.999511		18.4583	16.0028	16.1615	40.5757	16.2721	41.1702
ENSMUSG00000005621.11	Zfp592	1208.71	-0.0205228	0.101216	-0.202762	0.839321	0.999511		22.515	19.3287	21.9682	23.7296	21.5725	20.5812
ENSMUSG00000005625.15	Psmd4	2531.42	-0.144973	0.0929145	-1.56028	0.118694	0.999511		223.791	173.979	200.969	174.147	181.771	191.13
ENSMUSG00000005628.12	Tmod4	21.6088	-0.532655	0.412238	-1.29211	0.196321	0.999511		2.2459	1.13235	1.52192	1.37435	1.83325	1.39192
ENSMUSG00000005640.11	Insrr	15.5916	0.225115	0.486522	0.462703	0.643577	0.999511		0.412666	0.15434	0.126232	0.36962	0.31582	0.323658
ENSMUSG00000005649.17	Cabp5	4.74234	-0.282506	0.91402	-0.309081	0.75726	0.999511		0.455016	0.178442	0.15866	0.166377	0.403503	0.223536
ENSMUSG00000005656.9	Snx6	1731.39	0.0448361	0.0863126	0.519461	0.603439	0.999511		140.434	151.652	148.152	157.327	162.036	161.055
ENSMUSG00000005667.8	Mthfd2	999.824	-0.0985791	0.0952654	-1.03478	0.30077	0.999511		69.3574	74.7925	68.6088	66.9235	70.9368	67.425
ENSMUSG00000005672.12	Kit	508.762	0.0383155	0.11138	0.344007	0.730841	0.999511		13.8645	13.1368	14.1835	14.8966	14.3775	15.9857
ENSMUSG00000005674.9	Tomm40l	159.131	0.0658052	0.167277	0.393391	0.694031	0.999511		23.2384	24.1971	22.608	23.4457	21.2589	22.0423
ENSMUSG00000005677.14	Nr1i3	2.36733	-0.281437	1.20878	-0.232828	0.815895	0.999511		0.565201	0.489871	0.422573	0.364384	0.41376	0.523623
ENSMUSG00000005681.12	Apoa2	91.516	-0.651773	0.247142	-2.63724	0.00835842	0.999511		15.9933	27.2625	24.8532	14.0243	19.0889	11.9157
ENSMUSG00000005682.9	Pan2	1757.35	-0.0188467	0.0834426	-0.225865	0.821307	0.999511		43.3927	39.7317	42.2793	45.2893	40.0963	42.5088
ENSMUSG00000005683.8	Cs	6298.13	-0.0747215	0.0750835	-0.995179	0.319649	0.999511		279.104	264.653	286.189	279.238	268.901	275.058
ENSMUSG00000005686.17	Ampd3	53.8709	0.0898316	0.291309	0.308372	0.7578	0.999511		1.93157	3.6338	2.87017	1.81118	1.8666	1.97045
ENSMUSG00000005687.14	Bcas2	1509.58	-0.00591476	0.0867452	-0.0681854	0.945638	0.999511		78.2459	72.287	77.5608	73.0611	81.0021	71.8297
ENSMUSG00000005698.15	Ctcf	3078.7	0.0021696	0.0798782	0.0271613	0.978331	0.999511		109.737	112.807	113.297	123.915	114.214	111.731
ENSMUSG00000005699.16	Pard6a	117.76	0.0672751	0.192568	0.349357	0.726821	0.999511		12.2564	8.24909	11.5636	10.3328	11.5905	11.1265
ENSMUSG00000005705.10	Agrp	5.6141	0.330189	0.800274	0.412595	0.679903	0.999511		0.571005	0.447297	0.317442	0.823132	0.476456	0.272149
ENSMUSG00000005716.16	Pvalb	0.782979	-1.81111	2.31697	-0.781674	0.434406	0.999511		0	0.405695	0	0	0	0
ENSMUSG00000005718.8	Tfap4	545.553	-0.101413	0.114987	-0.88195	0.377804	0.999511		31.1552	31.7299	29.8818	31.8376	28.082	25.937
ENSMUSG00000005732.14	Ranbp1	2599.41	-0.0315818	0.0901725	-0.350238	0.72616	0.999511		556.668	743.804	642.082	698.075	524.886	510.291
ENSMUSG00000005763.15	Cd247	4.61026	0.781029	0.886139	0.881385	0.37811	0.999511		0.227905	0	0.325667	0.609872	0.373449	0.748937
ENSMUSG00000005774.12	Rfx5	294.539	0.291795	0.134492	2.16961	0.0300365	0.999511		10.3479	11.8239	11.6221	13.5803	11.5455	15.6622
ENSMUSG00000005779.12	Psmb4	2642.86	-0.114189	0.0927638	-1.23097	0.218335	0.999511		303.313	260.429	264.849	262.006	265.822	266.136
ENSMUSG00000005800.3	Mmp8	0.143761	0.789968	4.08047	0.193597	0.846491	0.999511		0	0	0	0	0	0
ENSMUSG00000005802.12	Slc30a4	498.71	0.207225	0.12827	1.61553	0.106195	0.999511		8.64382	11.4769	10.7855	12.2773	12.1695	12.1185
ENSMUSG00000005803.14	Sqor	21.2108	-0.318005	0.413256	-0.769511	0.44159	0.999511		1.66198	1.95619	2.06916	1.61729	1.22121	1.28046
ENSMUSG00000005804.14	Bloc1s6	747.511	0.0111947	0.0991596	0.112896	0.910113	0.999511		11.8119	37.1244	35.2015	14.7341	14.4012	15.9595
ENSMUSG00000005813.12	Metap1	1168.87	0.00595791	0.0918076	0.0648956	0.948257	0.999511		58.4848	67.5844	65.1296	62.307	63.3927	66.1168
ENSMUSG00000005823.9	Gpr108	333.464	-0.0999717	0.130252	-0.767526	0.442769	0.999511		17.2701	19.3014	17.0931	20.0727	16.1185	16.1016
ENSMUSG00000005824.7	Tnfsf14	4.45873	-0.488515	0.886672	-0.550953	0.581666	0.999511		0.31512	0.257518	0.288521	0.160071	0.145511	0.314514
ENSMUSG00000005836.10	Gata6	557.781	0.0795818	0.115063	0.691635	0.489166	0.999511		19.2937	20.0624	23.9647	25.3169	21.2569	20.2338
ENSMUSG00000005846.12	Rsl1d1	4066.8	-0.0484155	0.0801389	-0.604144	0.545748	0.999511		294.423	287.911	284.36	288.527	287.788	294.59
ENSMUSG00000005864.7	Cnga2	2.68747	0.119628	1.1629	0.102871	0.918066	0.999511		0.063407	0.103058	0.068866	0	0.105965	0.149708
ENSMUSG00000005871.14	Apc	3566.55	0.15574	0.0990103	1.57297	0.115725	0.999511		31.8297	40.3342	39.0241	43.8518	39.2113	45.5837
ENSMUSG00000005873.5	Reep5	705.427	0.0294585	0.10671	0.27606	0.782502	0.999511		33.112	33.6905	31.6888	37.7591	31.3951	33.8929
ENSMUSG00000005881.13	Ergic3	1341.05	-0.0990331	0.0959236	-1.03242	0.301877	0.999511		144.216	121.409	131.396	126.101	126.273	127.571
ENSMUSG00000005882.18	Uqcc1	777.875	-0.0486475	0.0983688	-0.494543	0.620923	0.999511		37.3244	39.4335	32.1881	37.9607	24.9451	29.4149
ENSMUSG00000005883.15	Spo11	8.63344	-0.282692	0.672545	-0.420331	0.674244	0.999511		0.134488	0.407556	0.37725	0.261285	0.153012	0.245529
ENSMUSG00000005886.14	Ncoa2	1420.17	0.0787235	0.100227	0.785451	0.432189	0.999511		23.5064	28.7533	32.1381	36.4933	29.0407	31.6749
ENSMUSG00000005891.7	Prl4a1	4.23224	-5.61847	3.91808	-1.43399	0.151576	0.999511		4.31706	0	0	0	0	0
ENSMUSG00000005892.4	Trh	10.301	0.286244	0.621989	0.460207	0.645367	0.999511		1.44829	0.852972	0.544963	1.2803	1.01298	0.800514
ENSMUSG00000005893.14	Nr2c2	676.515	0.142482	0.107942	1.31999	0.186839	0.999511		13.0204	14.2651	13.3455	17.4683	15.5914	16.1726
ENSMUSG00000005897.14	Nr2c1	415.049	0.0922755	0.119339	0.773219	0.439393	0.999511		11.7786	11.5852	13.1867	12.7388	12.5129	13.0085
ENSMUSG00000005899.14	Smpd4	2175.41	0.00371553	0.0904461	0.04108	0.967232	0.999511		67.0091	61.8107	65.2459	68.9845	67.2392	63.549
ENSMUSG00000005907.14	Pex1	350.102	0.0118209	0.137808	0.0857779	0.931643	0.999511		16.1186	20.2924	17.5452	19.4055	17.795	20.227
ENSMUSG00000005917.15	Otx1	3.43034	-0.0320596	1.15178	-0.0278347	0.977794	0.999511		0.036921	0	0.163214	0	0.163853	0.018872
ENSMUSG00000005936.19	Kctd20	2837.53	-0.0392354	0.0904894	-0.433591	0.664585	0.999511		92.2255	59.4419	106.244	96.4552	81.0117	79.9064
ENSMUSG00000005947.11	Itgae	34.2904	0.152047	0.342434	0.44402	0.657028	0.999511		0.310871	0.092176	0.381628	0.115407	0.473967	0.278683
ENSMUSG00000005949.9	Ctns	350.881	0.0274098	0.127969	0.214191	0.830398	0.999511		16.6973	17.9655	19.1782	19.2535	16.5355	19.0686
ENSMUSG00000005950.14	P2rx5	10.4785	-0.54946	0.633683	-0.867089	0.385893	0.999511		0.117257	0.626303	0.418647	0.168802	0.216717	0.279655
ENSMUSG00000005951.13	Shpk	22.2578	0.161825	0.413443	0.391407	0.695496	0.999511		0.980738	0.439248	1.06945	0.823669	1.22515	0.906157
ENSMUSG00000005952.15	Trpv1	1.02618	0.767394	1.88644	0.406795	0.684159	0.999511		0	0	0.032058	0.031251	0	0
ENSMUSG00000005958.15	Ephb3	860.51	0.00912876	0.108286	0.0843027	0.932816	0.999511		23.3104	18.7827	23.1184	24.6751	21.2911	20.4484
ENSMUSG00000005968.14	Tuft1	93.3131	-0.25748	0.212165	-1.21358	0.224907	0.999511		6.59421	5.75668	6.25368	4.90826	4.84852	4.97787
ENSMUSG00000005973.6	Rcn1	2717.25	-0.0160737	0.0791892	-0.202979	0.839152	0.999511		134.35	136.274	136.407	140.312	134.889	137.577
ENSMUSG00000005980.15	Dnase1	159.631	0.0108276	0.166132	0.065175	0.948035	0.999511		6.71578	6.251	6.09824	5.29918	6.93553	7.33932
ENSMUSG00000005981.11	Trap1	1676.25	-0.0426086	0.0857302	-0.497008	0.619183	0.999511		114.022	107.44	113.951	112.635	109.554	112.538
ENSMUSG00000005982.13	Naa60	652.422	-0.00577478	0.106469	-0.0542393	0.956744	0.999511		37.4817	34.9461	36.4079	43.2714	34.4964	47.3971
ENSMUSG00000005983.15	1700037C18Rik	41.6535	-0.191024	0.306044	-0.624172	0.532514	0.999511		2.95519	2.31438	1.59524	2.40776	1.73977	2.89004
ENSMUSG00000005986.15	Ankrd13d	101.806	0.043027	0.206226	0.20864	0.834729	0.999511		5.70826	4.8794	5.33126	6.59908	5.01527	4.59215
ENSMUSG00000006005.18	Tpr	6060.21	0.00460574	0.0753394	0.0611332	0.951253	0.999511		135.461	130.538	131.53	148.107	134.836	137.232
ENSMUSG00000006007.14	Pdc	0.238535	-1.13358	4.05224	-0.279742	0.779675	0.999511		0	0.04754	0	0	0	0
ENSMUSG00000006010.14	Odr4	488.992	0.121406	0.133688	0.908132	0.363809	0.999511		12.6075	25.7244	21.2563	23.7461	20.409	25.0173
ENSMUSG00000006014.16	Prg4	9.03482	0.160522	0.641937	0.250058	0.802542	0.999511		0.219518	0.152821	0.113136	0.154594	0.074275	0.324685
ENSMUSG00000006019.15	Dhx34	369.123	-0.0698865	0.138522	-0.504515	0.613899	0.999511		13.1688	10.2044	11.0904	12.4592	11.0315	11.3859
ENSMUSG00000006021.5	Kptn	230.832	-0.0483281	0.147412	-0.327844	0.74303	0.999511		20.4196	19.4563	18.2009	19.876	14.0107	20.1912
ENSMUSG00000006024.13	Napa	1626.57	-0.0908451	0.0879626	-1.03277	0.301712	0.999511		97.7062	93.1015	102.737	96.5025	94.4541	94.2228
ENSMUSG00000006050.11	Sra1	1012.94	-0.0351892	0.0977672	-0.359928	0.718901	0.999511		55.6137	52.0591	49.1129	53.2223	49.9016	53.6199
ENSMUSG00000006056.13	Calcoco2	0.287523	1.58301	3.75157	0.421959	0.673055	0.999511		0	0	0	0	0	0
ENSMUSG00000006057.15	Atp5g1	1502.53	-0.152065	0.103963	-1.46269	0.143553	0.999511		158.121	121.798	135.616	174.841	122.294	114.195
ENSMUSG00000006058.10	Snf8	435.217	-0.145319	0.128149	-1.13399	0.2568	0.999511		80.7097	66.7137	67.1762	66.3478	63.7245	71.2456
ENSMUSG00000006095.12	Tbcb	936.099	-0.093334	0.113669	-0.821107	0.411585	0.999511		80.4188	73.9463	74.0282	82.1871	89.2986	71.7808
ENSMUSG00000006127.9	Inpp5k	354.33	-0.0988777	0.127349	-0.776433	0.437493	0.999511		12.6634	14.1372	14.6144	13.7811	10.5631	11.9179
ENSMUSG00000006134.4	Crkl	2400.92	0.0296104	0.0825137	0.358854	0.719704	0.999511		53.3796	51.1078	54.0777	58.4887	52.5725	57.0986
ENSMUSG00000006143.12	Upk3bl	16.3052	0.222989	0.481467	0.463144	0.643261	0.999511		2.00347	1.41508	1.26704	2.14063	1.29202	2.12386
ENSMUSG00000006154.13	Eps8l1	49.2715	-0.341971	0.334642	-1.0219	0.306829	0.999511		2.81122	3.1247	2.44046	2.84453	1.42545	0.723676
ENSMUSG00000006169.19	Clint1	2073.21	-0.0885942	0.0934414	-0.948125	0.343066	0.999511		90.1101	77.5892	84.7271	86.5511	77.7166	77.9617
ENSMUSG00000006179.9	Prss16	3.54002	0.542246	1.09261	0.496284	0.619694	0.999511		0.347376	0.356355	0.03426	0.102311	0.423573	0
ENSMUSG00000006191.17	Cdkal1	258.65	-0.0413889	0.13984	-0.295974	0.76725	0.999511		16.2518	16.6539	16.5234	15.811	17.8801	18.7555
ENSMUSG00000006200.3	Rhox6	5.25624	-2.56466	1.15551	-2.2195	0.0264528	0.999511		2.99777	0.233155	0.10668	0	0.321461	0.196234
ENSMUSG00000006204.6	5430419D17Rik	0.852174	-0.773045	2.0232	-0.38209	0.702395	0.999511		0.024495	0.002411	0.013556	0.014879	0	0.01252
ENSMUSG00000006205.13	Htra1	34.331	-0.14215	0.327995	-0.43339	0.664732	0.999511		2.59377	2.27533	2.36674	2.21168	1.93833	2.04884
ENSMUSG00000006215.12	Zbtb17	863.97	-0.10023	0.125238	-0.800321	0.423525	0.999511		40.7133	33.2727	35.8124	36.5386	37.5438	32.1675
ENSMUSG00000006216.10	Clcnkb	0.872845	0.346215	2.09038	0.165622	0.868454	0.999511		0	0.028715	0	0	0	0
ENSMUSG00000006218.4	Fam131c	1.93816	-1.63797	1.45265	-1.12757	0.2595	0.999511		0.401095	0.165958	0.242854	0	0.075209	0
ENSMUSG00000006219.12	Fblim1	834.783	-0.0981492	0.0975722	-1.00591	0.314457	0.999511		36.7342	33.2804	37.8762	38.1953	33.4093	17.0674
ENSMUSG00000006221.7	Hspb7	450.478	-0.172933	0.118926	-1.45412	0.145913	0.999511		19.0866	19.4479	21.541	16.8723	19.1529	19.0004
ENSMUSG00000006235.6	Epor	144.901	-0.355813	0.196586	-1.80996	0.0703021	0.999511		10.1809	14.5769	10.3632	9.30494	11.2931	8.80937
ENSMUSG00000006241.16	Ccdc159	47.8891	-0.0580719	0.282496	-0.205567	0.837129	0.999511		3.4745	3.61481	3.21931	3.52213	3.82145	3.37506
ENSMUSG00000006262.15	Mob1b	810.791	0.183987	0.121358	1.51607	0.129502	0.999511		11.3917	13.2069	13.356	14.0936	12.5463	16.1513
ENSMUSG00000006269.7	Atp6v1b1	0.638595	-1.5309	2.62107	-0.584075	0.55917	0.999511		0	0	0.029469	0	0	0
ENSMUSG00000006270.7	Vax1	0.780714	3.00465	2.21444	1.35684	0.174831	0.999511		0	0	0	0	0.097185	0
ENSMUSG00000006273.14	Atp6v1b2	2014.22	-0.0352575	0.0840543	-0.419461	0.674879	0.999511		93.9444	90.9088	95.9087	93.7839	89.3067	97.7468
ENSMUSG00000006276.10	Eps15l1	1793.4	-0.0451833	0.0849571	-0.531837	0.594839	0.999511		94.1078	94.0349	102.854	101.005	96.2581	103.135
ENSMUSG00000006281.8	Tep1	316.925	0.118836	0.13997	0.849014	0.395874	0.999511		7.19713	5.94414	5.25545	6.32805	6.04413	5.38882
ENSMUSG00000006288.8	Ttc5	929.015	0.0878795	0.0952807	0.922322	0.356361	0.999511		59.9595	63.2863	63.8652	66.2	64.4897	66.9192
ENSMUSG00000006289.14	Osgep	1094.16	-0.0783068	0.106814	-0.733114	0.463489	0.999511		67.7043	50.5823	61.9928	52.0966	55.7429	60.4876
ENSMUSG00000006299.13	Aamp	2114.35	-0.105026	0.106148	-0.989427	0.322454	0.999511		196.515	151.701	174.295	170.662	163.429	164.689
ENSMUSG00000006301.17	Tmbim1	182.928	-0.212383	0.1575	-1.34846	0.177509	0.999511		3.71932	3.36218	4.162	6.52386	4.02132	5.25203
ENSMUSG00000006304.14	Arpc2	2267.14	-0.0649287	0.0853681	-0.760574	0.446912	0.999511		265.39	246.559	260.947	248.399	253.996	261.35
ENSMUSG00000006307.16	Kmt2b	2244.2	-0.0798718	0.1224	-0.652548	0.514048	0.999511		43.2642	33.2459	37.6848	40.3474	34.4594	35.1875
ENSMUSG00000006310.10	Zbtb32	6.24256	-0.365681	0.777744	-0.470181	0.638226	0.999511		0.540792	0.155709	0.446032	0	0.19547	0.42565
ENSMUSG00000006311.8	Etv2	17.2951	0.369015	0.486188	0.758998	0.447854	0.999511		1.7199	0.679517	1.17591	1.17156	2.00764	1.32502
ENSMUSG00000006313.5	Upk1a	55.859	-0.311338	0.263296	-1.18247	0.237021	0.999511		6.65945	4.64005	5.875	5.07247	4.69288	4.25696
ENSMUSG00000006315.9	Tmem147	678.976	-0.0809869	0.110838	-0.730679	0.464975	0.999511		95.4518	72.8203	82.8885	75.1098	90.6367	86.1099
ENSMUSG00000006333.14	Rps9	16576.9	-0.0415489	0.0788978	-0.526616	0.59846	0.999511		1978.16	1855.34	1659.44	1595.14	1913.25	1894.46
ENSMUSG00000006335.16	Tfpt	278.344	-0.110713	0.145048	-0.763281	0.445296	0.999511		21.4471	16.5056	21.8043	19.6835	26.309	21.2128
ENSMUSG00000006342.15	Susd2	43.7308	0.125108	0.303015	0.412877	0.679696	0.999511		1.33495	1.45314	1.37948	1.61461	1.13529	1.52913
ENSMUSG00000006344.17	Ggt5	11.307	0.0202589	0.59786	0.0338857	0.972968	0.999511		0.206133	0.256961	0.354467	0.15417	0.414877	0.915538
ENSMUSG00000006345.10	Ggt1	46.0707	0.0632377	0.308411	0.205043	0.837538	0.999511		4.39309	4.3105	3.37466	4.12675	5.04437	5.73208
ENSMUSG00000006356.10	Crip2	995.943	-0.0616294	0.104239	-0.591231	0.554365	0.999511		39.2073	46.4818	46.1113	40.5376	50.5239	46.5748
ENSMUSG00000006360.11	Crip1	134.041	-0.54619	0.180132	-3.03217	0.002428	0.999511		43.8647	44.9084	40.4668	35.5075	31.8571	33.253
ENSMUSG00000006362.16	Cbfa2t3	136.451	-0.160825	0.189405	-0.84911	0.39582	0.999511		2.74606	2.04788	3.69111	3.59687	2.30701	3.43231
ENSMUSG00000006369.14	Fbln1	1543.77	-0.155617	0.130655	-1.19106	0.23363	0.999511		131.15	79.3307	109.386	111.891	97.1674	93.373
ENSMUSG00000006373.10	Pgrmc1	2675.34	0.0109893	0.0827365	0.132823	0.894334	0.999511		168.154	182.528	187.683	184.582	178.128	192.218
ENSMUSG00000006378.15	Gcat	108.394	-0.194434	0.205315	-0.947008	0.343635	0.999511		41.6462	33.5836	33.3522	30.4708	36.2341	33.3647
ENSMUSG00000006386.15	Tek	559.161	0.116473	0.116764	0.997514	0.318515	0.999511		15.9082	18.6183	19.2562	20.012	18.2556	21.2575
ENSMUSG00000006389.13	Mpl	25.6894	-0.754357	0.439087	-1.71801	0.0857946	0.999511		0.643414	1.3409	2.41187	0.866234	0.708178	0.884416
ENSMUSG00000006390.15	Elovl1	475.099	-0.161214	0.115191	-1.39954	0.161651	0.999511		35.3363	31.7028	30.9471	34.798	31.5657	28.0097
ENSMUSG00000006392.16	Med8	1123.06	-0.0313758	0.0949981	-0.330278	0.74119	0.999511		130.527	117.851	122.601	129.32	124.259	127.827
ENSMUSG00000006395.16	Hyi	103.526	-0.066977	0.222453	-0.301083	0.763351	0.999511		10.43	10.0456	13.1886	13.8233	7.82069	10.3324
ENSMUSG00000006398.15	Cdc20	2939.03	-0.0767446	0.098632	-0.77809	0.436516	0.999511		226.099	180.465	196.997	202.896	191.92	193.337
ENSMUSG00000006403.13	Adamts4	163.543	-0.0787729	0.184355	-0.42729	0.669168	0.999511		5.19031	3.76551	4.45291	5.53704	4.3425	3.77762
ENSMUSG00000006411.12	Nectin4	40.6965	0.142231	0.308567	0.460942	0.644841	0.999511		1.62741	1.17641	1.25028	1.40522	1.51866	1.66321
ENSMUSG00000006412.10	Pfdn2	842.116	-0.000773195	0.108715	-0.00711211	0.994325	0.999511		99.7471	69.829	96.3228	89.7303	92.4303	92.0486
ENSMUSG00000006418.17	Rnf114	1699.98	-0.0691083	0.0879291	-0.785955	0.431894	0.999511		80.7958	88.149	78.8333	83.5468	80.5703	79.5395
ENSMUSG00000006423.15	C330007P06Rik	896.749	0.124373	0.108501	1.14628	0.251678	0.999511		32.0442	38.7398	32.6044	37.7952	37.0194	41.9951
ENSMUSG00000006435.15	Neurl1a	107.334	-0.130591	0.216453	-0.603323	0.546294	0.999511		3.66958	3.10639	3.05479	3.86036	2.84794	2.55763
ENSMUSG00000006442.10	Srm	1506.77	-0.246481	0.148608	-1.6586	0.0971957	0.999511		178.989	109.746	123.037	128.073	110.682	110.54
ENSMUSG00000006445.3	Epha2	228.726	-0.138512	0.149659	-0.925517	0.354697	0.999511		7.97653	8.06755	8.57974	7.1313	8.44445	7.78413
ENSMUSG00000006456.10	Rbm14	1595.54	-0.0343277	0.109061	-0.314756	0.752947	0.999511		84.1948	48.8653	74.6724	72.6076	61.9953	67.6374
ENSMUSG00000006457.3	Actn3	114.105	-0.42548	0.205241	-2.07307	0.0381653	0.999511		6.27464	5.78383	6.62625	3.87571	5.00478	5.10484
ENSMUSG00000006462.6	A530013C23Rik	0.166611	0.789968	4.08047	0.193597	0.846491	0.999511		0.034606	0	0	0	0	0
ENSMUSG00000006463.13	Zdhhc24	166.738	0.130491	0.165701	0.787506	0.430986	0.999511		6.7552	6.65848	6.57562	7.55796	7.06623	7.06543
ENSMUSG00000006464.8	Bbs1	416.593	0.0441447	0.116316	0.379523	0.704299	0.999511		8.23867	8.87641	8.8486	9.42864	9.07561	9.04268
ENSMUSG00000006469.13	Slc34a3	0.778159	-1.83444	2.32154	-0.790185	0.42942	0.999511		0	0.068693	0	0	0	0
ENSMUSG00000006471.18	Ndor1	211.505	-0.0730704	0.152932	-0.477797	0.632795	0.999511		21.2592	24.9931	18.2453	29.0089	19.9865	24.1062
ENSMUSG00000006476.19	Nsmf	778.368	-0.039508	0.113645	-0.347645	0.728107	0.999511		36.3753	28.4436	31.482	35.0812	31.6154	28.041
ENSMUSG00000006488.17	Prl7a1	8.46448	-6.61672	3.91244	-1.6912	0.090798	0.999511		8.82081	0	0	0	0	0
ENSMUSG00000006490.3	Prl8a9	0.291879	-1.85537	3.7269	-0.497833	0.618602	0.999511		0.097738	0	0	0	0	0
ENSMUSG00000006494.11	Pdk1	1427.05	0.0539401	0.120145	0.448959	0.653461	0.999511		33.3811	43.2073	42.4485	42.2975	43.3969	46.9461
ENSMUSG00000006498.16	Ptbp1	10258.8	-0.00547436	0.0750225	-0.0729696	0.94183	0.999511		377.998	409.444	437.854	426.268	407.411	423.172
ENSMUSG00000006517.5	Mvd	621.699	-0.125072	0.116892	-1.06997	0.284632	0.999511		58.0298	45.0719	49.1618	50.9785	47.3083	47.3558
ENSMUSG00000006519.11	Cyba	145.218	-0.107047	0.209604	-0.510711	0.609554	0.999511		40.4033	27.6005	30.4765	32.3512	33.5873	27.0925
ENSMUSG00000006522.17	Itih3	15.0601	-0.454136	0.543018	-0.836319	0.402975	0.999511		0.177863	0.725547	0.752643	0.355761	0.602035	0.497228
ENSMUSG00000006526.13	Tmem110	305.05	0.0117238	0.130348	0.0899427	0.928333	0.999511		12.3194	11.9521	13.5337	12.895	15.5955	14.0735
ENSMUSG00000006527.16	Sfmbt1	586.721	0.000870739	0.106602	0.00816812	0.993483	0.999511		10.2052	11.4115	11.8945	11.42	10.6352	12.5373
ENSMUSG00000006529.16	Itih1	7.77661	0.0524868	0.697856	0.0752115	0.940046	0.999511		0.183354	0.456234	0.155241	0.076867	0.153253	0.290644
ENSMUSG00000006538.12	Ihh	13.3858	-0.509239	0.528413	-0.963715	0.335189	0.999511		0.669586	1.21876	0.836974	0.522109	0.436793	0.50368
ENSMUSG00000006542.13	Prkag3	8.38431	-0.404713	0.653225	-0.619562	0.535546	0.999511		0.278518	0.151989	0.374784	0.418486	0.26033	0.185347
ENSMUSG00000006546.3	Cryba2	0.145939	-1.13358	4.08047	-0.277807	0.78116	0.999511		0	0	0	0	0	0
ENSMUSG00000006567.11	Atp7b	128.258	0.12173	0.184478	0.659862	0.509343	0.999511		2.23818	2.22558	2.63366	2.65404	2.44568	2.68993
ENSMUSG00000006574.15	Slc4a1	2427.22	-0.418987	0.337439	-1.24167	0.214359	0.999511		55.6078	115.155	64.9156	59.9337	62.8064	58.74
ENSMUSG00000006575.14	Rundc3a	212.642	-0.168857	0.155118	-1.08857	0.276343	0.999511		17.0376	18.863	16.2771	18.8036	12.6885	16.8267
ENSMUSG00000006576.16	Slc4a3	569.243	-0.0332327	0.108303	-0.306851	0.758957	0.999511		16.4463	16.0274	17.6315	16.9997	15.1616	17.529
ENSMUSG00000006585.3	Cdt1	1196.03	-0.228455	0.152821	-1.49491	0.134937	0.999511		54.8661	33.5907	39.2369	41.6711	35.2438	35.5358
ENSMUSG00000006586.15	Runx1t1	477.186	0.0649419	0.17127	0.379178	0.704555	0.999511		7.58517	13.5759	13.0141	13.6995	11.5688	13.9094
ENSMUSG00000006587.6	Snai3	2.0264	-0.669561	1.32908	-0.503779	0.614417	0.999511		0.059792	0.290943	0.245608	0.072642	0.089478	0.164886
ENSMUSG00000006589.8	Aprt	1436.97	-0.230448	0.0994381	-2.3175	0.0204766	0.999511		171.651	146.777	158.092	125.567	147.023	160.163
ENSMUSG00000006599.13	Gtf2h1	868.817	-0.0471673	0.100212	-0.470675	0.637873	0.999511		54.5052	55.8117	57.4613	49.6687	61.9485	56.789
ENSMUSG00000006611.15	Hfe	25.1929	0.0642816	0.394069	0.163123	0.870422	0.999511		0.682787	1.0115	1.00846	1.72911	0.685069	1.19477
ENSMUSG00000006638.14	Abhd1	3.3987	0.922918	1.11979	0.824186	0.409834	0.999511		1.10235	0.995154	1.82732	1.13749	0.959277	1.78768
ENSMUSG00000006641.12	Slc5a6	230.321	-0.184392	0.143719	-1.283	0.199492	0.999511		16.0297	10.7417	11.1891	10.0177	12.9679	14.0713
ENSMUSG00000006642.3	Tcf23	1.5768	-1.14699	1.55468	-0.737765	0.460657	0.999511		0.02365	0.077039	0.046465	0.057464	0.026184	0
ENSMUSG00000006649.17	Nphs1	8.44362	0.817035	0.686387	1.19034	0.233913	0.999511		41.0488	44.3235	43.5607	34.7716	43.7178	37.1412
ENSMUSG00000006651.8	Aplp1	347.172	-0.129217	0.128174	-1.00813	0.31339	0.999511		18.9721	19.6884	19.8035	20.5008	17.7697	20.2038
ENSMUSG00000006673.14	Qrich1	2621.77	-0.020554	0.0795511	-0.258374	0.796118	0.999511		96.8228	91.127	97.3799	93.8452	91.5165	91.5017
ENSMUSG00000006675.10	P4htm	60.6881	0.0614329	0.26724	0.229879	0.818186	0.999511		4.39668	4.83532	3.52759	4.55508	4.34866	5.63406
ENSMUSG00000006676.16	Usp19	3151.31	-0.0640032	0.0941756	-0.679615	0.496748	0.999511		82.868	73.754	82.2169	85.0625	78.9125	72.4888
ENSMUSG00000006678.6	Pola1	1510.15	0.0477885	0.100747	0.474342	0.635256	0.999511		38.4896	46.5775	43.0251	43.5326	46.1788	46.5263
ENSMUSG00000006699.17	Cdc42	6268.93	0.057398	0.0771814	0.743676	0.457073	0.999511		358.35	379.914	389.556	403.542	392.373	403.709
ENSMUSG00000006705.12	Pknox1	700.544	-0.0396422	0.102572	-0.386483	0.699139	0.999511		22.315	23.4669	22.9575	22.8942	22.7596	22.7689
ENSMUSG00000006711.15	D130043K22Rik	7.99576	0.617235	0.676422	0.9125	0.361506	0.999511		0.083476	0.090064	0.203385	0.202035	0.186705	0.250106
ENSMUSG00000006715.11	Gmnn	840.39	-0.0229211	0.103895	-0.220618	0.82539	0.999511		149.617	127.74	157.107	139.946	125.769	129.659
ENSMUSG00000006717.7	Acot13	234.158	-0.157546	0.14243	-1.10613	0.26867	0.999511		45.4286	43.8181	41.5041	39.9368	41.5348	41.5913
ENSMUSG00000006720.16	Zfp184	548.433	0.0588446	0.116842	0.503625	0.614525	0.999511		10.1425	9.61507	10.4637	10.9268	11.27	13.2567
[truncated: 53,725 more rows]
