# Supplementary material for: Lysine demethylase 7a regulates murine anterior-posterior development by modulating the transcription of Hox gene cluster
Source: Commun Biol. 2020 Nov 30;3:725. doi: 10.1038/s42003-020-01456-5 (PMC7704666; doi:10.1038/s42003-020-01456-5)
Supplement: Supplementary file 5 — Supplementary Data 2 [file 42003_2020_1456_MOESM5_ESM.xlsx]

## Sheet: HMTs_E9.5
Ensembl Gene name	Gene_name	Gene_Name	baseMean	log2FoldChange	lfcSE	stat	pvalue	padj	TPM_256_WT_E9.5	TPM_257_WT_E9.5	TPM_276_WT_E9.5	TPM_261_KO_E9.5	TPM_262_KO_E9.5	TPM_274_KO_E9.5
ENSMUSG00000079466.2	Prdm12	Prdm12	22.4209	-1.44544	0.451792	-3.19934	0.00137743	0.182544	1.40414	1.51955	1.45869	0.641208	0.379878	0.676612
ENSMUSG00000030350.8	Prmt8	Prmt8	65.4758	-0.576229	0.258941	-2.22533	0.0260594	0.999776	3.50923	3.47415	4.63758	2.37862	2.3365	2.61074
ENSMUSG00000039410.16	Prdm16	Prdm16	90.1845	-0.523765	0.222279	-2.35634	0.018456	0.8749	3.39793	3.9869	1.89723	1.17104	1.04963	2.6316
ENSMUSG00000027684.16	Mecom	Mecom	691.553	-0.268516	0.106768	-2.51495	0.011905	0.686179	14.3929	14.168	17.9146	12.6174	11.597	12.1717
ENSMUSG00000038056.15	KMT2C; MLL3	Kmt2c	1183.79	-0.0938149	0.0887669	-1.05687	0.290572	0.999776	17.6628	14.2185	16.5402	15.4215	12.1453	11.8372
ENSMUSG00000061589.14	DOT1L	Dot1l	1888.32	-0.0759394	0.0894346	-0.849106	0.395823	0.999776	33.6996	27.4212	34.5185	33.0105	32.9021	29.5896
ENSMUSG00000006920.14	Ezh1	Ezh1	362.284	-0.0741478	0.125166	-0.592397	0.553585	0.999776	12.6278	11.3371	11.9302	12.5581	11.7961	9.59468
ENSMUSG00000006920.14	Ezh1	Ezh1	362.284	-0.0741478	0.125166	-0.592397	0.553585	0.999776	12.6278	11.3371	11.9302	12.5581	11.7961	9.59468
ENSMUSG00000059851.15	Suv420h2	Kmt5c	1043.12	-0.0588591	0.106106	-0.55472	0.579086	0.999776	48.1186	28.3656	35.9926	33.7431	37.3534	29.1172
ENSMUSG00000006307.16	Kmt2b	Kmt2b	2221.6	-0.0523875	0.095439	-0.548911	0.583067	0.999776	33.2974	26.0116	37.1085	33.7247	30.5913	26.195
ENSMUSG00000038384.16	Setd1b	Setd1b	1034.62	-0.0494414	0.107571	-0.459617	0.645791	0.999776	14.9151	12.5178	17.1201	15.3891	14.9	12.3922
ENSMUSG00000057406.16	Whsc1	Nsd2	7508.66	-0.0442343	0.0673379	-0.6569	0.511245	0.999776	103.208	90.6708	122.492	114.947	110.919	91.5419
ENSMUSG00000057406.16	Whsc1	Nsd2	7508.66	-0.0442343	0.0673379	-0.6569	0.511245	0.999776	103.208	90.6708	122.492	114.947	110.919	91.5419
ENSMUSG00000023110.12	PRMT5	Prmt5	4449.45	-0.0363287	0.0715299	-0.507881	0.611537	0.999776	208.581	170.519	199.962	195.567	183.393	192.101
ENSMUSG00000055067.15	SMYD3	Smyd3	167.701	-0.0353915	0.170579	-0.207479	0.835636	0.999776	3.96237	3.93994	3.74758	4.33692	5.26757	4.23363
ENSMUSG00000015697.14	SETDB1; ESET	Setdb1	2786.82	-0.0291622	0.0800673	-0.364221	0.715693	0.999776	59.7568	51.536	63.65	58.6166	56.9611	54.8071
ENSMUSG00000028053.13	Ash1l	Ash1l	1488.93	-0.0290826	0.0842113	-0.345353	0.729829	0.999776	15.8448	13.335	14.884	15.485	13.7565	14.0956
ENSMUSG00000028053.13	Ash1l	Ash1l	1488.93	-0.0290826	0.0842113	-0.345353	0.729829	0.999776	15.8448	13.335	14.884	15.485	13.7565	14.0956
ENSMUSG00000013787.15	G9a; EHMT2; Ehmt2; Bat8; Ng36	Ehmt2	3182.01	-0.0282065	0.0794912	-0.354838	0.722711	0.999776	91.0139	83.0793	105.432	92.1039	85.0475	79.9148
ENSMUSG00000042308.14	Setd1a	Setd1a	791.163	-0.0257525	0.119975	-0.214648	0.830042	0.999776	39.8621	32.6195	46.6088	43.1494	36.5389	33.8213
ENSMUSG00000036893.17	Glp; EHMT1; Euhmtase1; Kmt1d	Ehmt1	2987.33	-0.018147	0.0752657	-0.241106	0.809473	0.999776	79.1202	70.8922	82.4629	83.002	73.7399	73.2777
ENSMUSG00000057637.13	Prdm2	Prdm2	1770.38	-0.0101555	0.0908098	-0.111833	0.910956	0.999776	26.2163	21.3315	27.217	26.6655	24.6061	22.5818
ENSMUSG00000049327.17	Setd8	Kmt5a	2263.41	0.0168525	0.0863542	0.195155	0.845272	0.999776	147.616	114.842	141.917	153.429	132.408	124.824
ENSMUSG00000049327.17	Setd8	Kmt5a	2263.41	0.0168525	0.0863542	0.195155	0.845272	0.999776	147.616	114.842	141.917	153.429	132.408	124.824
ENSMUSG00000037111.9	Setd7	Setd7	2201.9	0.0170741	0.0828212	0.206157	0.836669	0.999776	34.2239	27.8035	32.2102	34.5531	31.2438	29.8922
ENSMUSG00000071350.12	Setdb2	Setdb2	240.288	0.0234315	0.157691	0.148592	0.881876	0.999776	13.6472	9.40278	14.0268	12.345	14.7309	13.7575
ENSMUSG00000044791.16	SETD2	Setd2	3098.59	0.0423559	0.0752167	0.563119	0.573354	0.999776	46.3458	45.4259	51.6663	51.5978	48.2316	45.6646
ENSMUSG00000039231.18	Suv39h1	Suv39h1	1996.75	0.0444876	0.0825683	0.538797	0.590027	0.999776	104.27	83.8948	101.841	106.084	104.491	94.9888
ENSMUSG00000034639.7	Setmar	Setmar	114.2	0.0600412	0.211799	0.283482	0.776807	0.999776	6.25197	6.90758	7.01723	6.59011	6.80278	8.37045
ENSMUSG00000045098.18	Suv420h1	Kmt5b	1181.15	0.0679191	0.0911086	0.745475	0.455985	0.999776	27.3709	25.8502	30.1178	33.5392	30.2557	28.0184
ENSMUSG00000055027.17	Smyd1	Smyd1	1048.79	0.088016	0.0949281	0.927186	0.35383	0.999776	32.1926	35.4329	31.8495	36.0093	33.6428	35.7934
ENSMUSG00000029687.16	EZH2	Ezh2	3487.24	0.0892222	0.0710972	1.25493	0.209503	0.999776	194.742	187.232	194.765	223.036	195.448	189.456
ENSMUSG00000029913.14	Prdm5	Prdm5	301.445	0.138901	0.133975	1.03677	0.299842	0.999776	21.2971	23.4153	22.2508	25.3976	24.8927	25.466
ENSMUSG00000026646.16	Suv39h2	Suv39h2	1060.28	0.187988	0.0862945	2.17844	0.029373	0.999776	39.7668	37.0126	36.3638	43.5804	42.6382	44.222
ENSMUSG00000069378.13	Prdm6	Prdm6	211.231	0.305427	0.162481	1.87977	0.0601398	0.999776	6.39251	7.6535	7.96995	10.2027	9.59928	8.29517
ENSMUSG00000108815.1	RP23-325D10.3	Gm49388	0	NA	NA	NA	NA	NA	0	0	0	0.575713	2.37695	1.90759
ENSMUSG00000002028.12	KMT2A	#N/A	#N/A	#N/A	#N/A	#N/A	#N/A	#N/A	#N/A	#N/A	#N/A	#N/A	#N/A	#N/A
ENSMUSG00000048154.16	KMT2D	#N/A	#N/A	#N/A	#N/A	#N/A	#N/A	#N/A	#N/A	#N/A	#N/A	#N/A	#N/A	#N/A
ENSMUSG00000021488.7	Nsd1	#N/A	#N/A	#N/A	#N/A	#N/A	#N/A	#N/A	#N/A	#N/A	#N/A	#N/A	#N/A	#N/A
ENSMUSG00000054823.15	Whsc1l1	#N/A	#N/A	#N/A	#N/A	#N/A	#N/A	#N/A	#N/A	#N/A	#N/A	#N/A	#N/A	#N/A
ENSMUSG00000031671.10	Setd6	#N/A	#N/A	#N/A	#N/A	#N/A	#N/A	#N/A	#N/A	#N/A	#N/A	#N/A	#N/A	#N/A
ENSMUSG00000021488.7	Nsd1	#N/A	#N/A	#N/A	#N/A	#N/A	#N/A	#N/A	#N/A	#N/A	#N/A	#N/A	#N/A	#N/A
ENSMUSG00000054823.15	Whsc1l1	#N/A	#N/A	#N/A	#N/A	#N/A	#N/A	#N/A	#N/A	#N/A	#N/A	#N/A	#N/A	#N/A
ENSMUSG00000032185.14	PRMT4; CARM1	#N/A	#N/A	#N/A	#N/A	#N/A	#N/A	#N/A	#N/A	#N/A	#N/A	#N/A	#N/A	#N/A
ENSMUSG00000109324.1	PRMT1	#N/A	#N/A	#N/A	#N/A	#N/A	#N/A	#N/A	#N/A	#N/A	#N/A	#N/A	#N/A	#N/A
ENSMUSG00000051977.14	PRDM9	#N/A	#N/A	#N/A	#N/A	#N/A	#N/A	#N/A	#N/A	#N/A	#N/A	#N/A	#N/A	#N/A
ENSMUSG00000038151.12	Prdm1	#N/A	#N/A	#N/A	#N/A	#N/A	#N/A	#N/A	#N/A	#N/A	#N/A	#N/A	#N/A	#N/A
NA	Statistical values couldn’t be calculated because of outlier.
#NA	Readcounts of all samples (i.e. all three biological replicates) are 0.

## Sheet: HMTs_E10.5
Ensembl Gene name	Gene_name	Gene_Name	baseMean	log2FoldChange	lfcSE	stat	pvalue	padj	TPM_179_WT_E10.5	TPM_183_WT_E10.5	TPM_184_WT_E10.5	TPM_180_KO_E10.5	TPM_182_KO_E10.5	TPM_185_KO_E10.5
ENSMUSG00000069378.13	Prdm6	Prdm6	100.504	-0.292836	0.226685	-1.29182	0.196421	0.999511	6.26576	4.34343	4.95178	5.43274	4.23376	3.49468
ENSMUSG00000079466.2	Prdm12	Prdm12	95.5774	-0.187784	0.226545	-0.828904	0.407159	0.999511	6.24212	3.63427	5.55844	5.13312	4.37689	4.7447
ENSMUSG00000039410.16	Prdm16	Prdm16	327.748	-0.161962	0.135758	-1.19302	0.232861	0.999511	6.66299	6.85231	10.263	6.06888	5.24409	8.04766
ENSMUSG00000013787.15	G9a; EHMT2; Ehmt2; Bat8; Ng36	Ehmt2	3247.53	-0.148507	0.134715	-1.10238	0.270297	0.999511	128.268	90.4939	106.267	135.828	102.238	90.9527
ENSMUSG00000059851.15	Suv420h2	Kmt5c	1234.07	-0.145127	0.108445	-1.33825	0.180815	0.999511	51.0106	51.3926	51.3796	45.5305	49.2767	43.5022
ENSMUSG00000055027.17	Smyd1	Smyd1	643.762	-0.128025	0.109137	-1.17307	0.240769	0.999511	24.3418	27.1519	23.576	23.0966	23.8853	24.7339
ENSMUSG00000023110.12	PRMT5	Prmt5	3319.39	-0.118191	0.0878067	-1.34603	0.178292	0.999511	173.305	157.601	160.801	163.615	155.477	151.792
ENSMUSG00000030350.8	Prmt8	Prmt8	194.657	-0.095841	0.153465	-0.624514	0.53229	0.999511	11.0689	10.3342	10.7733	10.7275	10.4653	10.6768
ENSMUSG00000039231.18	Suv39h1	Suv39h1	1738.41	-0.0943141	0.0960332	-0.982098	0.326051	0.999511	104.214	96.4622	101.168	104.465	91.6543	91.098
ENSMUSG00000006307.16	Kmt2b	Kmt2b	2244.2	-0.0798718	0.1224	-0.652548	0.514048	0.999511	43.2642	33.2459	37.6848	40.3474	34.4594	35.1875
ENSMUSG00000042308.14	Setd1a	Setd1a	749.665	-0.0484341	0.115712	-0.418576	0.675526	0.999511	48.6461	36.1954	40.3252	50.3441	38.4659	42.444
ENSMUSG00000038384.16	Setd1b	Setd1b	1039.19	-0.0396804	0.140848	-0.281725	0.778155	0.999511	19.1886	15.1215	17.2607	21.8127	15.9639	14.7177
ENSMUSG00000061589.14	DOT1L	Dot1l	2010.24	-0.0360393	0.100013	-0.360345	0.718589	0.999511	40.0349	37.1296	42.5648	48.4481	37.7947	38.0102
ENSMUSG00000049327.17	Setd8	Kmt5a	1639.87	-0.0293877	0.103956	-0.282692	0.777413	0.999511	109.391	101.063	103.629	116.297	92.7055	102.971
ENSMUSG00000049327.17	Setd8	Kmt5a	1639.87	-0.0293877	0.103956	-0.282692	0.777413	0.999511	109.391	101.063	103.629	116.297	92.7055	102.971
ENSMUSG00000015697.14	SETDB1; ESET	Setdb1	2839.27	-0.0116874	0.0809076	-0.144454	0.885142	0.999511	63.6922	66.1641	70.8095	67.6682	68.7731	71.236
ENSMUSG00000037111.9	Setd7	Setd7	1468.82	-0.00195278	0.0876593	-0.0222769	0.982227	0.999511	23.8641	23.5718	25.0395	26.5208	24.5207	25.9359
ENSMUSG00000057637.13	Prdm2	Prdm2	1836.12	0.0309318	0.0922283	0.335383	0.737336	0.999511	29.6962	27.7913	29.4318	31.9962	27.3998	31.4246
ENSMUSG00000036893.17	Glp; EHMT1; Euhmtase1; Kmt1d	Ehmt1	3120.22	0.0435878	0.0789849	0.55185	0.581051	0.999511	86.9138	85.6502	85.8712	97.5533	86.229	88.6735
ENSMUSG00000029687.16	EZH2	Ezh2	3329.86	0.0543053	0.0804896	0.674687	0.499875	0.999511	217.278	214.063	212.052	247.316	232.186	229.675
ENSMUSG00000057406.16	Whsc1	Nsd2	7049.06	0.0547757	0.0735213	0.745032	0.456252	0.999511	121.192	118.133	120.642	108.148	117.807	125.537
ENSMUSG00000057406.16	Whsc1	Nsd2	7049.06	0.0547757	0.0735213	0.745032	0.456252	0.999511	121.192	118.133	120.642	108.148	117.807	125.537
ENSMUSG00000045098.18	Suv420h1	Kmt5b	1268.71	0.0612173	0.0974588	0.628134	0.529916	0.999511	30.0458	30.3242	33.6546	34.8589	38.5587	41.8858
ENSMUSG00000028053.13	Ash1l	Ash1l	1829.96	0.0625196	0.104432	0.598666	0.549396	0.999511	17.0588	20.8691	21.371	22.8249	19.6224	21.5263
ENSMUSG00000028053.13	Ash1l	Ash1l	1829.96	0.0625196	0.104432	0.598666	0.549396	0.999511	17.0588	20.8691	21.371	22.8249	19.6224	21.5263
ENSMUSG00000006920.14	Ezh1	Ezh1	358.926	0.0735727	0.125376	0.586818	0.557326	0.999511	12.2055	13.2523	12.3988	13.944	13.7945	14.049
ENSMUSG00000006920.14	Ezh1	Ezh1	358.926	0.0735727	0.125376	0.586818	0.557326	0.999511	12.2055	13.2523	12.3988	13.944	13.7945	14.049
ENSMUSG00000044791.16	SETD2	Setd2	3230.34	0.0767086	0.0803062	0.955202	0.339476	0.999511	60.3342	52.2463	55.3723	69.9017	59.2071	57.0096
ENSMUSG00000027684.16	Mecom	Mecom	1651.75	0.0784635	0.119678	0.655623	0.512067	0.999511	26.2384	34.026	37.2574	41.1383	41.936	36.1147
ENSMUSG00000038056.15	KMT2C; MLL3	Kmt2c	1539.55	0.106652	0.114535	0.931171	0.351765	0.999511	16.1015	21.2426	21.228	19.5537	17.5216	21.2249
ENSMUSG00000029913.14	Prdm5	Prdm5	237.963	0.136733	0.1442	0.94822	0.343018	0.999511	20.6582	19.9639	21.5518	22.0015	23.5623	24.9746
ENSMUSG00000026646.16	Suv39h2	Suv39h2	773.5	0.155279	0.0985976	1.57488	0.115284	0.999511	33.2756	36.1746	34.5264	40.0533	27.0304	41.9794
ENSMUSG00000055067.15	SMYD3	Smyd3	204.51	0.170595	0.155509	1.09701	0.272637	0.999511	5.82493	4.7556	5.75114	6.02374	5.72279	6.29995
ENSMUSG00000071350.12	Setdb2	Setdb2	210.768	0.179797	0.152299	1.18055	0.237782	0.999511	9.64566	11.4437	11.0065	12.4277	13.1157	13.7368
ENSMUSG00000034639.7	Setmar	Setmar	93.3181	0.184643	0.208173	0.886968	0.375096	0.999511	6.22451	6.27354	5.54723	7.56588	7.41475	7.32926
ENSMUSG00000108815.1	RP23-325D10.3	Gm49388	0	NA	NA	NA	NA	NA	0	0.485637	0.507429	0	0	0
ENSMUSG00000002028.12	KMT2A	#N/A	#N/A	#N/A	#N/A	#N/A	#N/A	#N/A	#N/A	#N/A	#N/A	#N/A	#N/A	#N/A
ENSMUSG00000048154.16	KMT2D	#N/A	#N/A	#N/A	#N/A	#N/A	#N/A	#N/A	#N/A	#N/A	#N/A	#N/A	#N/A	#N/A
ENSMUSG00000021488.7	Nsd1	#N/A	#N/A	#N/A	#N/A	#N/A	#N/A	#N/A	#N/A	#N/A	#N/A	#N/A	#N/A	#N/A
ENSMUSG00000054823.15	Whsc1l1	#N/A	#N/A	#N/A	#N/A	#N/A	#N/A	#N/A	#N/A	#N/A	#N/A	#N/A	#N/A	#N/A
ENSMUSG00000031671.10	Setd6	#N/A	#N/A	#N/A	#N/A	#N/A	#N/A	#N/A	#N/A	#N/A	#N/A	#N/A	#N/A	#N/A
ENSMUSG00000021488.7	Nsd1	#N/A	#N/A	#N/A	#N/A	#N/A	#N/A	#N/A	#N/A	#N/A	#N/A	#N/A	#N/A	#N/A
ENSMUSG00000054823.15	Whsc1l1	#N/A	#N/A	#N/A	#N/A	#N/A	#N/A	#N/A	#N/A	#N/A	#N/A	#N/A	#N/A	#N/A
ENSMUSG00000032185.14	PRMT4; CARM1	#N/A	#N/A	#N/A	#N/A	#N/A	#N/A	#N/A	#N/A	#N/A	#N/A	#N/A	#N/A	#N/A
ENSMUSG00000109324.1	PRMT1	#N/A	#N/A	#N/A	#N/A	#N/A	#N/A	#N/A	#N/A	#N/A	#N/A	#N/A	#N/A	#N/A
ENSMUSG00000051977.14	PRDM9	#N/A	#N/A	#N/A	#N/A	#N/A	#N/A	#N/A	#N/A	#N/A	#N/A	#N/A	#N/A	#N/A
ENSMUSG00000038151.12	Prdm1	#N/A	#N/A	#N/A	#N/A	#N/A	#N/A	#N/A	#N/A	#N/A	#N/A	#N/A	#N/A	#N/A
NA	Statistical values couldn’t be calculated because of outlier.
#NA	Readcounts of all samples (i.e. all three biological replicates) are 0.

## Sheet: HDMs_E9.5
Ensembl Gene name	Gene_name	Gene_Name	baseMean	log2FoldChange	lfcSE	stat	pvalue	padj	TPM_256_WT_E9.5	TPM_257_WT_E9.5	TPM_276_WT_E9.5	TPM_261_KO_E9.5	TPM_262_KO_E9.5	TPM_274_KO_E9.5
ENSMUSG00000042599.8	KDM7A; KIAA1718	Kdm7a	782.506	-0.866928	0.0958595	-9.04374	1.51407e-19	6.87234e-16	13.4525	11.3822	11.8639	6.08693	6.57294	6.70497
ENSMUSG00000018476.7	KDM6B; JMJD3	Kdm6b	1672.87	-0.138631	0.109767	-1.26296	0.206603	0.999776	28.5585	23.8024	35.6967	29.2304	26.5739	24.8239
ENSMUSG00000022096.14	Hr	Hr	32.1844	-0.130116	0.361782	-0.359653	0.719107	0.999776	0.565145	0.486794	1.15068	0.527404	0.470746	0.537149
ENSMUSG00000030752.8	KDM8; JMJD5	Kdm8	257.431	-0.102162	0.143256	-0.713141	0.475759	0.999776	12.5115	12.8732	12.7624	11.6496	12.0902	12.1722
ENSMUSG00000033326.15	KDM4A; GPS2; JMJD2A	Kdm4a	1668.97	-0.0878139	0.0944373	-0.929865	0.352441	0.999776	35.0898	28.9008	38.4737	33.9262	31.7519	29.8779
ENSMUSG00000024201.12	KDM4B; JMJD2B	Kdm4b	880.455	-0.0797597	0.104547	-0.762911	0.445517	0.999776	24.8732	19.9287	26.1502	22.976	21.5202	22.3694
ENSMUSG00000029475.17	KDM2B; Fbxl10; JHDM1B; NDY1	Kdm2b	1416.64	-0.0789233	0.0917157	-0.860521	0.389502	0.999776	48.4084	30.9081	40.1158	40.5103	40.2637	31.5339
ENSMUSG00000053914.9	KDM4D	Kdm4d	1.33636	-0.0774866	1.68696	-0.0459327	0.963364	NA	0.03546	0	0.060739	0	0.037202	0.066424
ENSMUSG00000041229.15	PHF8	Phf8	804.045	-0.0585765	0.108713	-0.538819	0.590012	0.999776	19.439	14.6602	19.6729	18.739	20.8511	15.8206
ENSMUSG00000054611.16	KDM2A; JHDM1A; Fbxl11	Kdm2a	2279.85	-0.0454915	0.0840275	-0.541388	0.58824	0.999776	44.9395	37.3637	34.4339	44.3186	31.4028	37.6168
ENSMUSG00000025332.14	KDM5C; JARID1C; SMCX	Kdm5c	3772.69	-0.0420351	0.102474	-0.410202	0.681658	0.999776	60.8932	69.9219	64.1283	60.0171	77.3884	52.4363
ENSMUSG00000056962.11	JMJD6; PTDSR	Jmjd6	1520.34	-0.0338801	0.0797534	-0.424811	0.670975	0.999776	80.1469	73.7239	99.6879	96.0199	102.257	90.8201
ENSMUSG00000042207.17	KDM5B; JARID1B	Kdm5b	2936.08	-0.00894364	0.0882906	-0.101298	0.919314	0.999776	43.766	36.5969	48.3189	46.9243	41.3046	40.168
ENSMUSG00000022724.15	Mina	Riox2	570.071	0.00254127	0.105269	0.0241406	0.98074	0.999776	37.5709	35.6331	38.2004	36.9158	35.8448	39.3264
ENSMUSG00000053470.13	KDM3A; JMJD1A/JHDM2A	Kdm3a	2640.26	0.00507837	0.0857504	0.0592227	0.952775	0.999776	72.8535	71.3352	80.1403	74.9489	77.7489	78.8321
ENSMUSG00000036940.15	"KDM1A,LSD1"	Kdm1a	2884.79	0.00757	0.0876959	0.086321	0.931211	0.999776	130.591	112.144	145.377	148.786	141.783	129.545
ENSMUSG00000028397.13	KDM4C; JMJD2C; GASC1	Kdm4c	309.653	0.0429503	0.137995	0.311245	0.755614	0.999776	10.4878	9.77838	8.79958	9.27306	9.97341	10.0553
ENSMUSG00000030180.15	KDM5A; RBP2; JARID1A	Kdm5a	2242.4	0.0991247	0.0826306	1.19961	0.23029	0.999776	31.1959	34.564	39.8395	35.619	35.9891	37.3989
ENSMUSG00000056673.14	Kdm5d	Kdm5d	821.804	0.126392	3.21267	0.0393419	0.968618	0.999776	22.6553	0	19.8051	22.2643	0	25.179
ENSMUSG00000068457.14	Uty	Uty	349.932	0.267205	2.50354	0.106731	0.915002	0.999776	20.0986	0	15.3992	20.2985	0.03987	20.326
ENSMUSG00000046791.7	NO66	#N/A	#N/A	#N/A	#N/A	#N/A	#N/A	#N/A	#N/A	#N/A	#N/A	#N/A	#N/A	#N/A
ENSMUSG00000037876.16	JMJD1C; JHDM2C	#N/A	#N/A	#N/A	#N/A	#N/A	#N/A	#N/A	#N/A	#N/A	#N/A	#N/A	#N/A	#N/A
ENSMUSG00000038773.10	KDM3B; JMJD2B	#N/A	#N/A	#N/A	#N/A	#N/A	#N/A	#N/A	#N/A	#N/A	#N/A	#N/A	#N/A	#N/A
ENSMUSG00000038025.7	PHF2; Kiaa0662	#N/A	#N/A	#N/A	#N/A	#N/A	#N/A	#N/A	#N/A	#N/A	#N/A	#N/A	#N/A	#N/A
ENSMUSG00000023350.4	4921501E09Rik	#N/A	#N/A	#N/A	#N/A	#N/A	#N/A	#N/A	#N/A	#N/A	#N/A	#N/A	#N/A	#N/A
ENSMUSG00000037369.16	KDM6A; UTX	#N/A	#N/A	#N/A	#N/A	#N/A	#N/A	#N/A	#N/A	#N/A	#N/A	#N/A	#N/A	#N/A
NA	Statistical values couldn’t be calculated because of outlier.
#NA	Readcounts of all samples (i.e. all three biological replicates) are 0.

## Sheet: HDMs_E10.5
Ensembl Gene name	Gene_name	Gene_Name	baseMean	log2FoldChange	lfcSE	stat	pvalue	padj	TPM_179_WT_E10.5	TPM_183_WT_E10.5	TPM_184_WT_E10.5	TPM_180_KO_E10.5	TPM_182_KO_E10.5	TPM_185_KO_E10.5
ENSMUSG00000042599.8	KDM7A; KIAA1718	Kdm7a	700.702	-0.894685	0.129364	-6.91605	4.64406e-12	1.51638e-07	10.1466	15.4254	12.6145	7.48543	6.54659	7.95676
ENSMUSG00000022096.14	Hr	Hr	34.4182	-0.18641	0.357908	-0.520833	0.602483	0.999511	0.83024	0.393167	1.1474	0.5823	0.719115	0.621139
ENSMUSG00000030752.8	KDM8; JMJD5	Kdm8	259.108	-0.140233	0.138373	-1.01344	0.310851	0.999511	16.2061	12.6775	12.6566	12.8244	12.9849	12.6219
ENSMUSG00000025332.14	KDM5C; JARID1C; SMCX	Kdm5c	3858.25	-0.137484	0.116341	-1.18174	0.23731	0.999511	80.5323	77.6799	67.3237	69.9088	78.2796	68.6471
ENSMUSG00000036940.15	"KDM1A,LSD1"	Kdm1a	2795.68	-0.0899251	0.119774	-0.750789	0.45278	0.999511	175.636	124.339	138.997	178.603	132.235	143.243
ENSMUSG00000018476.7	KDM6B; JMJD3	Kdm6b	1653.58	-0.0800183	0.136773	-0.585047	0.558516	0.999511	37.6099	26.8136	32.6722	39.1961	28.2701	29.2559
ENSMUSG00000024201.12	KDM4B; JMJD2B	Kdm4b	1026.18	-0.0737287	0.103157	-0.714723	0.47478	0.999511	34.0628	29.2819	28.941	30.626	29.9555	30.406
ENSMUSG00000029475.17	KDM2B; Fbxl10; JHDM1B; NDY1	Kdm2b	1496.66	-0.0587306	0.121128	-0.484863	0.627773	0.999511	59.7408	46.1547	40.5529	57.2742	49.3982	45.9674
ENSMUSG00000022724.15	Mina	Riox2	389.762	-0.0524654	0.119726	-0.438212	0.661233	0.999511	31.2923	25.4231	29.7092	34.0142	28.2963	31.3385
ENSMUSG00000033326.15	KDM4A; GPS2; JMJD2A	Kdm4a	2357.29	-0.035444	0.0895288	-0.395895	0.692183	0.999511	45.5968	49.3959	57.4403	57.1902	49.8445	51.6509
ENSMUSG00000056962.11	JMJD6; PTDSR	Jmjd6	1196.09	-0.0155558	0.106535	-0.146015	0.883909	0.999511	94.3905	74.3317	62.737	70.2371	62.5241	83.8053
ENSMUSG00000042207.17	KDM5B; JARID1B	Kdm5b	2885.49	0.0239482	0.0965556	0.248025	0.804115	0.999511	48.7178	42.8203	45.5851	54.9431	45.0332	47.8954
ENSMUSG00000041229.15	PHF8	Phf8	893.084	0.0575506	0.101172	0.568842	0.569464	0.999511	18.8632	21.8788	22.6408	22.8049	22.7797	23.1934
ENSMUSG00000054611.16	KDM2A; JHDM1A; Fbxl11	Kdm2a	2437.63	0.062046	0.0916365	0.677088	0.49835	0.999511	46.8385	44.174	55.3158	57.5385	54.1484	50.4877
ENSMUSG00000053470.13	KDM3A; JMJD1A/JHDM2A	Kdm3a	2537.88	0.132106	0.0997299	1.32464	0.185292	0.999511	66.4509	76.6689	84.1601	72.4539	77.9989	92.0458
ENSMUSG00000030180.15	KDM5A; RBP2; JARID1A	Kdm5a	2060.79	0.174664	0.0981167	1.78016	0.075049	0.999511	33.136	33.5651	37.5044	37.5437	38.8456	43.3202
ENSMUSG00000028397.13	KDM4C; JMJD2C; GASC1	Kdm4c	323.603	0.183999	0.132432	1.38939	0.164715	0.999511	9.99247	11.8491	11.2584	11.5954	12.2179	13.2573
ENSMUSG00000056673.14	Kdm5d	Kdm5d	680.566	0.989398	3.72528	0.265591	NA	NA	0	0	27.9792	28.485	0	26.774
ENSMUSG00000068457.14	Uty	Uty	247.613	1.23611	3.72589	0.331762	0.740069	0.999511	0	0	12.856	20.7024	0	22.4418
ENSMUSG00000053914.9	KDM4D	Kdm4d	1.85359	1.52023	1.46156	1.04014	0.298276	0.999511	0.072239	0	0	0.076792	0.120473	0.109544
ENSMUSG00000046791.7	NO66	#N/A	#N/A	#N/A	#N/A	#N/A	#N/A	#N/A	#N/A	#N/A	#N/A	#N/A	#N/A	#N/A
ENSMUSG00000037876.16	JMJD1C; JHDM2C	#N/A	#N/A	#N/A	#N/A	#N/A	#N/A	#N/A	#N/A	#N/A	#N/A	#N/A	#N/A	#N/A
ENSMUSG00000038773.10	KDM3B; JMJD2B	#N/A	#N/A	#N/A	#N/A	#N/A	#N/A	#N/A	#N/A	#N/A	#N/A	#N/A	#N/A	#N/A
ENSMUSG00000038025.7	PHF2; Kiaa0662	#N/A	#N/A	#N/A	#N/A	#N/A	#N/A	#N/A	#N/A	#N/A	#N/A	#N/A	#N/A	#N/A
ENSMUSG00000023350.4	4921501E09Rik	#N/A	#N/A	#N/A	#N/A	#N/A	#N/A	#N/A	#N/A	#N/A	#N/A	#N/A	#N/A	#N/A
ENSMUSG00000037369.16	KDM6A; UTX	#N/A	#N/A	#N/A	#N/A	#N/A	#N/A	#N/A	#N/A	#N/A	#N/A	#N/A	#N/A	#N/A
NA	Statistical values couldn’t be calculated because of outlier.
#NA	Readcounts of all samples (i.e. all three biological replicates) are 0.
