# Supplementary material for: Lysine demethylase 7a regulates murine anterior-posterior development by modulating the transcription of Hox gene cluster
Source: Commun Biol. 2020 Nov 30;3:725. doi: 10.1038/s42003-020-01456-5 (PMC7704666; doi:10.1038/s42003-020-01456-5)
Supplement: Supplementary file 6 — Supplementary Data 3 [file 42003_2020_1456_MOESM6_ESM.xlsx]

## Sheet: Fig2c-e
Fig2c
Term	p-value -log10	Genes
anterior/posterior pattern specification	7.1209	CDX2, HOXC11, CYP26C1, CDX4, HOXA11, HOXD13, HOXD10, HOXD11
skeletal system development	7.25806	HOXC11, HOXA11, HOXD12, DNM3OS, HOXD13, ZIC1, HOXD10, HOXD11
transcription, DNA-templated	7.36151	CDX2, CDX4, NKX2-6, HOXA11, NR6A1, HOXD12, HOXD13, NEUROG2, ZIC1, HOXD10, HOXD11, ASCL1, CCND1, ZFHX4, HOXC11, LHX2, HEYL, BCL11A, POU3F4, NHLH2, POU3F3, POU3F2, NEUROD4
regulation of transcription, DNA-templated	8.67366	CDX2, CDX4, HOXA11, NR6A1, HOXD12, HOXD13, LIN28A, ZIC1, HOXD10, HOXD11, NKX1-2, LHX2, BCL11A, POU3F4, POU3F3, POU3F2, LHX9, BMP2, NKX2-6, NEUROG2, ASCL1, ZFHX4, CCND1, HOXC11, HEYL, NHLH2, NEUROD4
multicellular organism development	16.719	CDX2, CDX4, HOXA11, PRTG, NR6A1, HOXD12, HOXD13, ZIC1, HOXD10, HOXD11, NKX1-2, KRT8, POU3F3, DCX, GAPDH, BMP2, NES, NKX2-6, NEUROG2, ELAVL3, ASCL1, HOXC11, DACT2, ADGRV1, HEYL, NHLH2, NEUROD4
Term	p-value -log10	Genes
axon	1.55599	SERPINF1, VIM, TUBB3, NEFM, FEZ1
transcription factor complex	2.02374	HOXA11, NR6A1, HEYL, HOXD12, POU3F2
cell periphery	2.85461	KRT18, KRT8, FABP7, TUBB3
intermediate filament	4.50558	NES, KRT18, PKP2, VIM, KRT8, NEFM
nucleus	4.8872	CDX2, CDX4, HOXA11, NR6A1, HOXD12, HOXD13, ZIC1, LIN28A, HOXD10, HOXD11, SRRM4, NKX1-2, LHX2, BCL11A, KRT8, POU3F4, POU3F3, POU3F2, DCX, LHX9, GAPDH, TUBB3, NKX2-6, NEUROG2, ELAVL4, ASCL1, CCND1, ZFHX4, KRT18, HOXC11, MIAT, ZIC4, HEYL, NHLH2, NEUROD4, FABP7
Term	p-value -log10	Genes
protein binding	4.53115	MYL7, CDX2, HOXA11, NR6A1, VIM, HOXD12, ZIC1, CKB, NKX1-2, LHX2, BCL11A, KRT8, POU3F3, DCX, LHX9, TUBB3, BMP2, NES, NEUROG2, EPHA3, ASCL1, CCND1, KRT18, PKP2, MIAT, ADGRV1, HEYL, FEZ1
transcriptional activator activity, RNA polymerase II core promoter proximal region sequence-specific binding	4.67432	HOXC11, CDX4, LHX2, NR6A1, HEYL, HOXD13, POU3F2, ZIC1
RNA polymerase II core promoter proximal region sequence-specific DNA binding	4.80764	ASCL1, HOXC11, CDX4, LHX2, BCL11A, NR6A1, HOXD13, POU3F2, ZIC1
DNA binding	9.48995	CDX2, CDX4, HOXA11, NR6A1, HOXD12, HOXD13, ZIC1, LIN28A, HOXD10, HOXD11, NKX1-2, LHX2, POU3F4, POU3F3, POU3F2, LHX9, NKX2-6, NEUROG2, ASCL1, ZFHX4, HOXC11, ZIC4, HEYL, NHLH2, NEUROD4
sequence-specific DNA binding	14.7466	CDX2, CDX4, NKX2-6, HOXA11, NR6A1, HOXD12, HOXD13, NEUROG2, HOXD10, HOXD11, ASCL1, ZFHX4, HOXC11, NKX1-2, LHX2, HEYL, BCL11A, POU3F4, POU3F3, POU3F2, LHX9
Fig2d
Categories	Diseases or Functions Annotation	p-Value -log10	Predicted Activation State	Molecules	# Molecules
Organismal Survival	Organismal death	9.10182	Increased	ADGRV1,ASCL1,BCL11A,BMP2,CCND1,CDX2,CDX4,CKB,CYP26C1,ELAVL3,ELAVL4,EPHA3,FABP7,HEYL,HOXA11,HOXD11,HOXD13,KRT8,LHX2,LIN28A,MYL7,Nes,NEUROD4,NEUROG2,NHLH2,NR6A1,PKP2,POU3F2,POU3F3,SLC2A3,VIM,ZIC1,ZIC4	33
Nervous System Development and Function	Development of central nervous system	9.68825	Decreased	ASCL1,BMP2,CCND1,CYP26C1,DCX,HOXD10,LHX2,LIN28A,NEUROD4,NEUROG2,NHLH2,NR6A1,POU3F2,POU3F3,SRRM4,VIM,ZIC1,ZIC4	18
Cellular Development	Differentiation of nervous system	10.5969		ASCL1,BMP2,CCND1,ELAVL3,ELAVL4,FEZ1,HEYL,LHX2,LIN28A,Miat,Nes,NEUROD4,NEUROG2,POU3F2,PRTG,SERPINF1,TUBB3	17
Cellular Development,Nervous System Development and Function,Tissue Development	Differentiation of neurons	10.9706		ASCL1,BMP2,ELAVL3,ELAVL4,FEZ1,HEYL,LHX2,LIN28A,Miat,Nes,NEUROD4,NEUROG2,POU3F2,PRTG,SERPINF1,TUBB3	16
Embryonic Development,Organismal Development	Development of body axis	13.4622	Decreased	ADGRV1,ASCL1,BMP2,CCND1,CDX2,CDX4,CYP26C1,DCX,HOXA11,HOXC11,HOXD10,HOXD11,HOXD13,LHX2,LIN28A,Miat,NEUROD4,NEUROG2,NR6A1,POU3F2,POU3F3,POU3F4,SERPINF1,SRRM4,VIM,ZIC1,ZIC4	27
Fig2e
Category	Term	p-value -log10
SMART	SM00352:POU	1.1712
SMART	SM00132:LIM	1.29002
SMART	SM00353:HLH	1.7661
SMART	SM00060:FN3	2.56423
SMART	SM00389:HOX	12.2999
Category	Term	p-value -log10
INTERPRO	IPR016362:Transcription factor, homeobox/POU	4.09743
INTERPRO	IPR016044:Filament	4.20338
INTERPRO	IPR012287:Homeodomain-related	14.4903
INTERPRO	IPR001356:Homeobox	14.6106
INTERPRO	IPR017970:Homeobox, conserved site	15.5007

## Sheet: Fig2g_E9.5
	HOXA1	HOXB1	HOXB2	HOXD1	HOXA2	HOXA3	HOXB3	HOXD3	HOXA4	HOXB4	HOXC4	HOXD4	HOXA5	HOXB5	HOXC5	HOXA6	HOXB6	HOXC6	HOXA7	HOXB7	HOXB8	HOXC8	HOXD8	HOXA9	HOXB9	HOXC9	HOXD9	HOXA10	HOXC10	HOXD10	HOXA11	HOXC11	HOXD11	HOXC12	HOXD12	HOXA13	HOXC13	HOXD13	KDM7A
wt	1	1	1	1	1	1	1	1	1	1	1	1	1	1	1	1	1	1	1	1	1	1	1	1	1	1	1	1	1	1	1	1	1	1	1	1	1	1	1	28
wt	0.917158	1.08021	1.08097	1.03197	1.41663	1.11607	0.845141	0.957328	1.17404	1.04699	0.948803	1.08319	1.12063	1.05368	1.00217	1.22532	1.04608	0.962807	1.08934	1.0755	1.08638	1.05257	1.11932	1.01194	1.09957	1.11216	1.04058	1.14002	1.13676	1.16236	1.11582	1.18949	1.09187	0.566212	1.14699	1.12764	0.613606	1.06052	0.956422	27
wt	1.08284	0.919793	0.919034	0.96803	0.583373	0.883925	1.15486	1.04267	0.825956	0.953009	1.0512	0.916806	0.879369	0.946316	0.997826	0.774676	0.953921	1.03719	0.910658	0.9245	0.913621	0.947426	0.880684	0.98806	0.900427	0.88784	0.959416	0.859977	0.863242	0.83764	0.884177	0.81051	0.908126	1.43379	0.853006	0.87236	1.38639	0.939481	1.04358	26
wt	1	1	1	1	1	1	1	1	1	1	1	1	1	1	1	1	1	1	1	1	1	1	1	1	1	1	1	1	1	1	1	1	1	1	1	1	1	1	1	26
wt	1	1	1	1	1	1	1	1	1	1	1	1	1	1	1	1	1	1	1	1	1	1	1	1	1	1	1	1	1	1	1	1	1	1	1	1	1	1	1	23
homo	0.645899	0.701593	1.26747	0.629294	0.940833	1.16007	1.09432	1.06207	0.697595	0.724337	0.99009	0.832192	0.961601	0.910329	0.899352	0.862859	0.694948	0.984468	0.578639	0.848744	0.994645	0.633008	0.747316	0.926518	0.6755	0.574221	0.860354	0.759282	0.465025	0.868106	0.652275	0.760286	0.689973	0.901226	0.4996	0.700729	2.13595	0.79738	0.378764	20
homo	1.08946	1.31607	1.16991	1.6895	0.480098	1.56402	1.03443	1.47699	0.957972	0.968142	1.55935	0.788587	0.835174	0.930799	0.917096	0.664628	0.866333	0.915542	1.06137	0.743885	1.61686	1.00634	0.91933	1.10861	0.975663	0.802382	0.822074	0.919876	0.787992	0.489394	0.587148	0.36047	0.432802	0.396237	0.180405	0.758274	1.4772	0.433303	0.320379	23
homo	0.94105	0.97527	0.905902	1.28318	0.375218	1.15708	1.18939	1.26017	0.812397	0.988301	1.38492	0.80507	0.728109	0.978762	0.772972	0.702934	0.900295	0.621513	0.795163	0.710034	0.897852	0.978077	0.641429	0.995564	1.06676	0.896498	0.672783	0.917199	0.400679	0.407234	0.388913	0.25771	0.256501	0.487863	0.125561	0.572608	0.633919	0.33632	0.273927	26
homo	1.46293	1.26451	0.992929	1.39092	0.586665	1.59025	1.99589	0.938759	1.20497	0.955161	1.38641	0.989822	1.1294	1.07604	1.3556	0.919679	0.888198	1.07909	0.939884	1.55372	1.24686	1.53134	1.16385	1.14444	1.10075	0.957427	0.898135	0.829452	0.803063	0.787954	0.615763	0.288903	0.375274	0.352383	0.255111	1.17189	0.467512	0.522583	0.438978	26
homo	0.874179	0.896143	1.20774	0.993431	0.69515	1.49771	0.918332	0.735635	1.04951	1.00672	0.892805	0.99037	1.03702	1.10676	1.2944	1.02959	0.935546	0.960913	0.833695	0.879146	0.966818	1.06348	1.11409	0.949982	0.818894	0.686343	1.02034	0.758967	0.606552	0.763483	0.830426	0.527354	0.438278	1.27751	0.483352	0.681472	1.94953	0.617422	0.369795	27
	HOXA1	HOXB1	HOXB2	HOXD1	HOXA2	HOXA3	HOXB3	HOXD3	HOXA4	HOXB4	HOXC4	HOXD4	HOXA5	HOXB5	HOXC5	HOXA6	HOXB6	HOXC6	HOXA7	HOXB7	HOXB8	HOXC8	HOXD8	HOXA9	HOXB9	HOXC9	HOXD9	HOXA10	HOXC10	HOXD10	HOXA11	HOXC11	HOXD11	HOXC12	HOXD12	HOXA13	HOXC13	HOXD13	KDM7A	somite no
wt	1	1	1	1	1	1	1	1	1	1	1	1	1	1	1	1	1	1	1	1	1	1	1	1	1	1	1	1	1	1	1	1	1	1	1	1	1	1	1	26.4
homo	1.0027	1.03072	1.10879	1.19727	0.615593	1.39383	1.24647	1.09472	0.944488	0.928533	1.24272	0.881208	0.938261	1.00054	1.04788	0.835938	0.857064	0.912305	0.841751	0.947105	1.14461	1.04245	0.917203	1.02502	0.927512	0.783374	0.854736	0.836955	0.612662	0.663234	0.614905	0.438944	0.438566	0.683044	0.308806	0.776995	1.33282	0.541402	0.356369	24
						*											*									*	*	*	*	*	*	*	*		*			*	*	no signifcance
	HOXA1	HOXB1	HOXB2	HOXD1	HOXA2	HOXA3	HOXB3	HOXD3	HOXA4	HOXB4	HOXC4	HOXD4	HOXA5	HOXB5	HOXC5	HOXA6	HOXB6	HOXC6	HOXA7	HOXB7	HOXB8	HOXC8	HOXD8	HOXA9	HOXB9	HOXC9	HOXD9	HOXA10	HOXC10	HOXD10	HOXA11	HOXC11	HOXD11	HOXC12	HOXD12	HOXA13	HOXC13	HOXD13	KDM7A
wt	0.0261969	0.0253636	0.0256038	0.0101099	0.131749	0.0367061	0.0489708	0.0134941	0.0550375	0.0148597	0.01619	0.0263082	0.038147	0.0169763	0.000687522	0.0712536	0.0145715	0.0117616	0.0282525	0.0238753	0.0273153	0.0166254	0.037731	0.00377579	0.0314878	0.0354681	0.0128339	0.044279	0.0432468	0.0513428	0.0366266	0.0599221	0.0290532	0.137176	0.0464836	0.0403634	0.122189	0.0191378	0.0137807
homo	0.135455	0.115237	0.0682983	0.18046	0.0972332	0.0972189	0.192441	0.12803	0.0887311	0.0517977	0.127942	0.0449953	0.0712823	0.0390258	0.116232	0.0679251	0.0420506	0.077446	0.0804139	0.154883	0.131997	0.143622	0.101123	0.043272	0.0796949	0.0695027	0.0563525	0.0356978	0.0817814	0.0903697	0.0706008	0.0928959	0.0708493	0.177579	0.0774007	0.103201	0.337891	0.0791839	0.0279267

## Sheet: Fig2g_E10.5
	HOXA1	HOXB1	HOXD1	HOXA2	HOXB2	HOXA3	HOXB3	HOXD3	HOXA4	HOXB4	HOXC4	HOXD4	HOXA5	HOXB5	HOXC5	HOXA6	HOXB6	HOXC6	HOXA7	HOXB7	HOXB8	HOXC8	HOXD8	HOXA9	HOXB9	HOXC9	HOXD9	HOXA10	HOXC10	HOXD10	HOXA11	HOXC11	HOXD11	HOXC12	HOXD12	HOXA13	HOXC13	HOXD13	KDM7A	somite no
wt	1.06312	1.05756	0.871833	1.09804	0.876007	0.954579	1.16305	1.00246	1.04492	1.09196	0.877518	1.10764	0.887991	1.04735	0.97032	0.845395	0.944279	0.966647	0.880241	1.05439	1.0726	0.939354	0.983167	0.779043	0.972816	1.04607	0.854124	0.875506	0.859189	0.869902	0.813734	0.95354	0.727759	0.815092	0.673524	0.82105	0.833567	0.808281	1.01216	39
wt	1.07077	1.12573	1.17325	1.00358	1.12399	1.04542	1.0177	1.12213	1.21089	1.11045	1.12248	1.1039	1.05725	1.19718	1.08335	0.984796	1.08082	1.05644	0.862784	1.09646	0.9274	1.0598	1.13189	1.07631	0.941307	1.084	1.17567	1.23322	1.11865	1.12605	1.15716	1.16014	1.10616	1.33897	1.05922	1.02042	1.14171	1.03855	0.976669	36
wt	0.962333	0.954212	0.9075	0.976511	0.884299	0.89739	0.941198	0.658929	0.807188	0.879177	0.794565	0.804853	0.975687	0.833614	0.918863	1.11877	0.960637	0.945351	1.03256	0.872948	0.927446	0.881816	0.821352	0.807817	0.89137	0.898866	0.772073	0.778155	0.982187	0.893926	0.871279	0.93975	0.983437	1.11201	1.07206	0.927749	1.09027	0.997301	1.03249	40
wt	0.903776	0.862504	1.04742	0.921874	1.1157	1.10261	0.878054	1.21648	0.937005	0.918418	1.20543	0.983611	1.07908	0.921856	1.02746	1.05103	1.01427	1.03157	1.22441	0.976204	1.07255	1.11903	1.06359	1.33683	1.19451	0.971062	1.19813	1.11312	1.03997	1.11012	1.15782	0.946575	1.18265	0.733928	1.19519	1.23078	0.934451	1.15587	0.978676	40
homo	0.877146	1.17654	0.832576	1.23946	1.44266	0.967164	1.01114	1.01247	0.734387	1.13111	1.06491	0.854404	0.701478	0.829877	0.76645	0.827633	0.66467	0.828347	0.796834	0.811366	1.0711	0.727152	0.718072	0.723538	0.748585	0.717271	0.80275	0.661859	0.647023	0.731173	0.717538	0.700569	0.662237	1.04151	0.597151	0.497636	0.957005	0.577931	0.310592	42
homo	0.994267	0.921408	0.913484	0.996611	1.14274	1.12793	0.992439	0.859546	0.837835	1.07371	1.27271	0.899875	0.85888	0.923838	0.888004	0.87013	0.911926	0.903951	0.972348	1.09573	1.14717	0.906833	0.79469	0.881289	0.951186	1.00865	0.982401	0.844467	0.857655	0.865144	0.754658	0.711097	0.8494	0.715642	0.643781	0.743756	0.516819	0.727473	0.319257	40
homo	0.942317	0.935799	0.777945	1.04062	1.3864	0.984827	0.88327	0.862223	0.868472	0.933797	1.38501	0.828127	0.92106	0.798582	0.937124	0.950325	0.856361	0.927059	0.996795	1.05833	1.3039	0.766973	0.827554	0.83008	0.851231	1.00546	0.950621	0.920044	0.888554	0.922565	0.829495	0.662851	0.823476	0.695202	0.681589	0.695198	0.63727	0.84567	0.35503	45
homo	1.14058	1.12052	0.863609	1.12304	0.94671	1.11344	1.03877	0.959624	1.1454	1.1338	1.09818	0.935861	0.987391	0.916101	1.12348	1.11529	1.00599	1.12872	1.20236	1.20517	1.03402	0.941915	0.886617	0.864509	1.11821	0.821711	0.990906	0.753861	0.755451	0.875139	0.705409	0.54072	0.739268	0.855924	0.552433	0.470241	0.600071	0.671189	0.373759	40
	HOXA1	HOXB1	HOXD1	HOXA2	HOXB2	HOXA3	HOXB3	HOXD3	HOXA4	HOXB4	HOXC4	HOXD4	HOXA5	HOXB5	HOXC5	HOXA6	HOXB6	HOXC6	HOXA7	HOXB7	HOXB8	HOXC8	HOXD8	HOXA9	HOXB9	HOXC9	HOXD9	HOXA10	HOXC10	HOXD10	HOXA11	HOXC11	HOXD11	HOXC12	HOXD12	HOXA13	HOXC13	HOXD13	KDM7A	somite no
wt	1	1	1	1	1	1	1	1	1	1	1	1	1	1	1	1	1	1	1	1	1	1	1	1	1	1	1	1	1	1	1	1	1	1	1	1	1	1	1	38.75
homo	0.988578	1.03856	0.846904	1.09993	1.22963	1.04834	0.981404	0.923465	0.896523	1.06811	1.2052	0.879567	0.867202	0.8671	0.928765	0.940845	0.859736	0.947019	0.992083	1.04265	1.13905	0.835718	0.806733	0.824854	0.917302	0.888273	0.931669	0.795058	0.787171	0.848505	0.751775	0.653809	0.768595	0.82707	0.618739	0.601708	0.677791	0.705566	0.33966	41.75
																							*						*		*	*			*	*	*	*	*	no significance
	HOXA1	HOXB1	HOXD1	HOXA2	HOXB2	HOXA3	HOXB3	HOXD3	HOXA4	HOXB4	HOXC4	HOXD4	HOXA5	HOXB5	HOXC5	HOXA6	HOXB6	HOXC6	HOXA7	HOXB7	HOXB8	HOXC8	HOXD8	HOXA9	HOXB9	HOXC9	HOXD9	HOXA10	HOXC10	HOXD10	HOXA11	HOXC11	HOXD11	HOXC12	HOXD12	HOXA13	HOXC13	HOXD13	KDM7A
wt	0.0404869	0.0578229	0.0690691	0.0368324	0.069235	0.0458109	0.0613918	0.121832	0.0854576	0.0590964	0.0976433	0.0711405	0.0434621	0.0790113	0.0355509	0.0583422	0.0308074	0.0262684	0.0839605	0.0491351	0.0419022	0.0543062	0.0668566	0.130714	0.0669684	0.0410731	0.109296	0.104842	0.0546355	0.0684307	0.0916846	0.0534525	0.0995905	0.139174	0.113058	0.0870438	0.0708446	0.0721948	0.0135482
homo	0.0560469	0.0645748	0.028391	0.0533806	0.114584	0.0420281	0.034067	0.0377104	0.0877772	0.0468652	0.0752904	0.0239108	0.0611554	0.0312259	0.0741574	0.0634689	0.071981	0.0641298	0.0830403	0.0831502	0.0597841	0.0523192	0.0351436	0.0354139	0.0787091	0.0718192	0.0438387	0.0559031	0.0546916	0.0410668	0.0279445	0.039093	0.0425376	0.0799084	0.0280473	0.0689399	0.0964171	0.0559625	0.0148889

## Sheet: Fig3d
gene name	H3K9me2 FC (KO/WT) average Log2
Hoxa1	0.231136
Hoxb1	-0.0580236
Hoxd1	-0.0689931
Hoxa2	-0.149131
Hoxb2	0.199263
Hoxa3	-0.0994116
Hoxb3	0.00504133
Hoxd3	0.0802501
Hoxa4	-0.225133
Hoxb4	0.718247
Hoxc4	0.158648
Hoxd4	0.166288
Hoxa5	-0.649131
Hoxb5	0.501767
Hoxc5	0.163158
Hoxa6	-0.0438475
Hoxb6	0.10883
Hoxc6	0.264731
Hoxa7	0.305568
Hoxb7	0.183052
Hoxb8	-0.642986
Hoxc8	0.207113
Hoxd8	1.06294
Hoxa9	0.10635
Hoxb9	0.34021
Hoxc9	0.0736694
Hoxd9	0.616399
Hoxa10	-0.0302752
Hoxc10	0.269336
Hoxd10	0.496242
Hoxa11	0.125087
Hoxc11	0.6149
Hoxd11	0.674559
Hoxc12	0.766904
Hoxd12	-0.203723
Hoxa13	-0.0531553
Hoxb13	0.303556
Hoxc13	0.0600882
Hoxd13	0.112709

## Sheet: Fig3e
	Actb_H3K4me3	Hoxa3_H3K4me3	Hoxa13_H3K4me3	Actb_H3K9me2	Hoxa3_H3K9me2	Hoxa13_H3K9me2	Actb_H3K27me2	Hoxa3_H3K27me2	Hoxa13_H3K27me2	Actb_H3K27me3	Hoxa3_H3K27me3	Hoxa13_H3K27me3	Actb_total_H3	Hoxa3_total_H3	Hoxa13_total_H3
wt	0.3436	0.00966899	0.00448293	0.0318997	0.0506851	0.0342287	0.0456835	0.196418	0.218763	0.00535921	0.25967	0.922403	0.277954	0.529259	1.21829
wt	0.236437	1.37804e-05	0.0117945	0.0339485	0.0272347	0.0629632	0.0230209	0.163798	0.186073	1.5749e-05	0.1326	1.0343	0.351092	0.415213	0.797069
wt	0.384587	0.0136403	0.00412161	0.0233048	0.0459588	0.0983977	0.0377047	0.118472	0.272244	1.72053e-05	0.130565	0.973501	0.487581	0.309626	0.963209
ko	0.442324	0.0121214	0.00917305	0.0203056	0.0490314	0.145962	0.0356325	0.146816	0.276225	1.77732e-05	0.120017	0.608716	0.366264	0.489408	1.20068
ko	0.25971	0.0216796	0.00611702	0.0328622	0.0739714	0.121211	0.032919	0.202292	0.197513	2.12951e-05	0.17239	1.06973	0.518544	0.60395	1.39682
ko	0.355659	0.00636116	1.66473e-05	0.0409027	0.0876297	0.121828	0.0484849	0.152928	0.287284	1.78293e-05	0.164396	1.13543	0.460502	0.41145	1.72536

## Sheet: Suppl_Fig1a
	Count
px330_cetn1.tif	9
cetn1.tif	150
	Count
px330_kdm7a.tif	1
867.tif	87
868.tif	96

## Sheet: Suppl_Fig5d
gene name	H3K9me2 FC (Head/Trunk) average Log2
Hoxa1	0.727007
Hoxb1	-0.64019
Hoxd1	0.732939
Hoxa2	1.31197
Hoxb2	0.497781
Hoxa3	0.737144
Hoxb3	0.609906
Hoxd3	0.315582
Hoxa4	0.887972
Hoxb4	0.299046
Hoxc4	1.05081
Hoxd4	0.24523
Hoxa5	0.926282
Hoxb5	0.47259
Hoxc5	0.615171
Hoxa6	0.205473
Hoxb6	0.757885
Hoxc6	0.687029
Hoxa7	0.728261
Hoxb7	0.197387
Hoxb8	0.615291
Hoxc8	1.12083
Hoxd8	0.203492
Hoxa9	0.686201
Hoxb9	-0.0310128
Hoxc9	-0.0328853
Hoxd9	0.399651
Hoxa10	0.368106
Hoxc10	0.545708
Hoxd10	0.510547
Hoxa11	0.348045
Hoxc11	0.120829
Hoxd11	0.987435
Hoxc12	1.51903
Hoxd12	0.343546
Hoxa13	0.2177
Hoxb13	-0.262153
Hoxc13	0.845553
Hoxd13	0.203492

## Sheet: Suppl_Fig5e
	Actb_H3K4me3	Hoxa3_H3K4me3	Hoxa13_H3K4me3	Actb_H3K9me2	Hoxa3_H3K9me2	Hoxa13_H3K9me2	Actb_H3K27me2	Hoxa3_H3K27me2	Hoxa13_H3K27me2	Actb_H3K27me3	Hoxa3_H3K27me3	Hoxa13_H3K27me3	Actb_total_H3	Hoxa3_total_H3	Hoxa13_total_H3
Head	0.429912	0.00474259	0.00927534	0.0137332	0.0175386	0.0389635	0.0405445	0.187093	0.231804	1.37942e-05	0.0920669	0.250312	0.140352	0.249988	0.460686
Head	0.53579	0.00658921	0.00325488	0.0148545	0.0177011	0.0425688	2.15734e-05	0.197492	0.156215	1.71709e-05	0.0750267	0.352229	0.210628	0.177783	0.780195
Head	0.593001	0.00586268	0.00802594	0.0196568	0.0225023	0.0390994	1.92367e-05	0.175483	0.156965	1.47793e-05	0.077656	0.417422	0.251399	0.195863	0.990894
Trunk	0.494954	0.00310691	5.47635e-06	0.0134388	0.108532	0.0514781	1.51431e-05	0.160454	0.144027	1.61753e-05	0.503351	0.531351	0.170665	0.334411	0.504596
Trunk	0.403679	9.37695e-06	4.91859e-06	0.0264211	0.0906698	0.0729097	1.65392e-05	0.170316	0.11357	1.44412e-05	0.487496	0.456918	0.152867	0.520584	0.476094
Trunk	0.423037	1.08261e-05	6.09702e-06	0.0314792	0.095803	0.0945947	0.0462115	0.174977	0.140269	1.50042e-05	0.262758	0.42759	0.14429	0.382814	0.398018
